# Supplementary material for: A Round Trip to the Desert: In situ Nanopore Sequencing Informs Targeted Bioprospecting
Source: Front Microbiol. 2021 Dec 13;12:768240. doi: 10.3389/fmicb.2021.768240 (PMC8710813; doi:10.3389/fmicb.2021.768240)
Supplement: Supplementary file 1 [file Data_Sheet_1.zip]

Archive with 12 entries (12 files):
- Supplementary Figure S1.PDF
- Supplementary Figure S2.PDF
- Supplementary Figure S3.PDF
- Supplementary Figure S4.ZIP
- Supplementary File 1.ZIP
- Supplementary Table S1.XLSX
- Supplementary Table S2.XLSX
- Supplementary Table S3.XLSX
- Supplementary Table S4.XLSX
- Supplementary Table S5.XLSX
- Supplementary Table S6.XLSX
- Supplementary Table S7.PDF
