# Supplementary material for: A Round Trip to the Desert: In situ Nanopore Sequencing Informs Targeted Bioprospecting
Source: Front Microbiol. 2021 Dec 13;12:768240. doi: 10.3389/fmicb.2021.768240 (PMC8710813; doi:10.3389/fmicb.2021.768240)
Supplement: Supplementary file 1 [file Data_Sheet_1.zip › Supplementary Table S1.XLSX]

## Sheet: phylum_table
Supplementary Table 1. Top 20 phyla and their relative abundances in the different samples.
Phylum	X1.1	X1.2	X1.3	X1.4	X1.7	X1.8	X2.1	X2.2	X3.1	X3.2	X4.1	X6.2	Biocrust Avg		c.1	c.3	Soil Avg		Average
Cyanobacteria	14.3391	34.2771	30.6699	53.3058	42.2054	13.3563	58.0253	45.7793	32.6326	39.1058	32.0194	17.9034	34.4683		0.151013	3.85713	2.00407		29.8305
Bacteroidota	38.8029	22.3599	27.2895	14.5077	17.6405	24.8379	17.8131	16.2075	26.3864	21.3175	12.2744	32.6726	22.6758		5.35464	5.31096	5.3328		20.1982
Proteobacteria	27.1813	22.5226	14.0454	15.29	21.2155	26.6411	12.8553	16.4852	17.4242	19.3038	8.64997	28.516	19.1775		15.4404	13.0408	14.2406		18.4723
Acidobacteriota	1.1141	1.77066	6.9842	3.90996	4.08143	6.86539	1.13387	3.51042	3.00361	3.06034	29.2932	7.86675	6.0495		25.8203	11.35	18.5852		7.84031
Actinobacteriota	5.47119	6.79534	3.7781	5.2444	5.23229	7.55485	2.99245	3.95796	3.8178	4.64683	2.81926	3.73108	4.67013		18.865	30.7798	24.8224		7.54903
Planctomycetota	1.57224	1.34465	2.78387	1.35247	2.16363	5.64449	1.36904	4.32759	3.74387	4.68275	1.33682	0.904787	2.60218		12.6481	15.7029	14.1755		4.25551
Armatimonadota	3.13887	1.2955	1.20493	1.20256	1.1923	2.00561	2.20774	1.90406	3.14842	1.58551	7.79234	1.89586	2.38114		1.17011	1.38367	1.27689		2.22339
Verrucomicrobiota	0.732856	2.06558	5.04734	0.918303	1.27608	1.74584	0.551936	3.87605	1.78231	1.73989	0.0872024	0.0816174	1.65875		4.36964	2.56466	3.46715		1.91709
Gemmatimonadota	0.618322	0.673963	0.615158	0.673368	0.603053	1.83135	0.664723	0.827156	0.616721	0.979659	1.06675	1.40032	0.880878		6.79949	7.75947	7.27948		1.79496
Myxococcota	2.10486	3.94329	2.0824	1.67113	2.02644	2.0121	0.376756	0.613374	2.23296	0.49517	0.267534	0.0524683	1.48987		2.31684	1.28857	1.8027		1.53456
Chloroflexi	0.552645	0.431468	0.636312	0.644696	0.515587	1.23064	0.830304	0.679307	1.11698	1.01364	2.46453	0.522352	0.886539		2.52143	1.92389	2.22266		1.07741
Abditibacteriota	1.08527	0.777734	2.37009	0.344056	0.568067	0.924332	0.183579	0.367625	1.01065	0.444682	1.16919	2.25264	0.95816		0.474474	0.276734	0.375604		0.874938
Patescibacteria	0.1714	0.30585	0.71162	0.2605	0.406025	1.63977	0.230373	0.517472	0.627861	0.441769	0.0905889	0.0419747	0.453767		1.05612	2.15073	1.60342		0.618004
Deinococcota	1.89101	0.158387	0.251309	0.162198	0.136262	0.769555	0.235173	0.167829	1.24256	0.323317	0.261607	1.85038	0.620799		0.0321512	0.0498901	0.0410206		0.537973
Bdellovibrionota	0.65917	0.32442	0.720928	0.167932	0.276207	0.62452	0.187178	0.233762	0.535707	0.475751	0.0482576	0.0233193	0.356429		0.320538	0.271277	0.295908		0.347783
Firmicutes	0.236276	0.537423	0.104924	0.0909292	0.137183	0.178589	0.110387	0.111886	0.131648	0.133016	0.113448	0.117762	0.166956		0.427708	0.951809	0.689759		0.241642
Fibrobacterota	0.0192225	0.0917551	0.152309	0.0286714	0.0607656	1.66358	0.0587932	0.129868	0.193422	0.00873829	0.00423313	0.00116596	0.201044		0.0526111	0.0413152	0.0469631		0.179032
Nitrospirota	0.0232271	0.0142002	0.0236925	0.0139261	0.00920692	0.0335531	0.0107987	0.0199796	0.0273423	0.0106801	0.0110061	0.00816174	0.0171479		0.656664	0.707036	0.68185		0.112105
Desulfobacterota	0.0752879	0.128894	0.0685389	0.054066	0.074576	0.102824	0.0239972	0.0379613	0.0972172	0.0388368	0.040638	0.0221533	0.0637492		0.137373	0.115371	0.126372		0.0726953
Other	0.210646	0.181326	0.459465	0.157283	0.179535	0.337695	0.139184	0.245749	0.227853	0.192242	0.189644	0.135252	0.221323		1.38542	0.473956	0.92969		0.322518
