# Supplementary material for: A Round Trip to the Desert: In situ Nanopore Sequencing Informs Targeted Bioprospecting
Source: Front Microbiol. 2021 Dec 13;12:768240. doi: 10.3389/fmicb.2021.768240 (PMC8710813; doi:10.3389/fmicb.2021.768240)
Supplement: Supplementary file 1 [file Data_Sheet_1.zip › Supplementary Table S2.XLSX]

## Sheet: genus_table
Supplementary Table 2. Full genus-level relative abundance table.
Kingdom	Phylum	Class	Order	Family	Genus	X1.1	X1.2	X1.3	X1.4	X1.7	X1.8	X2.1	X2.2	X3.1	X3.2	X4.1	X6.2	Biocrust Average		c.1	c.3	Soil Average		Average
d__Bacteria	p__Cyanobacteria	c__Cyanobacteriia	o__Chloroplast	f__Chloroplast	g__Chloroplast	8.20078	29.5473	23.9819	26.3187	38.2492	9.72497	3.59118	4.15177	2.05473	11.551	0.741644	9.67749	13.9826		0.0652767	0.228403	0.14684		12.006
d__Bacteria	p__Cyanobacteria	c__Cyanobacteriia	o__Cyanobacteriales	f__uncultured	g__uncultured	0.201035	0.0994014	0.448465	2.13069	0.0883864	0.312801	23.6925	12.3674	6.77583	4.29438	4.61072	1.36068	4.69852		0.00681995	0.882431	0.444625		4.09082
d__Bacteria	p__Bacteroidota	c__Bacteroidia	o__Cytophagales	f__Hymenobacteraceae	g__Hymenobacter	11.2139	2.74501	2.21863	3.23085	2.65343	2.50566	2.29653	0.915067	5.53226	3.07491	0.473264	9.79875	3.88819		0.0165627	0.0561263	0.0363445		3.33793
d__Bacteria	p__Cyanobacteria	c__Cyanobacteriia	o__Cyanobacteriales	f__Chroococcidiopsaceae	g__uncultured	0.469348	0.195526	0.218309	1.36885	0.480601	0.555249	4.91103	3.65827	2.45878	13.2754	15.8226	2.22116	3.80293		0.00389712	0.314152	0.159024		3.28237
d__Bacteria	p__Bacteroidota	c__Bacteroidia	o__Cytophagales	f__Spirosomaceae	g__uncultured	6.98816	1.74772	1.03485	3.1686	2.1848	1.81728	4.94823	4.12979	8.06902	7.81883	1.1548	1.23359	3.6913		0.00876851	0.187867	0.0983179		3.17802
d__Bacteria	p__Bacteroidota	c__Bacteroidia	o__Cytophagales	f__Hymenobacteraceae	g__Adhaeribacter	4.47963	4.02303	1.80317	1.59904	3.2436	3.33691	3.4424	1.70027	2.70689	2.15642	3.0597	9.93867	3.45748		0.237724	0.0896462	0.163685		2.98693
d__Bacteria	p__Bacteroidota	c__Bacteroidia	o__Cytophagales	f__Cytophagaceae	g__Rhodocytophaga	5.79557	3.4867	2.56809	1.10098	3.03	3.82397	3.55519	5.13876	4.26034	3.36424	2.87683	0.56899	3.29747		0.090608	0.137977	0.114293		2.84273
d__Bacteria	p__Bacteroidota	c__Bacteroidia	o__Chitinophagales	f__Chitinophagaceae	g__Segetibacter	1.93346	4.70354	7.66451	2.19377	1.48692	2.83253	0.811106	0.551438	0.475959	2.27098	1.08961	7.88075	2.82455		0.400429	0.387428	0.393928		2.47732
d__Bacteria	p__Proteobacteria	c__Alphaproteobacteria	o__Sphingomonadales	f__Sphingomonadaceae	g__Sphingomonas	4.00227	0.909905	1.29293	1.40899	1.4372	3.38669	2.26414	2.49146	3.60615	2.63605	1.78723	6.64016	2.65526		0.63523	0.788887	0.712058		2.37766
d__Bacteria	p__Acidobacteriota	c__Blastocatellia	o__Pyrinomonadales	f__Pyrinomonadaceae	g__RB41	0.0688805	0.15511	0.472157	1.51712	0.807447	0.178589	0.237572	0.651336	0.513428	0.470897	6.90254	5.49518	1.45586		7.98129	0.823966	4.40263		1.87682
d__Bacteria	p__Armatimonadota	c__Armatimonadia	o__Armatimonadales	f__Armatimonadales	g__Armatimonadales	2.90179	1.00166	0.822467	0.969092	0.937264	1.29125	1.95097	1.59038	2.76563	1.31948	7.45284	1.67899	2.05682		0.48714	0.682091	0.584615		1.8465
d__Bacteria	p__Acidobacteriota	c__Blastocatellia	o__Blastocatellales	f__Blastocatellaceae	g__Blastocatella	0.0448524	0.299297	2.53679	0.604556	0.225569	0.544425	0.265169	0.939042	0.82432	0.978688	15.053	1.71047	2.00218		0.362432	0.0896462	0.226039		1.74845
d__Bacteria	p__Cyanobacteria	c__Cyanobacteriia	o__Cyanobacteriales	f__Chroococcidiopsaceae	g__Chroococcidiopsis_SAG_2023	0.165794	0.037139	0.0321541	0.326854	0.0837829	0.0389648	1.38224	5.0009	4.60364	2.74868	6.08639	2.80881	1.94294		0.00292284	0.965841	0.484382		1.73458
d__Bacteria	p__Actinobacteriota	c__Rubrobacteria	o__Rubrobacterales	f__Rubrobacteriaceae	g__Rubrobacter	0.305957	0.308035	0.481465	0.72088	0.316718	1.01309	1.46503	2.17778	1.58383	1.72047	0.841546	0.788191	0.976916		5.88172	5.65161	5.76667		1.66117
d__Bacteria	p__Proteobacteria	c__Alphaproteobacteria	o__Sphingomonadales	f__Sphingomonadaceae	g__uncultured	0.435709	1.17206	1.38178	1.4606	0.790874	2.2697	2.53531	5.3965	1.45319	3.35453	0.368282	1.38516	1.83364		0.378995	0.636099	0.507547		1.6442
d__Bacteria	p__Cyanobacteria	c__Cyanobacteriia	o__Cyanobacteriales	f__Coleofasciculaceae	g__Symplocastrum_CPER-KK1	0.0816954	0.0349543	0.305464	4.05004	0.246745	0.115812	7.28196	5.90797	3.83603	0.736929	0.00423313	0.00582982	1.88397		0.00389712	0.023386	0.0136415		1.61678
d__Bacteria	p__Planctomycetota	c__Phycisphaerae	o__Tepidisphaerales	f__WD2101_soil_group	g__WD2101_soil_group	0.571067	0.770088	1.26078	0.672548	0.897674	2.40391	1.06668	3.2327	2.48005	3.38463	0.857631	0.734557	1.52769		2.50097	1.44525	1.97311		1.59132
d__Bacteria	p__Proteobacteria	c__Alphaproteobacteria	o__Rhodobacterales	f__Rhodobacteraceae	g__Rubellimicrobium	6.61332	2.05575	0.50685	1.43603	0.822178	1.38325	0.871099	0.449541	2.40106	0.534977	0.910969	1.78509	1.64751		0.0204599	0.0935439	0.0570019		1.42029
d__Bacteria	p__Proteobacteria	c__Alphaproteobacteria	o__Rhizobiales	f__Beijerinckiaceae	g__Microvirga	2.12728	2.90121	1.22947	2.47721	1.94726	1.87356	0.771511	0.603385	0.883056	1.01558	0.0355583	0.148077	1.33443		0.214341	0.219828	0.217085		1.17481
d__Bacteria	p__Verrucomicrobiota	c__Verrucomicrobiae	o__Chthoniobacterales	f__Chthoniobacteraceae	g__Candidatus_Udaeobacter	0.195428	1.1524	2.38194	0.495605	0.502698	0.336613	0.356359	3.07087	0.743306	1.29327	0.0211656	0.0104937	0.880012		1.5228	0.742895	1.13285		0.916131
d__Bacteria	p__Acidobacteriota	c__Vicinamibacteria	o__Vicinamibacterales	f__Vicinamibacteraceae	g__Vicinamibacteraceae	0.156983	0.205357	0.566927	0.217083	0.263318	0.83125	0.0911894	0.197798	0.210637	0.319433	0.0423313	0.118928	0.268436		6.91251	2.6013	4.75691		0.909646
d__Bacteria	p__Acidobacteriota	c__Vicinamibacteria	o__Vicinamibacterales	f__uncultured	g__uncultured	0.268313	0.271988	0.708236	0.221179	0.309352	0.994686	0.0815905	0.467523	0.362539	0.278654	0.00507975	0.0373108	0.333871		5.08866	3.30444	4.19655		0.885682
d__Bacteria	p__Proteobacteria	c__Alphaproteobacteria	o__Acetobacterales	f__Acetobacteraceae	g__Acidiphilium	0.279526	0.0218465	0.170078	0.0163836	0.448377	0.154777	0.0155982	0.0199796	0.286588	1.11268	1.56626	8.18739	1.02329		0.0048714	0.0046772	0.0047743		0.877788
d__Bacteria	p__Abditibacteriota	c__Abditibacteria	o__Abditibacteriales	f__Abditibacteriaceae	g__Abditibacterium	1.08527	0.777734	2.37009	0.344056	0.568067	0.924332	0.183579	0.367625	1.01065	0.444682	1.16919	2.25264	0.95816		0.474474	0.276734	0.375604		0.874938
d__Bacteria	p__Planctomycetota	c__Planctomycetes	o__Pirellulales	f__Pirellulaceae	g__uncultured	0.061672	0.0884782	0.45608	0.135165	0.324083	0.469743	0.0227974	0.197798	0.384818	0.0776737	0.0126994	0.0116596	0.186889		1.73909	7.72595	4.73252		0.836265
d__Bacteria	p__Cyanobacteria	c__Cyanobacteriia	o__Cyanobacteriales	f__Phormidiaceae	g__Tychonema_CCAP_1459-11B	0.108126	1.09123	2.95902	0.214626	0.592005	0.0465413	2.18735	0.693293	0.97521	1.3156	0.088049	0.0186554	0.857475		0.00194856	0.0935439	0.0477462		0.741799
d__Bacteria	p__Proteobacteria	c__Alphaproteobacteria	o__Sphingomonadales	f__Sphingomonadaceae	g__Ellin6055	0.203438	0.38559	0.337618	0.537383	0.33329	1.02499	0.825504	2.00396	0.629886	0.966066	0.133767	1.78043	0.763493		0.590413	0.346112	0.468263		0.721317
d__Bacteria	p__Bacteroidota	c__Bacteroidia	o__Chitinophagales	f__Chitinophagaceae	g__Ferruginibacter	0.949909	0.819242	2.98102	0.553767	0.422597	1.38	0.0491943	0.169827	0.554948	0.191271	0.439399	0.490871	0.750171		0.663484	0.260364	0.461924		0.708993
d__Bacteria	p__Bacteroidota	c__Bacteroidia	o__Chitinophagales	f__Chitinophagaceae	g__Flavisolibacter	1.23584	1.34465	2.28548	0.608652	0.50638	0.999015	0.151182	0.177819	0.621785	0.142725	0.170172	0.81734	0.755087		0.626461	0.106796	0.366629		0.699593
d__Bacteria	p__Proteobacteria	c__Gammaproteobacteria	o__Burkholderiales	f__Oxalobacteraceae	g__Massilia	1.48574	1.58496	0.349464	0.295725	4.09155	0.984944	0.0191978	0.0619368	0.446591	0.144667	0.00931288	0.0233193	0.791451		0.0574825	0.0226064	0.0400445		0.684107
d__Bacteria	p__Proteobacteria	c__Alphaproteobacteria	o__Rickettsiales	f__Mitochondria	g__Mitochondria	0.37644	0.29602	1.61024	1.82923	3.18651	0.518449	0.298765	0.0998981	0.0445579	0.647604	0.00507975	0.0874472	0.750021		0.00974279	0.0132521	0.0114974		0.644517
d__Bacteria	p__Proteobacteria	c__Alphaproteobacteria	o__Azospirillales	f__Azospirillaceae	g__Skermanella	1.22864	2.86844	0.586389	1.11736	1.21439	1.13972	0.0635926	0.0599389	0.311905	0.0834992	0.0110061	0.0652939	0.729181		0.14809	0.0389766	0.0935335		0.638375
d__Bacteria	p__Acidobacteriota	c__Blastocatellia	o__Blastocatellales	f__Blastocatellaceae	g__uncultured	0.0905057	0.184603	0.404464	0.45055	1.17388	0.129883	0.183579	0.371621	0.265322	0.256323	4.90958	0.159737	0.715004		0.247467	0.0584649	0.152966		0.634713
d__Bacteria	p__Cyanobacteria	c__Cyanobacteriia	o__Cyanobacteriales	f__Coleofasciculaceae	g__Microcoleus_SAG_1449-1a	0.0584683	0.326605	0.599081	3.46432	0.0644484	0.0216471	1.22626	0.555433	2.16713	0.367008	0.0143926	0.00582982	0.739219		0.00194856	0.0046772	0.00331288		0.634089
d__Bacteria	p__Proteobacteria	c__Alphaproteobacteria	o__Rhizobiales	f__uncultured	g__uncultured	0.121742	0.298204	0.352849	0.238382	0.358149	1.06071	0.529139	0.881101	0.461782	0.867032	0.189644	1.11349	0.539352		1.27728	1.0282	1.15274		0.626979
d__Bacteria	p__Gemmatimonadota	c__Gemmatimonadetes	o__Gemmatimonadales	f__Gemmatimonadaceae	g__uncultured	0.0552645	0.138725	0.117616	0.123696	0.137183	0.329036	0.0767911	0.153843	0.134686	0.102918	0.182871	0.156239	0.142406		4.28196	2.70576	3.49386		0.621185
d__Bacteria	p__Cyanobacteria	c__Cyanobacteriia	o__Cyanobacteriales	f__Nostocaceae	g__Mastigocladopsis_PCC-10914	0.22266	0.200987	0.187001	1.88166	0.839671	0.888615	0.891497	0.601387	1.69117	0.405845	0.232822	0.0256512	0.672414		0.000974279	0.0226064	0.0117904		0.578039
d__Bacteria	p__Proteobacteria	c__Gammaproteobacteria	o__Burkholderiales	f__TRA3-20	g__TRA3-20	0.0712833	0.164941	0.242848	0.0942059	0.128897	0.363672	0.0287967	0.0859124	0.0678495	0.0572843	0.0423313	0.0186554	0.11389		4.15627	2.55687	3.35657		0.57713
d__Bacteria	p__Cyanobacteria	c__Cyanobacteriia	o__Cyanobacteriales	f__Chroococcidiopsaceae	g__Aliterella	0.0360421	0.0120156	0.0626158	1.04937	0.0377484	0.0714355	0.613129	3.84807	0.667355	0.297102	0.353889	0.0781195	0.593908		0	0.629862	0.314931		0.554054
d__Bacteria	p__Cyanobacteria	c__Cyanobacteriia	o__Cyanobacteriales	f__Nostocaceae	g__Nostoc_PCC-73102	3.02994	0.636824	0.257233	2.4043	0.220045	0.178589	0.200377	0.219776	0.352412	0.150493	0.0601104	0.0104937	0.643383		0.00389712	0.0101339	0.00701552		0.552473
d__Bacteria	p__Bacteroidota	c__Bacteroidia	o__Cytophagales	f__Microscillaceae	g__uncultured	0.18021	0.0939398	0.655774	0.115505	0.290018	1.01417	0.244772	0.587401	0.302791	0.218457	0.123607	0.0722897	0.324911		0.643998	3.13372	1.88886		0.548332
d__Bacteria	p__Actinobacteriota	c__Acidimicrobiia	o__IMCC26256	f__IMCC26256	g__IMCC26256	0.0200234	0.074278	0.0296156	0.0589811	0.0414311	0.0855062	0.0275968	0.051947	0.0678495	0.0601971	0.0304785	0.0198214	0.0473105		1.79462	5.07242	3.43352		0.531055
d__Bacteria	p__Acidobacteriota	c__Holophagae	o__Subgroup_7	f__Subgroup_7	g__Subgroup_7	0.168196	0.0447852	0.0651543	0.0524276	0.158359	0.111483	0.00839903	0.129868	0.0951918	0.0339822	0.00931288	0.00466385	0.0734852		2.45421	3.76748	3.11084		0.507394
d__Bacteria	p__Bacteroidota	c__Bacteroidia	o__Chitinophagales	f__Chitinophagaceae	g__uncultured	0.521409	0.713287	1.41309	0.306374	0.661057	1.34645	0.0923893	0.159837	0.332159	0.208748	0.233669	0.350955	0.528285		0.624513	0.071717	0.348115		0.502547
d__Bacteria	p__Verrucomicrobiota	c__Verrucomicrobiae	o__Chthoniobacterales	f__Chthoniobacteraceae	g__Chthoniobacter	0.382046	0.628086	1.82517	0.245755	0.437329	0.742497	0.104388	0.371621	0.759509	0.213603	0.00761963	0.0268172	0.478703		0.698558	0.560484	0.629521		0.500248
d__Bacteria	p__Actinobacteriota	c__Thermoleophilia	o__Gaiellales	f__uncultured	g__uncultured	0.0464543	0.116879	0.0744621	0.0532468	0.0672105	0.146118	0.0419951	0.0719266	0.0759509	0.0747609	0.0550306	0.0489705	0.0727504		2.8673	2.63716	2.75223		0.455533
d__Bacteria	p__Planctomycetota	c__Planctomycetes	o__Pirellulales	f__Pirellulaceae	g__Pirellula	0.0144168	0.0436929	0.237771	0.0303097	0.0810209	0.257601	0.00479944	0.0639348	0.0303804	0.0106801	0.006773	0.00349789	0.0654065		1.91933	3.66614	2.79274		0.455025
d__Bacteria	p__Proteobacteria	c__Alphaproteobacteria	o__Caulobacterales	f__Caulobacteraceae	g__PMMR1	0.0816954	0.162756	0.110847	0.139261	0.110483	0.309554	1.03188	0.82316	0.477984	1.54862	0.54692	0.861647	0.517067		0.024357	0.0865281	0.0554425		0.451121
d__Bacteria	p__Deinococcota	c__Deinococci	o__Deinococcales	f__Trueperaceae	g__Truepera	1.57224	0.146371	0.208155	0.135984	0.0948312	0.721932	0.149983	0.0979001	1.09774	0.246614	0.204883	1.30355	0.498348		0.0214341	0.0420948	0.0317644		0.431694
d__Bacteria	p__Cyanobacteria	c__Cyanobacteriia	o__Cyanobacteriales	f__Nostocaceae	g__Scytonema_UTEX_2349	0.164192	1.13165	0.0617697	2.28224	0.30567	0.471907	0.707918	0.261733	0.286588	0.0767028	0.0592638	0.0163235	0.485496		0.000974279	0.00545673	0.0032155		0.416599
d__Bacteria	p__Gemmatimonadota	c__Longimicrobia	o__Longimicrobiales	f__Longimicrobiaceae	g__Longimicrobiaceae	0.121742	0.101586	0.112539	0.138442	0.174931	0.711108	0.307164	0.287707	0.117471	0.532065	0.133767	0.215703	0.246185		0.517342	1.92311	1.22022		0.385334
d__Bacteria	p__Proteobacteria	c__Alphaproteobacteria	o__Rhizobiales	f__Beijerinckiaceae	g__uncultured	0.332388	0.61607	0.291079	0.25067	0.265159	0.443766	0.251971	0.189806	0.346336	1.23501	0.0516441	0.451228	0.393761		0.173422	0.238537	0.205979		0.366935
d__Bacteria	p__Chloroflexi	c__Chloroflexia	o__Kallotenuales	f__AKIW781	g__AKIW781	0.173002	0.0557085	0.122693	0.219541	0.122452	0.159106	0.448748	0.261733	0.558999	0.402932	1.91845	0.293823	0.394766		0.149065	0.236198	0.192632		0.36589
d__Bacteria	p__Actinobacteriota	c__Actinobacteria	o__Micromonosporales	f__Micromonosporaceae	g__Actinoplanes	0.294744	0.31022	0.435772	0.33013	0.762333	1.02283	0.0767911	0.233762	0.365577	0.280596	0.232822	0.214537	0.380009		0.0720966	0.0771737	0.0746352		0.336384
d__Bacteria	p__Acidobacteriota	c__Acidobacteriae	o__Bryobacterales	f__Bryobacteraceae	g__Bryobacter	0.157784	0.231573	0.760698	0.244116	0.449298	1.2025	0.113987	0.251743	0.229878	0.160202	0.0753497	0.0116596	0.324065		0.633281	0.179292	0.406287		0.335811
d__Bacteria	p__Actinobacteriota	c__Actinobacteria	o__Micrococcales	f__Micrococcaceae	g__Arthrobacter	1.40644	0.247957	0.110847	0.19988	0.430884	0.100659	0.0227974	0.00599389	0.129623	0.119423	0.00592638	0.0209873	0.233452		0.44622	1.4398	0.943008		0.334817
d__Bacteria	p__Patescibacteria	c__Saccharimonadia	o__Saccharimonadales	f__Saccharimonadales	g__Saccharimonadales	0.0688805	0.160572	0.308848	0.116324	0.197949	0.857226	0.121186	0.299694	0.402033	0.234963	0.0313251	0.00816174	0.23393		0.407249	1.13812	0.772683		0.310895
d__Bacteria	p__Proteobacteria	c__Alphaproteobacteria	o__Acetobacterales	f__Acetobacteraceae	g__Roseomonas	0.657568	0.760257	0.229309	0.165475	0.487967	0.621273	0.0659923	0.0459531	0.280512	0.151464	0.124454	0.651773	0.3535		0.035074	0.00623626	0.0206552		0.30595
d__Bacteria	p__Actinobacteriota	c__Acidimicrobiia	o__uncultured	f__uncultured	g__uncultured	0.0472552	0.0688164	0.0693851	0.0598003	0.0294621	0.0736002	0.0371957	0.0379613	0.0354438	0.0679645	0.0220123	0.032647	0.048462		0.537802	3.00588	1.77184		0.294659
d__Bacteria	p__Myxococcota	c__Myxococcia	o__Myxococcales	f__Myxococcaceae	g__Archangium	0.508594	1.2518	0.215771	0.477583	0.770619	0.1288	0.0527939	0.0259735	0.565075	0.00679645	0.00253988	0	0.333862		0.0311769	0.000779533	0.0159782		0.28845
d__Bacteria	p__Proteobacteria	c__Gammaproteobacteria	o__Burkholderiales	f__Oxalobacteraceae	g__Noviherbaspirillum	0.621526	1.41128	0.27331	0.195784	0.502698	0.45459	0.0623928	0.0299694	0.182282	0.0834992	0.00931288	0.0163235	0.320247		0.0292284	0.0101339	0.0196811		0.277309
d__Bacteria	p__Gemmatimonadota	c__Gemmatimonadetes	o__Gemmatimonadales	f__Gemmatimonadaceae	g__Roseisolibacter	0.0584683	0.152925	0.110001	0.259681	0.137183	0.256518	0.184779	0.183813	0.121521	0.192242	0.646822	0.900124	0.267006		0.56703	0.0771737	0.322102		0.274877
d__Bacteria	p__Bacteroidota	c__Bacteroidia	o__Cytophagales	f__Cyclobacteriaceae	g__uncultured	0.2571	0.142002	0.324079	0.0851949	0.301066	0.314966	0.538738	0.285709	0.451655	0.216515	0.467337	0.0967749	0.290095		0.0584567	0.236978	0.147717		0.269755
d__Bacteria	p__Cyanobacteria	c__Cyanobacteriia	o__Cyanobacteriales	f__Coleofasciculaceae	g__uncultured	0.0168196	0.0131079	0.0617697	0.389931	0.13258	0.0238118	1.50942	0.805179	0.624823	0.111656	0.00846625	0.00816174	0.308811		0.000974279	0.00857486	0.00477457		0.265377
d__Bacteria	p__Actinobacteriota	c__Actinobacteria	o__Pseudonocardiales	f__Pseudonocardiaceae	g__Pseudonocardia	0.118538	0.384498	0.180232	0.475126	0.480601	0.684049	0.207576	0.105892	0.105319	0.120394	0.407227	0.0279831	0.274786		0.107171	0.241655	0.174413		0.260447
d__Bacteria	p__Actinobacteriota	c__Thermoleophilia	o__Solirubrobacterales	f__67-14	g__67-14	0.0408477	0.111417	0.0626158	0.054066	0.0607656	0.124471	0.0371957	0.053945	0.0506339	0.0805864	0.149006	0.0862813	0.075986		0.941154	1.60194	1.27155		0.24678
d__Bacteria	p__Actinobacteriota	c__Thermoleophilia	o__Solirubrobacterales	f__Solirubrobacteraceae	g__Solirubrobacter	0.0824964	0.148556	0.0786929	0.11059	0.113245	0.152612	0.0995884	0.0899083	0.0891157	0.174766	0.13292	0.274001	0.128874		0.438426	1.44447	0.94145		0.244957
d__Bacteria	p__Gemmatimonadota	c__S0134_terrestrial_group	o__S0134_terrestrial_group	f__S0134_terrestrial_group	g__S0134_terrestrial_group	0.00560655	0.00655394	0.0126924	0.00491509	0.00460346	0.0075765	0.00479944	0.0319674	0.0162029	0.0145638	0.00423313	0.00582982	0.00996203		0.826189	2.46956	1.64787		0.243949
d__Bacteria	p__Cyanobacteria	c__Cyanobacteriia	o__Oxyphotobacteria_Incertae_Sedis	f__Unknown_Family	g__Phormidium_SAG_37.90	0.0416486	0.0174772	0.124385	0.765935	0.00184138	0.00865885	0.931092	0.747238	0.231903	0.296131	0.006773	0.00233193	0.264618		0.000974279	0.023386	0.0121801		0.228555
d__Bacteria	p__Proteobacteria	c__Alphaproteobacteria	o__Acetobacterales	f__Acetobacteraceae	g__uncultured	0.364426	0.67724	0.162463	0.190869	0.286335	0.435107	0.0419951	0.0399592	0.167092	0.165057	0.170172	0.409253	0.259164		0.035074	0.00857486	0.0218245		0.225258
d__Bacteria	p__Planctomycetota	c__Planctomycetes	o__Gemmatales	f__Gemmataceae	g__uncultured	0.0384449	0.0458776	0.0617697	0.0475126	0.0672105	0.134212	0.0155982	0.0439552	0.140762	0.102918	0.0313251	0.00466385	0.0611875		2.04988	0.358585	1.20423		0.22448
d__Bacteria	p__Acidobacteriota	c__Blastocatellia	o__Blastocatellales	f__Blastocatellaceae	g__JGI_0001001-H03	0.0112131	0.0775549	0.294464	0.137623	0.112324	0.132047	0.0839903	0.245749	0.183295	0.306811	1.10485	0.13875	0.235722		0.224084	0.0210474	0.122566		0.219557
d__Bacteria	p__Armatimonadota	c__uncultured	o__uncultured	f__uncultured	g__uncultured	0.146571	0.133263	0.231848	0.137623	0.122452	0.209977	0.101988	0.167829	0.213675	0.177679	0.14308	0.0338129	0.15165		0.551442	0.678193	0.614818		0.217817
d__Bacteria	p__Bacteroidota	c__Bacteroidia	o__Chitinophagales	f__Chitinophagaceae	g__Puia	0.0977141	0.203172	0.477234	0.142538	0.295542	0.916756	0.0443949	0.101896	0.119496	0.0922375	0.0177791	0.030315	0.21159		0.373149	0.00311813	0.188134		0.208239
d__Bacteria	p__Cyanobacteria	c__Cyanobacteriia	o__Cyanobacteriales	f__Coleofasciculaceae	g__Microcoleus_CENA344	0	0	0.00169232	0.00655346	0.000920692	0.00216471	1.02828	0.341652	1.07952	0.374775	0.000846625	0	0.236367		0	0.0701579	0.035079		0.207611
d__Bacteria	p__Proteobacteria	c__Alphaproteobacteria	o__Sphingomonadales	f__Sphingomonadaceae	g__Sphingoaurantiacus	0.414885	0.0994014	0.0363849	0.188412	0.0690519	0.171012	0.358758	0.167829	0.89217	0.103889	0.0296319	0.342793	0.239518		0.00876851	0.0101339	0.00945122		0.206651
d__Bacteria	p__Planctomycetota	c__Planctomycetes	o__Pirellulales	f__Pirellulaceae	g__Pir4_lineage	0.00800935	0.0185695	0.0626158	0.0319481	0.0432725	0.676473	0.00119986	0.0159837	0.0151902	0.0106801	0.00423313	0.00233193	0.0742089		1.14186	0.784989	0.963422		0.201239
d__Bacteria	p__Proteobacteria	c__Alphaproteobacteria	o__Acetobacterales	f__Acetobacteraceae	g__Belnapia	0.382046	0.799581	0.144693	0.226913	0.30659	0.282495	0.191978	0.0319674	0.122534	0.165057	0.00507975	0.0524683	0.22595		0.000974279	0.0280632	0.0145187		0.195746
d__Bacteria	p__Planctomycetota	c__Planctomycetes	o__Planctomycetales	f__uncultured	g__uncultured	0.0320374	0.0174772	0.0710774	0.0434166	0.086545	0.338778	0.0143983	0.0679307	0.157978	0.230108	0.00507975	0.00116596	0.0888327		1.33866	0.310254	0.824457		0.193922
d__Bacteria	p__Cyanobacteria	c__Cyanobacteriia	o__Cyanobacteriales	f__Coleofasciculaceae	g__Wilmottia_Ant-Ph58	0.0848992	0.0109232	0.0558465	1.563	0.0110483	0.0129883	0.477545	0.139857	0.175193	0.061168	0.0262454	0.0116596	0.219198		0	0.00155907	0.000779533		0.187995
d__Bacteria	p__Myxococcota	c__Myxococcia	o__Myxococcales	f__Myxococcaceae	g__Myxococcaceae	0.303555	0.867305	0.141309	0.44072	0.270683	0.0865885	0.034796	0.0319674	0.403046	0.00388368	0.0033865	0	0.215603		0.0126656	0.00701579	0.00984071		0.186209
d__Bacteria	p__Proteobacteria	c__Gammaproteobacteria	o__Steroidobacterales	f__Steroidobacteraceae	g__Steroidobacter	0.0440515	0.0229388	0.303771	0.0999402	0.338815	0.320378	0.00239972	0.0119878	0.00303804	0.0106801	0.000846625	0	0.0965705		0.315666	1.13032	0.722994		0.18606
d__Bacteria	p__Bacteroidota	c__Bacteroidia	o__Cytophagales	f__Cytophagaceae	g__uncultured	0.0656767	0.0415083	0.170078	0.0827374	0.0837829	0.045459	0.487143	0.741244	0.51039	0.201952	0.0702699	0.0408087	0.211754		0	0	0		0.181504
d__Bacteria	p__Cyanobacteria	c__Cyanobacteriia	o__Oxyphotobacteria_Incertae_Sedis	f__Unknown_Family	g__Leptolyngbya_EcFYyyy-00	0.126548	0.00109232	0.175155	0.452188	0.00276207	0.0216471	0.698319	0.773211	0.175193	0.0145638	0.00423313	0.00233193	0.203937		0.000974279	0.071717	0.0363456		0.179995
d__Bacteria	p__Verrucomicrobiota	c__Verrucomicrobiae	o__Pedosphaerales	f__Pedosphaeraceae	g__Pedosphaeraceae	0.0240281	0.0229388	0.0871544	0.0221179	0.050638	0.108236	0.0107987	0.0419572	0.0435452	0.0203893	0.00761963	0.00466385	0.0370072		1.25195	0.816171	1.03406		0.179443
d__Bacteria	p__Cyanobacteria	c__Cyanobacteriia	o__Cyanobacteriales	f__Coleofasciculaceae	g__Coleofasciculus_PCC-7420	0.0272318	0.0294927	0.0609235	0.335045	0.038669	0.030306	0.60353	0.51947	0.520517	0.157289	0.134613	0.0244852	0.206798		0.00194856	0.0265041	0.0142263		0.179288
d__Bacteria	p__Bacteroidota	c__Bacteroidia	o__Cytophagales	f__Spirosomaceae	g__Spirosoma	0.623929	0.120156	0.0939237	0.0131069	0.580036	0.265177	0.00839903	0.00799185	0.392919	0.0174766	0.287006	0.0116596	0.201815		0	0.000779533	0.000389766		0.17304
d__Bacteria	p__Planctomycetota	c__Phycisphaerae	o__Tepidisphaerales	f__Tepidisphaeraceae	g__Tepidisphaeraceae	0.592692	0.0862935	0.246232	0.113047	0.139024	0.361507	0.0683921	0.143853	0.155953	0.371863	0.0237055	0.032647	0.194601		0.0194856	0.024945	0.0222153		0.169974
d__Bacteria	p__Proteobacteria	c__Gammaproteobacteria	o__Burkholderiales	f__Comamonadaceae	g__Ramlibacter	0.47976	0.227203	0.302925	0.0958443	0.211759	0.281413	0.0335961	0.0479511	0.168105	0.130103	0.0397914	0.00466385	0.168593		0.0857366	0.243994	0.164865		0.16806
d__Bacteria	p__Cyanobacteria	c__Cyanobacteriia	o__Cyanobacteriales	f__Nostocaceae	g__uncultured	0.441315	0.209726	0.0871544	0.969092	0.0552415	0.0681885	0.100788	0.165831	0.0840523	0.0834992	0.0296319	0.0139916	0.192376		0.00194856	0.035079	0.0185138		0.167539
d__Bacteria	p__Cyanobacteria	c__Cyanobacteriia	o__Cyanobacteriales	f__Nostocaceae	g__Calothrix_PCC-6303	0.0384449	0.0218465	0.0456926	0.172028	0.218204	0.0530355	0.163181	0.163833	0.151902	0.166998	1.09977	0.030315	0.193771		0	0.0124725	0.00623626		0.16698
d__Bacteria	p__Acidobacteriota	c__Thermoanaerobaculia	o__Thermoanaerobaculales	f__Thermoanaerobaculaceae	g__Subgroup_10	0.0208243	0.0316774	0.203078	0.099121	0.0294621	1.81186	0.00359958	0.00399592	0.00506339	0.000970921	0.00423313	0	0.184491		0.0828137	0.0226064	0.0527101		0.165665
d__Bacteria	p__Gemmatimonadota	c__Gemmatimonadetes	o__Gemmatimonadales	f__Gemmatimonadaceae	g__Gemmatimonas	0.0648758	0.160572	0.193771	0.117143	0.111404	0.393978	0.0671922	0.0939042	0.0739255	0.0621389	0.081276	0.0909451	0.125927		0.39166	0.408475	0.400068		0.16509
d__Bacteria	p__Proteobacteria	c__Alphaproteobacteria	o__Acetobacterales	f__Acetobacteraceae	g__Craurococcus-Caldovatus	0.0792926	0.0535238	0.0406157	0.131888	0.157438	0.213224	0.251971	0.103894	0.140762	0.511675	0.081276	0.480377	0.187162		0.0214341	0.0381971	0.0298156		0.164684
d__Bacteria	p__Fibrobacterota	c__Fibrobacteria	o__Fibrobacterales	f__Fibrobacteraceae	g__possible_genus_04	0.012815	0.0830166	0.137078	0.0245755	0.0524794	1.58349	0.043195	0.101896	0.163041	0.00291276	0	0	0.183708		0.0438426	0.035079	0.0394608		0.163101
d__Bacteria	p__Proteobacteria	c__Alphaproteobacteria	o__Rhizobiales	f__Devosiaceae	g__Devosia	0.344402	0.441299	0.360464	0.0458742	0.222807	0.515202	0.0443949	0.051947	0.053672	0.0650517	0.00846625	0.0408087	0.182866		0.0282541	0.0194883	0.0238712		0.160152
d__Bacteria	p__Bdellovibrionota	c__Bdellovibrionia	o__Bdellovibrionales	f__Bdellovibrionaceae	g__Bdellovibrio	0.230669	0.185695	0.390926	0.0843757	0.0966726	0.235954	0.109187	0.137859	0.263296	0.272829	0.0110061	0.0151575	0.169469		0.0789166	0.0865281	0.0827224		0.157077
d__Bacteria	p__Proteobacteria	c__Alphaproteobacteria	o__Sphingomonadales	f__Sphingomonadaceae	g__Altererythrobacter	0.149775	0.0873859	0.146386	0.11059	0.0801002	0.267342	0.148783	0.251743	0.137724	0.112627	0.0592638	0.0781195	0.13582		0.157833	0.36638	0.262107		0.153861
d__Bacteria	p__Actinobacteriota	c__Actinobacteria	o__Frankiales	f__Geodermatophilaceae	g__Blastococcus	0.185817	0.334251	0.0854621	0.263777	0.195187	0.264095	0.0911894	0.0759226	0.0698748	0.229137	0.0177791	0.0501364	0.155219		0.0584567	0.0709375	0.0646971		0.142287
d__Bacteria	p__Cyanobacteria	c__Cyanobacteriia	o__Cyanobacteriales	f__Chroococcidiopsaceae	g__Chroococcidiopsis_CC1	0.00480561	0.00764626	0.00507696	0.0262138	0.00736553	0.00865885	0.142783	0.0979001	0.028355	0.0631099	0.565546	1.01322	0.164224		0	0.00935439	0.0046772		0.141431
d__Bacteria	p__Proteobacteria	c__Gammaproteobacteria	o__Burkholderiales	f__Comamonadaceae	g__Rhizobacter	0.140965	0.238126	0.393464	0.126973	0.137183	0.361507	0.0167981	0.0439552	0.0708875	0.0767028	0.150699	0.0676259	0.152074		0.0613796	0.0491106	0.0552451		0.138241
d__Bacteria	p__Actinobacteriota	c__Actinobacteria	o__0319-7L14	f__0319-7L14	g__0319-7L14	0.00320374	0.0174772	0.0270771	0.0155645	0.00828622	0.00649414	0.00839903	0.0639348	0.0202536	0.0213603	0.00169325	0.00116596	0.0162425		0.547545	1.12409	0.835815		0.133324
d__Bacteria	p__Proteobacteria	c__Gammaproteobacteria	o__Burkholderiales	f__Nitrosomonadaceae	g__MND1	0.00160187	0.00546162	0.00253848	0.00163836	0.00368277	0.0129883	0	0	0.00303804	0.00291276	0.006773	0.00116596	0.00348343		0.861263	0.95103	0.906146		0.132435
d__Bacteria	p__Bacteroidota	c__Bacteroidia	o__Sphingobacteriales	f__Sphingobacteriaceae	g__uncultured	1.17417	0.0262158	0.0761544	0.0253946	0.0451139	0.232707	0.0059993	0.129868	0.0192409	0.00970921	0.00592638	0.00116596	0.145972		0.0116913	0.0124725	0.0120819		0.126845
d__Bacteria	p__Actinobacteriota	c__Actinobacteria	o__Propionibacteriales	f__Nocardioidaceae	g__Nocardioides	0.199433	0.280727	0.115924	0.116324	0.136262	0.184001	0.0311964	0.051947	0.0546847	0.0582553	0.0228589	0.0781195	0.110811		0.174396	0.265041	0.219719		0.126369
d__Bacteria	p__Actinobacteriota	c__Actinobacteria	o__Micromonosporales	f__Micromonosporaceae	g__Micromonospora	0.0857001	0.198803	0.180232	0.14991	0.196107	0.299813	0.0527939	0.0998981	0.119496	0.121365	0.0821227	0.0291491	0.134616		0.0428683	0.0896462	0.0662573		0.12485
d__Bacteria	p__Cyanobacteria	c__Cyanobacteriia	o__Oxyphotobacteria_Incertae_Sedis	f__Unknown_Family	g__Leptolyngbya_VRUC_135	0.00560655	0.00218465	0.00676928	0.0442358	0.00552415	0.0227295	0.529139	0.681305	0.270385	0.139813	0.0152393	0.00233193	0.143772		0	0.0023386	0.0011693		0.1234
d__Bacteria	p__Actinobacteriota	c__MB-A2-108	o__MB-A2-108	f__MB-A2-108	g__MB-A2-108	0.00320374	0.00436929	0	0.00327673	0.00276207	0.00974121	0.00119986	0.00599389	0.00506339	0.00388368	0.00423313	0.00349789	0.00393541		1.16524	0.513712	0.839475		0.123298
d__Bacteria	p__Actinobacteriota	c__Actinobacteria	o__Frankiales	f__uncultured	g__uncultured	0.329985	0.192249	0.0660005	0.157283	0.147311	0.127718	0.101988	0.0699287	0.137724	0.0349532	0.0245521	0.20521	0.132909		0.0155885	0.107575	0.061582		0.122719
d__Bacteria	p__Myxococcota	c__Polyangia	o__Haliangiales	f__Haliangiaceae	g__Haliangium	0.0312365	0.0720933	0.16754	0.0311289	0.107721	0.294401	0.0251971	0.0759226	0.0668368	0.0300985	0.0499509	0.00466385	0.0797325		0.362432	0.327404	0.344918		0.117616
d__Bacteria	p__Proteobacteria	c__Alphaproteobacteria	o__Rhodobacterales	f__Rhodobacteraceae	g__uncultured	0.319573	0.128894	0.0516157	0.113866	0.086545	0.191577	0.136784	0.0639348	0.229878	0.0699063	0.0457178	0.152741	0.132586		0.024357	0.0124725	0.0184147		0.116276
d__Bacteria	p__Proteobacteria	c__Alphaproteobacteria	o__Caulobacterales	f__Caulobacteraceae	g__uncultured	0.0328384	0.135448	0.0566927	0.0417783	0.0644484	0.125553	0.164381	0.245749	0.123547	0.278654	0.0965153	0.159737	0.127112		0.0370226	0.0397562	0.0383894		0.114437
d__Bacteria	p__Actinobacteriota	c__Actinobacteria	o__Propionibacteriales	f__Propionibacteriaceae	g__Friedmanniella	0.184215	0.288373	0.12777	0.193327	0.153756	0.286824	0.0119986	0.00199796	0.0465832	0.0155347	0.00169325	0.239022	0.129258		0.00389712	0.00857486	0.00623599		0.111683
d__Bacteria	p__Cyanobacteria	c__Cyanobacteriia	o__Cyanobacteriales	f__Phormidiaceae	g__Trichocoleus_SAG_26.92	0.012014	0.00436929	0.143001	0.347333	0.00552415	0.015153	0.806306	0.151845	0.0324057	0.0116511	0.00846625	0.00349789	0.128464		0	0.0023386	0.0011693		0.110279
d__Bacteria	p__Bacteroidota	c__Bacteroidia	o__Chitinophagales	f__Chitinophagaceae	g__Chitinophaga	0.0889038	0.134356	0.275848	0.0737264	0.0902278	0.21106	0.0359958	0.0399592	0.0374691	0.0718481	0.101595	0.142248	0.108603		0.0818394	0.158245	0.120042		0.110237
d__Bacteria	p__Bdellovibrionota	c__Oligoflexia	o__0319-6G20	f__0319-6G20	g__0319-6G20	0.257901	0.0906628	0.229309	0.0466934	0.0966726	0.135295	0.0551936	0.0639348	0.187346	0.111656	0.0033865	0.00582982	0.10699		0.167576	0.0787328	0.123154		0.109299
d__Bacteria	p__Nitrospirota	c__Nitrospiria	o__Nitrospirales	f__Nitrospiraceae	g__Nitrospira	0.0184215	0.0131079	0.0194617	0.0106494	0.00644484	0.0259766	0.00719916	0.0159837	0.0222789	0.00970921	0.00423313	0.00466385	0.0131775		0.637178	0.698461	0.66782		0.106698
d__Bacteria	p__Actinobacteriota	c__Actinobacteria	o__Micrococcales	f__Micrococcaceae	g__Pseudarthrobacter	0.105723	0.160572	0.0330002	0.0434166	0.0395897	0.0216471	0.00359958	0.00599389	0.0475959	0.0106801	0.00253988	0.00466385	0.0399185		0.273772	0.722627	0.4982		0.105387
d__Bacteria	p__Proteobacteria	c__Alphaproteobacteria	o__Rhizobiales	f__Beijerinckiaceae	g__Methylobacterium-Methylorubrum	0.127349	0.193341	0.0710774	0.117962	0.168487	0.204565	0.0419951	0.0419572	0.0546847	0.154376	0.0101595	0.256512	0.120206		0.0126656	0.0155907	0.0141281		0.105052
d__Bacteria	p__Planctomycetota	c__Planctomycetes	o__Pirellulales	f__Pirellulaceae	g__Rhodopirellula	0.0360421	0.0360467	0.0660005	0.0204795	0.0313035	0.158024	0.00119986	0.0239755	0.0486086	0.00873829	0.00423313	0.00349789	0.0365125		0.348792	0.68365	0.516221		0.105042
d__Bacteria	p__Planctomycetota	c__Planctomycetes	o__Isosphaerales	f__Isosphaeraceae	g__uncultured	0.0472552	0.0447852	0.0389233	0.0974827	0.125214	0.207812	0.0443949	0.213782	0.0719002	0.139813	0.132074	0.0454726	0.100742		0.213367	0.046772	0.13007		0.104932
d__Bacteria	p__Myxococcota	c__Polyangia	o__Polyangiales	f__Polyangiaceae	g__uncultured	0.24829	0.0753703	0.458619	0.054066	0.107721	0.137459	0	0.0439552	0.198485	0.0631099	0.0033865	0	0.115872		0.0545596	0.0179292	0.0362444		0.104496
d__Bacteria	p__Actinobacteriota	c__Actinobacteria	o__Propionibacteriales	f__Propionibacteriaceae	g__uncultured	0.0560655	0.176956	0.107462	0.155645	0.0837829	0.269507	0.0155982	0.00399592	0.0202536	0.0291276	0.0211656	0.334631	0.106183		0.110094	0.0413152	0.0757044		0.101829
d__Bacteria	p__Patescibacteria	c__Saccharimonadia	o__Saccharimonadales	f__LWQ8	g__LWQ8	0.0440515	0.0884782	0.13877	0.0581619	0.0911485	0.263013	0.0503942	0.0699287	0.0941791	0.104859	0.00253988	0.00233193	0.083988		0.151013	0.242435	0.196724		0.100093
d__Bacteria	p__Bacteroidota	c__Bacteroidia	o__Chitinophagales	f__Chitinophagaceae	g__Terrimonas	0.107325	0.133263	0.294464	0.0843757	0.0782588	0.233789	0.0287967	0.0399592	0.0607607	0.0621389	0.0364049	0.104937	0.105373		0.0984022	0.0210474	0.0597248		0.0988516
d__Bacteria	p__Deinococcota	c__Deinococci	o__Deinococcales	f__Deinococcaceae	g__Deinococcus	0.305957	0.0120156	0.0397695	0.0229371	0.0368277	0.0281413	0.0815905	0.0639348	0.123547	0.0592262	0.0431779	0.529347	0.112206		0.00194856	0.00389766	0.00292311		0.0965942
d__Bacteria	p__Chloroflexi	c__TK10	o__TK10	f__TK10	g__TK10	0.0160187	0.0415083	0.0363849	0.0327673	0.047876	0.120142	0.0119986	0.0319674	0.028355	0.0534007	0.033865	0.0198214	0.0395087		0.449143	0.406136	0.42764		0.094956
d__Bacteria	p__Proteobacteria	c__Alphaproteobacteria	o__Sphingomonadales	f__Sphingomonadaceae	g__Novosphingobium	0.151377	0.0557085	0.15654	0.0581619	0.0543208	0.161271	0.0839903	0.103894	0.140762	0.0893247	0.0423313	0.0921111	0.0991494		0.048714	0.0623626	0.0555383		0.0929192
d__Bacteria	p__Proteobacteria	c__Gammaproteobacteria	o__Burkholderiales	f__Comamonadaceae	g__Polaromonas	0.800935	0.109232	0.0270771	0.0647154	0.0580036	0.0995768	0.00239972	0.00998981	0.0465832	0.0116511	0.00169325	0	0.102655		0.00681995	0.00389766	0.00535881		0.0887554
d__Bacteria	p__Bacteroidota	c__Bacteroidia	o__Chitinophagales	f__Chitinophagaceae	g__Flavitalea	0.0688805	0.0546162	0.14977	0.045055	0.0893071	0.252189	0.0335961	0.0639348	0.0475959	0.0650517	0.00169325	0.0874472	0.0799281		0.210444	0.0647012	0.137573		0.088163
d__Bacteria	p__Armatimonadota	c__Fimbriimonadia	o__Fimbriimonadales	f__Fimbriimonadaceae	g__Fimbriimonadaceae	0.0400468	0.111417	0.100693	0.0344056	0.0929899	0.411295	0.051594	0.0379613	0.0708875	0.0194184	0.0211656	0.139916	0.0943158		0.0808652	0.00155907	0.0412121		0.0867296
d__Bacteria	p__Actinobacteriota	c__Actinobacteria	o__Micromonosporales	f__Micromonosporaceae	g__uncultured	0.0200234	0.0349543	0.0786929	0.0548852	0.0957519	0.1288	0.0107987	0.0439552	0.0374691	0.0436914	0.0355583	0.0139916	0.049881		0.101325	0.470058	0.285692		0.0835683
d__Bacteria	p__Acidobacteriota	c__Blastocatellia	o__Blastocatellales	f__Blastocatellaceae	g__Aridibacter	0.00480561	0.0699087	0.323233	0.122058	0.204394	0.129883	0.00239972	0.0179817	0.0972172	0.0174766	0.0719632	0.00582982	0.0889292		0.0876851	0.00155907	0.0446221		0.0825996
d__Bacteria	p__Bacteroidota	c__Bacteroidia	o__Cytophagales	f__uncultured	g__uncultured	0.0648758	0.0578931	0.117616	0.121239	0.0948312	0.0876709	0.0191978	0.0199796	0.0951918	0.0184475	0.439399	0.00699578	0.0952781		0.0107171	0	0.00535853		0.0824324
d__Bacteria	p__Actinobacteriota	c__Acidimicrobiia	o__Microtrichales	f__Ilumatobacteraceae	g__uncultured	0.037644	0.12234	0.0888468	0.045055	0.0487967	0.16993	0.0251971	0.0239755	0.05671	0.0553425	0.0228589	0.0151575	0.0593212		0.21629	0.218269	0.21728		0.0818867
d__Bacteria	p__Acidobacteriota	c__Blastocatellia	o__Blastocatellales	f__Blastocatellaceae	g__Stenotrophobacter	0.0144168	0.0524315	0.24454	0.0647154	0.116007	0.0855062	0.0119986	0.053945	0.0475959	0.0708772	0.138847	0.0349789	0.0779883		0.191933	0.000779533	0.0963563		0.0806123
d__Bacteria	p__Actinobacteriota	c__Acidimicrobiia	o__Microtrichales	f__uncultured	g__uncultured	0.0176206	0.0251234	0.0194617	0.0237563	0.0138104	0.0443766	0.0143983	0.00599389	0.0151902	0.0262149	0.0143926	0.00816174	0.0190417		0.247467	0.643894	0.44568		0.0799901
d__Bacteria	p__Actinobacteriota	c__Actinobacteria	o__Frankiales	f__Geodermatophilaceae	g__Geodermatophilus	0.131353	0.268711	0.0431541	0.196604	0.130738	0.1104	0.0251971	0.0239755	0.0232916	0.0475751	0.0262454	0.0209873	0.0873528		0.0302027	0.0257246	0.0279636		0.0788686
d__Bacteria	p__Proteobacteria	c__Alphaproteobacteria	o__Azospirillales	f__Azospirillaceae	g__uncultured	0.00800935	0.0185695	0.021154	0.0139261	0.0110483	0.0681885	0.0647925	0.12787	0.0516466	0.0436914	0.06773	0.185388	0.0568345		0.139322	0.272057	0.205689		0.0780995
d__Bacteria	p__Actinobacteriota	c__Actinobacteria	o__Micrococcales	f__Cellulomonadaceae	g__Cellulomonas	0.241883	0.423821	0.0837698	0.119601	0.062607	0.063859	0	0.00399592	0.0162029	0.00582553	0.00169325	0.00816174	0.0859516		0.00974279	0.0514492	0.030596		0.0780437
d__Bacteria	p__Proteobacteria	c__Alphaproteobacteria	o__Rhizobiales	f__Xanthobacteraceae	g__uncultured	0.0240281	0.0491545	0.0473849	0.0368632	0.0616863	0.0930827	0.0299965	0.0199796	0.0222789	0.0543716	0.0118528	0.0466385	0.0414431		0.444271	0.123946	0.284108		0.0761096
d__Bacteria	p__Myxococcota	c__bacteriap25	o__bacteriap25	f__bacteriap25	g__bacteriap25	0.00640748	0.00764626	0.00676928	0.00245755	0.000920692	0.00649414	0.00479944	0.00399592	0.00405071	0.00388368	0.0033865	0.00116596	0.00433147		0.97915	0.0148111	0.496981		0.0747099
d__Bacteria	p__Proteobacteria	c__Gammaproteobacteria	o__Burkholderiales	f__Burkholderiaceae	g__Lautropia	0.186618	0.223926	0.104924	0.0557044	0.0966726	0.180754	0.00839903	0.00399592	0.0465832	0.0165057	0.000846625	0.00699578	0.0776604		0.0340998	0.0537877	0.0439438		0.0728437
d__Bacteria	p__Myxococcota	c__Myxococcia	o__Myxococcales	f__Myxococcaceae	g__uncultured	0.0929085	0.182418	0.0803852	0.0581619	0.0782588	0.13313	0.0359958	0.0279715	0.112407	0.0388368	0.0110061	0	0.0709567		0.0613796	0.102119	0.0817492		0.0724984
d__Bacteria	p__Actinobacteriota	c__Thermoleophilia	o__Gaiellales	f__Gaiellaceae	g__Gaiella	0.00160187	0.00546162	0.00169232	0.00409591	0.00276207	0.00541178	0.00239972	0.00399592	0.00405071	0.00291276	0.0033865	0.00116596	0.00324476		0.310795	0.656366	0.483581		0.0718642
d__Bacteria	p__Proteobacteria	c__Alphaproteobacteria	o__Caulobacterales	f__Caulobacteraceae	g__Brevundimonas	0.0280327	0.0426006	0.0346925	0.0278522	0.0534001	0.16993	0.113987	0.0919063	0.0749382	0.15826	0.0778895	0.0769536	0.0792036		0.0272798	0.0265041	0.026892		0.0717305
d__Bacteria	p__Bacteroidota	c__Bacteroidia	o__Chitinophagales	f__Chitinophagaceae	g__Cnuella	0.438913	0.182418	0.0770005	0.0311289	0.0423518	0.0465413	0.0383955	0.0179817	0.00607607	0.036895	0.0431779	0.0233193	0.0820166		0.00876851	0.00857486	0.00867168		0.0715387
d__Bacteria	p__Cyanobacteria	c__Cyanobacteriia	o__Cyanobacteriales	f__Nostocaceae	g__Scytonema_VB-61278	0.0296346	0.0316774	0.021154	0.157283	0.0524794	0.0378825	0.112787	0.0759226	0.195447	0.247585	0.0143926	0.0151575	0.0826169		0	0.0023386	0.0011693		0.0709815
d__Bacteria	p__Proteobacteria	c__Alphaproteobacteria	o__Rhizobiales	f__D05-2	g__D05-2	0.0264309	0.0240311	0.0203078	0.0131069	0.0340656	0.101742	0.0395954	0.0339654	0.0354438	0.141754	0.0321718	0.422079	0.0770578		0.0214341	0.0342994	0.0278668		0.0700305
d__Bacteria	p__Proteobacteria	c__Gammaproteobacteria	o__Burkholderiales	f__Oxalobacteraceae	g__Herbaspirillum	0.272318	0.120156	0.0440003	0.0204795	0.0773381	0.192659	0.0119986	0.0419572	0.0475959	0.133987	0.00169325	0	0.0803486		0.00584567	0.00155907	0.00370237		0.0693991
d__Bacteria	p__Proteobacteria	c__Gammaproteobacteria	o__Burkholderiales	f__Comamonadaceae	g__uncultured	0.112131	0.074278	0.135386	0.0499701	0.0782588	0.212142	0.0167981	0.0219776	0.0445579	0.0378659	0.0634969	0.00932771	0.0713491		0.0730709	0.0342994	0.0536852		0.0688257
d__Bacteria	p__Bacteroidota	c__Bacteroidia	o__Chitinophagales	f__Chitinophagaceae	g__Edaphobaculum	0.0672786	0.146371	0.162463	0.0294906	0.0883864	0.182918	0.0131985	0.0359633	0.0405071	0.0203893	0.040638	0.0792855	0.0755741		0.0448168	0.0046772	0.024747		0.0683131
d__Bacteria	p__Cyanobacteria	c__Cyanobacteriia	o__Oxyphotobacteria_Incertae_Sedis	f__Unknown_Family	g__uncultured	0.0112131	0.00764626	0.0236925	0.0794607	0.0138104	0.00974121	0.243572	0.237757	0.130636	0.122336	0.0440245	0.0163235	0.0783511		0	0.0140316	0.00701579		0.0681603
d__Bacteria	p__Proteobacteria	c__Alphaproteobacteria	o__Caulobacterales	f__Caulobacteraceae	g__Phenylobacterium	0.100117	0.071001	0.0524619	0.0352248	0.0534001	0.103906	0.100788	0.0839144	0.0739255	0.129132	0.0397914	0.0291491	0.0727344		0.0292284	0.0491106	0.0391695		0.0679394
d__Bacteria	p__Proteobacteria	c__Alphaproteobacteria	o__uncultured	f__uncultured	g__uncultured	0.049658	0.0513392	0.0338464	0.0319481	0.0460346	0.126636	0.0227974	0.0459531	0.0688622	0.0466042	0.0287853	0.0839494	0.0530345		0.167576	0.140316	0.153946		0.0674504
d__Bacteria	p__Proteobacteria	c__Alphaproteobacteria	o__Rhizobiales	f__Beijerinckiaceae	g__Psychroglaciecola	0.0328384	0.0852012	0.042308	0.0409591	0.0423518	0.0736002	0.0491943	0.0699287	0.0617734	0.212632	0.0313251	0.124758	0.0722392		0.0331255	0.0428743	0.0379999		0.0673478
d__Bacteria	p__Bacteroidota	c__Bacteroidia	o__Cytophagales	f__Cytophagaceae	g__Sporocytophaga	0.10252	0.0491545	0.117616	0.0212987	0.0469553	0.117977	0.0671922	0.0739246	0.133674	0.049517	0.0838159	0.0151575	0.0732335		0.0146142	0.0319608	0.0232875		0.0660984
d__Bacteria	p__Myxococcota	c__Myxococcia	o__Myxococcales	f__Myxococcaceae	g__P3OB-42	0.0832973	0.133263	0.0990007	0.0622578	0.0828622	0.101742	0.034796	0.0299694	0.0688622	0.0223312	0.020319	0.00233193	0.0617527		0.0954793	0.0693784	0.0824289		0.0647065
d__Bacteria	p__Proteobacteria	c__Alphaproteobacteria	o__Acetobacterales	f__Acetobacteraceae	g__Rubritepida	0.139363	0.166033	0.0524619	0.0196604	0.0230173	0.0584473	0.0107987	0.0119878	0.053672	0.0388368	0.129534	0.165567	0.0724482		0.0272798	0.00155907	0.0144194		0.0641584
d__Bacteria	p__Bacteroidota	c__Bacteroidia	o__Cytophagales	f__Microscillaceae	g__Ohtaekwangia	0.0184215	0.0185695	0.169232	0.0147453	0.0524794	0.378825	0.0143983	0.0479511	0.0111395	0.00776737	0.00423313	0.00233193	0.0616745		0.105222	0.0491106	0.0771663		0.0638876
d__Bacteria	p__Actinobacteriota	c__Thermoleophilia	o__Solirubrobacterales	f__Solirubrobacteraceae	g__Parviterribacter	0.0560655	0.0950321	0.0406157	0.0565236	0.0662898	0.127718	0.0563935	0.0499491	0.053672	0.104859	0.0101595	0.0186554	0.0613278		0.0613796	0.095103	0.0782413		0.063744
d__Bacteria	p__Verrucomicrobiota	c__Verrucomicrobiae	o__Opitutales	f__Opitutaceae	g__Opitutus	0.0280327	0.0480622	0.215771	0.0131069	0.0975933	0.212142	0.00119986	0	0.0182282	0.000970921	0	0	0.0529256		0.0915822	0.163702	0.127642		0.0635993
d__Bacteria	p__Proteobacteria	c__Alphaproteobacteria	o__Rhizobiales	f__Rhizobiaceae	g__Mesorhizobium	0.0200234	0.0316774	0.0550004	0.0245755	0.0580036	0.180754	0.0227974	0.0159837	0.0151902	0.0524297	0.00507975	0.00932771	0.0409035		0.0574825	0.335199	0.196341		0.0631088
d__Bacteria	p__Cyanobacteria	c__Cyanobacteriia	o__Cyanobacteriales	f__Chroococcidiopsaceae	g__Dapisostemonum_CCIBt_3536	0.00961123	0.0163848	0.00761544	0.0860141	0.0147311	0.0162353	0.278368	0.211784	0.164054	0.036895	0.020319	0.0163235	0.0731946		0.000974279	0.00155907	0.00126667		0.0629192
d__Bacteria	p__Chloroflexi	c__Chloroflexia	o__Chloroflexales	f__Roseiflexaceae	g__uncultured	0.0840982	0.0284004	0.0397695	0.0425975	0.0313035	0.0519531	0.043195	0.0619368	0.149876	0.133987	0.0330184	0.00349789	0.0586362		0.160756	0.00779533	0.0842757		0.0622989
d__Bacteria	p__Cyanobacteria	c__Cyanobacteriia	o__Cyanobacteriales	f__Coleofasciculaceae	g__Microcoleus_Es-Yyy1400	0.0152178	0.0109232	0.0279233	0.0688113	0.0101276	0.0140706	0.275968	0.12787	0.184308	0.0572843	0.0279386	0.0104937	0.0692446		0	0.0187088	0.00935439		0.0606889
d__Bacteria	p__Actinobacteriota	c__Actinobacteria	o__Propionibacteriales	f__Propionibacteriaceae	g__Microlunatus	0.0752879	0.0622624	0.0482311	0.0860141	0.0423518	0.125553	0.0059993	0.00799185	0.0131648	0.00873829	0.0364049	0.188886	0.0584072		0.0701481	0.0654807	0.0678144		0.0597511
d__Bacteria	p__Myxococcota	c__Polyangia	o__Polyangiales	f__Sandaracinaceae	g__uncultured	0.13696	0.0480622	0.0753082	0.0212987	0.0662898	0.123389	0.00239972	0.0419572	0.0830397	0.0116511	0.0220123	0.00233193	0.0528916		0.0984022	0.0818509	0.0901266		0.0582109
d__Bacteria	p__Actinobacteriota	c__Actinobacteria	o__Pseudonocardiales	f__Pseudonocardiaceae	g__Crossiella	0.0208243	0.105955	0.0245386	0.162198	0.059845	0.13313	0.0251971	0.0179817	0.0202536	0.0145638	0.0287853	0.0163235	0.0524663		0.132502	0.0498901	0.091196		0.0579991
d__Bacteria	p__Cyanobacteria	c__Cyanobacteriia	o__Cyanobacteriales	f__Nostocaceae	g__Fischerella_PCC-9339	0.0336393	0.0229388	0.0313079	0.0802798	0.0147311	0.0465413	0.106788	0.125872	0.111395	0.101947	0.094822	0.0163235	0.0655487		0	0.0226064	0.0113032		0.0577993
d__Bacteria	p__Bacteroidota	c__Bacteroidia	o__Sphingobacteriales	f__Sphingobacteriaceae	g__Pedobacter	0.24829	0.0830166	0.0727697	0.00983018	0.0441932	0.184001	0.0179979	0.0459531	0.0364564	0.0174766	0.0262454	0.00466385	0.0659078		0.00974279	0.00311813	0.00643046		0.057411
d__Bacteria	p__Patescibacteria	c__uncultured	o__uncultured	f__uncultured	g__uncultured	0.00160187	0	0.00761544	0	0.000920692	0	0.0107987	0.0159837	0	0.00194184	0.00846625	0	0.00394404		0.176345	0.541775	0.35906		0.0546749
d__Bacteria	p__Planctomycetota	c__Planctomycetes	o__Gemmatales	f__Gemmataceae	g__Gemmata	0.0144168	0.0196618	0.0304617	0.0229371	0.0432725	0.116895	0.00719916	0.00998981	0.0162029	0.0825283	0.0550306	0.00233193	0.0350773		0.316641	0.0265041	0.171572		0.0545766
d__Bacteria	p__Actinobacteriota	c__Thermoleophilia	o__Solirubrobacterales	f__Solirubrobacteraceae	g__Conexibacter	0.0296346	0.0316774	0.0177694	0.027033	0.023938	0.0595296	0.0455947	0.0339654	0.0232916	0.0582553	0.0237055	0.0419747	0.0346974		0.120811	0.215931	0.168371		0.0537936
d__Bacteria	p__Bacteroidota	c__Bacteroidia	o__Cytophagales	f__Microscillaceae	g__Chryseolinea	0.0288337	0.0163848	0.118462	0.0221179	0.0349863	0.160189	0.0395954	0.0479511	0.0577227	0.048546	0.0262454	0.0279831	0.0524181		0.0526111	0.0662603	0.0594357		0.0534206
d__Bacteria	p__Chloroflexi	c__Anaerolineae	o__Caldilineales	f__Caldilineaceae	g__uncultured	0.0296346	0.0491545	0.058385	0.036044	0.0487967	0.154777	0.0227974	0.051947	0.0374691	0.0912666	0.00931288	0.00816174	0.0498122		0.0886594	0.0514492	0.0700543		0.0527039
d__Bacteria	p__Chloroflexi	c__Chloroflexia	o__Thermomicrobiales	f__AKYG1722	g__AKYG1722	0.0640748	0.0720933	0.026231	0.0344056	0.0110483	0.0692708	0.0395954	0.0219776	0.0364564	0.0514588	0.0033865	0.0116596	0.0368049		0.119836	0.175395	0.147616		0.052635
d__Bacteria	p__Bacteroidota	c__Bacteroidia	o__Chitinophagales	f__uncultured	g__uncultured	0.074487	0.0294927	0.0837698	0.0417783	0.0405104	0.109318	0.0227974	0.0299694	0.0394945	0.0262149	0.0558773	0.0419747	0.0496404		0.131528	0.00857486	0.0700513		0.0525562
d__Bacteria	p__Myxococcota	c__Polyangia	o__Polyangiales	f__Polyangiaceae	g__Pajaroellobacter	0.0768898	0.0360467	0.0651543	0.0147453	0.0349863	0.0627767	0.00119986	0.00799185	0.0243043	0.024273	0.0245521	0.0151575	0.0323398		0.150039	0.193324	0.171682		0.0522458
d__Bacteria	p__Proteobacteria	c__Alphaproteobacteria	o__Sphingomonadales	f__Sphingomonadaceae	g__Sphingobium	0.0296346	0.0294927	0.0245386	0.0352248	0.0257794	0.104989	0.0743914	0.0959022	0.0658241	0.086412	0.0279386	0.0862813	0.0572007		0.0126656	0.0109135	0.0117895		0.0507134
d__Bacteria	p__Proteobacteria	c__Alphaproteobacteria	o__Rhizobiales	f__Xanthobacteraceae	g__Bradyrhizobium	0.0264309	0.0491545	0.0287694	0.0385016	0.0322242	0.0660237	0.0251971	0.0219776	0.0202536	0.0475751	0.00423313	0.032647	0.032749		0.208496	0.104457	0.156477		0.0504243
d__Bacteria	p__Actinobacteriota	c__Actinobacteria	o__Frankiales	f__Geodermatophilaceae	g__Modestobacter	0.0440515	0.225019	0.0253848	0.0614386	0.0534001	0.0497884	0.0119986	0.00998981	0.00708875	0.0359241	0.00507975	0.156239	0.0571168		0.00779423	0.0046772	0.00623571		0.0498481
d__Bacteria	p__Myxococcota	c__Myxococcia	o__Myxococcales	f__Myxococcaceae	g__Stigmatella	0.0504589	0.288373	0.0355387	0.0516085	0.0276207	0.0335531	0.0275968	0.0379613	0.0729129	0.0436914	0	0.00116596	0.0558735		0.0155885	0.00857486	0.0120817		0.0496175
d__Bacteria	p__Proteobacteria	c__Gammaproteobacteria	o__Burkholderiales	f__Comamonadaceae	g__Variovorax	0.0456533	0.0229388	0.0236925	0.00573427	0.0138104	0.497884	0.00239972	0.00399592	0.00708875	0.00388368	0.00507975	0.00116596	0.0527773		0.035074	0.0241655	0.0296198		0.049469
d__Bacteria	p__Myxococcota	c__Myxococcia	o__Myxococcales	f__Myxococcaceae	g__Myxococcus	0.0464543	0.111417	0.0600773	0.0483317	0.0552415	0.0681885	0.0455947	0.0599389	0.0881031	0.0708772	0	0	0.0545187		0.0224084	0.00623626	0.0143223		0.0487763
d__Bacteria	p__Acidobacteriota	c__Blastocatellia	o__Elev-16S-573	f__Elev-16S-573	g__Elev-16S-573	0.00800935	0.0142002	0.0499234	0.0294906	0.023938	0.0292236	0.0059993	0.0359633	0.0243043	0.0417496	0.192184	0.0384768	0.0411219		0.163679	0.0257246	0.0947017		0.0487761
d__Bacteria	p__Cyanobacteria	c__Cyanobacteriia	o__Cyanobacteriales	f__Phormidiaceae	g__uncultured	0.0232271	0.0600778	0.0761544	0.0917484	0.0257794	0.0205648	0.107987	0.105892	0.0749382	0.0504879	0.0279386	0.00816174	0.0560798		0	0.00623626	0.00311813		0.0485139
d__Bacteria	p__Acidobacteriota	c__Acidobacteriae	o__Acidobacteriae	f__Acidobacteriae	g__Paludibaculum	0.00480561	0.00873859	0.0245386	0.0114685	0.0248587	0.0378825	0.0107987	0.0159837	0.0111395	0.012622	0.480883	0.00816174	0.0543234		0.0116913	0.00623626	0.0089638		0.0478435
d__Bacteria	p__Firmicutes	c__Bacilli	o__Lactobacillales	f__Lactobacillaceae	g__Lactobacillus	0.00881029	0.0830166	0.00338464	0.00245755	0.0248587	0.00324707	0.00479944	0.00199796	0	0.00776737	0.00253988	0.0209873	0.0136556		0.00876851	0.494224	0.251496		0.0476328
d__Bacteria	p__SAR324_clade(Marine_group_B)	c__SAR324_clade(Marine_group_B)	o__SAR324_clade(Marine_group_B)	f__SAR324_clade(Marine_group_B)	g__SAR324_clade(Marine_group_B)	0.0232271	0.030585	0.126078	0.0163836	0.0193345	0.063859	0.0203976	0.0699287	0.0496213	0.0504879	0.0253988	0.0233193	0.0432184		0.0565082	0.0888667	0.0726874		0.0474283
d__Bacteria	p__Proteobacteria	c__Alphaproteobacteria	o__Rhodobacterales	f__Rhodobacteraceae	g__Falsirhodobacter	0.204239	0.0546162	0.021154	0.0303097	0.0423518	0.0562825	0.0359958	0.0319674	0.103293	0.0320404	0.0330184	0.0128256	0.0548411		0	0.0023386	0.0011693		0.0471737
d__Bacteria	p__Bacteroidota	c__Bacteroidia	o__Chitinophagales	f__Chitinophagaceae	g__Flaviaesturariibacter	0.0808945	0.131079	0.0922314	0.0131069	0.0174931	0.258683	0.00359958	0.0119878	0.0121521	0.00776737	0.0033865	0.0128256	0.0537672		0.00681995	0.00311813	0.00496904		0.0467961
d__Bacteria	p__Proteobacteria	c__Alphaproteobacteria	o__Puniceispirillales	f__Puniceispirillales_Incertae_Sedis	g__Constrictibacter	0.00640748	0.0240311	0.0152309	0.0131069	0.0110483	0.0584473	0.0059993	0.0159837	0.00911411	0.0106801	0.00507975	0.00349789	0.0148856		0.251364	0.215931	0.233647		0.0461372
d__Bacteria	p__Actinobacteriota	c__Actinobacteria	o__Micrococcales	f__Microbacteriaceae	g__Cryobacterium	0.0392458	0.107048	0.0947699	0.0524276	0.0874657	0.0411295	0.0203976	0.0179817	0.0101268	0.145638	0.000846625	0	0.0514231		0.00681995	0.0124725	0.00964624		0.045455
d__Bacteria	p__Myxococcota	c__Polyangia	o__Polyangiales	f__BIrii41	g__BIrii41	0.0328384	0.0120156	0.101539	0.0163836	0.0368277	0.146118	0.00119986	0.0139857	0.0475959	0.0407787	0.0237055	0	0.0394157		0.0535853	0.106796	0.0801907		0.0452407
d__Bacteria	p__Chloroflexi	c__Dehalococcoidia	o__S085	f__S085	g__S085	0.00320374	0.00327697	0.00507696	0.00573427	0.00276207	0.00541178	0.00239972	0.00599389	0.00303804	0.00388368	0.00507975	0.00349789	0.00411323		0.406274	0.173836	0.290055		0.0449621
d__Bacteria	p__Proteobacteria	c__Gammaproteobacteria	o__Burkholderiales	f__Comamonadaceae	g__Acidovorax	0.110529	0.0655394	0.0651543	0.0253946	0.0460346	0.16993	0.0059993	0.00799185	0.0384818	0.0310695	0.00761963	0.00582982	0.0482978		0.0194856	0.0265041	0.0229948		0.0446831
d__Bacteria	p__Chloroflexi	c__Chloroflexia	o__Thermomicrobiales	f__JG30-KF-CM45	g__JG30-KF-CM45	0.0320374	0.0229388	0.0296156	0.0376824	0.0414311	0.0530355	0.0503942	0.0359633	0.0486086	0.061168	0.0262454	0.0979409	0.0447551		0.0428683	0.0397562	0.0413122		0.0442633
d__Bacteria	p__Gemmatimonadota	c__Longimicrobia	o__Longimicrobiales	f__Longimicrobiaceae	g__YC-ZSS-LKJ147	0.293142	0.0666317	0.0084616	0.0122877	0.00828622	0.015153	0.00839903	0.0299694	0.0141775	0.0300985	0.00592638	0.0163235	0.0424048		0.0477397	0.0623626	0.0550511		0.0442114
d__Bacteria	p__Cyanobacteria	c__Cyanobacteriia	o__Cyanobacteriales	f__Nostocaceae	g__Tolypothrix	0.0408477	0.0393236	0.0084616	0.119601	0.0193345	0.045459	0.0731915	0.0959022	0.0708875	0.0262149	0.0567239	0.0116596	0.0506339		0	0.00857486	0.00428743		0.044013
d__Bacteria	p__Bacteroidota	c__Bacteroidia	o__Cytophagales	f__Hymenobacteraceae	g__Pontibacter	0.108927	0.0480622	0.0304617	0.0188412	0.0534001	0.0595296	0.0383955	0.0339654	0.0496213	0.0339822	0.0668834	0.0536343	0.049642		0.0048714	0.00155907	0.00321523		0.0430096
d__Bacteria	p__Bacteroidota	c__Bacteroidia	o__Chitinophagales	f__Chitinophagaceae	g__Niastella	0.0360421	0.0393236	0.0930776	0.0745456	0.0257794	0.0519531	0.00839903	0.0239755	0.0293677	0.024273	0.0143926	0.0373108	0.0382033		0.129579	0.00389766	0.0667384		0.0422798
d__Bacteria	p__Proteobacteria	c__Alphaproteobacteria	o__Elsterales	f__uncultured	g__uncultured	0.0184215	0.037139	0.0110001	0.0212987	0.023938	0.045459	0.0131985	0.0139857	0.0131648	0.0262149	0.00761963	0.0443066	0.0229789		0.25721	0.0498901	0.15355		0.0416319
d__Bacteria	p__Acidobacteriota	c__Acidobacteriae	o__Solibacterales	f__Solibacteraceae	g__Candidatus_Solibacter	0.012815	0.0207541	0.079539	0.0172028	0.0423518	0.140706	0.00719916	0.0239755	0.0263296	0.0281567	0.0347116	0.00466385	0.0365338		0.119836	0.023386	0.0716111		0.0415449
d__Bacteria	p__Actinobacteriota	c__Actinobacteria	o__Streptomycetales	f__Streptomycetaceae	g__Streptomyces	0.0208243	0.0240311	0.0220002	0.0196604	0.0414311	0.0335531	0.00479944	0.0119878	0.0162029	0.0165057	0.0152393	0.0174894	0.0203104		0.0808652	0.254128	0.167496		0.041337
d__Bacteria	p__Proteobacteria	c__Gammaproteobacteria	o__Steroidobacterales	f__Steroidobacteraceae	g__uncultured	0.012014	0.00764626	0.0744621	0.0245755	0.0524794	0.075765	0.00479944	0.0139857	0.00810143	0.0174766	0.0101595	0.00349789	0.0254136		0.132502	0.137198	0.13485		0.0410473
d__Bacteria	p__Proteobacteria	c__Alphaproteobacteria	o__Caulobacterales	f__Caulobacteraceae	g__Caulobacter	0.0312365	0.0262158	0.0304617	0.0188412	0.0322242	0.0681885	0.0659923	0.0699287	0.0607607	0.0932084	0.0296319	0.031481	0.0465142		0.00681995	0.0046772	0.00574857		0.0406906
d__Bacteria	p__Acidobacteriota	c__Vicinamibacteria	o__Vicinamibacterales	f__Vicinamibacteraceae	g__uncultured	0.00560655	0.00764626	0.0524619	0.0368632	0.035907	0.191577	0.00119986	0	0.00708875	0.00194184	0.000846625	0.00233193	0.0286226		0.179267	0.0444334	0.11185		0.0405123
d__Bacteria	p__Planctomycetota	c__Planctomycetes	o__Isosphaerales	f__Isosphaeraceae	g__Tundrisphaera	0.0264309	0.0513392	0.037231	0.0253946	0.116928	0.117977	0.0155982	0.0219776	0.0273423	0.0514588	0.0330184	0.0139916	0.0448906		0.0185113	0.00311813	0.0108147		0.0400226
d__Bacteria	p__Chloroflexi	c__Anaerolineae	o__SBR1031	f__A4b	g__A4b	0.012014	0.0240311	0.084616	0.0311289	0.0423518	0.180754	0.00719916	0.0119878	0.0111395	0.0106801	0.0220123	0.00233193	0.0366872		0.0789166	0.0358585	0.0573876		0.0396444
d__Bacteria	p__Actinobacteriota	c__Actinobacteria	o__Pseudonocardiales	f__Pseudonocardiaceae	g__Actinomycetospora	0.0608711	0.159479	0.0592312	0.0704496	0.0727346	0.0887532	0.0107987	0.00799185	0.0111395	0.0048546	0.0033865	0	0.0458075		0.000974279	0.00311813	0.0020462		0.0395559
d__Bacteria	p__Proteobacteria	c__Gammaproteobacteria	o__Burkholderiales	f__Comamonadaceae	g__Rhodoferax	0.0961123	0.0458776	0.0516157	0.0221179	0.0331449	0.168848	0.00839903	0.0119878	0.028355	0.0174766	0.0110061	0.00699578	0.041828		0.0214341	0.0109135	0.0161738		0.0381631
d__Bacteria	p__Bacteroidota	c__Bacteroidia	o__Cytophagales	f__MWH-CFBk5	g__MWH-CFBk5	0.049658	0.0294927	0.0245386	0.0245755	0.0432725	0.045459	0.0479944	0.053945	0.082027	0.036895	0.0694233	0.0116596	0.043245		0.00292284	0.0101339	0.00652838		0.0379998
d__Bacteria	p__RCP2-54	c__RCP2-54	o__RCP2-54	f__RCP2-54	g__RCP2-54	0.00320374	0.00436929	0.00253848	0.00163836	0.000920692	0.00324707	0.00119986	0.00399592	0.00101268	0	0.00169325	0.00116596	0.00208211		0.475448	0.0194883	0.247468		0.0371373
d__Bacteria	p__Actinobacteriota	c__Actinobacteria	o__Frankiales	f__Frankiaceae	g__Jatrophihabitans	0.0104122	0.0207541	0.0203078	0.0245755	0.0543208	0.0335531	0.0467946	0.0179817	0.0232916	0.00873829	0.181178	0.032647	0.0395462		0.0107171	0.024945	0.0178311		0.036444
d__Bacteria	p__Patescibacteria	c__Microgenomatia	o__Candidatus_Levybacteria	f__Candidatus_Levybacteria	g__Candidatus_Levybacteria	0.00800935	0.0131079	0.0380772	0.0409591	0.0303828	0.143953	0.00479944	0.0339654	0.0455705	0.0271858	0.00169325	0	0.0323087		0.0798909	0.0420948	0.0609928		0.0364064
d__Bacteria	p__Proteobacteria	c__Alphaproteobacteria	o__Acetobacterales	f__Acetobacteraceae	g__Rhodovarius	0.0768898	0.0294927	0.0126924	0.0212987	0.0230173	0.030306	0.00719916	0	0.168105	0.0135929	0.0931288	0.0279831	0.0419755		0	0.000779533	0.000389766		0.0360346
d__Bacteria	p__Proteobacteria	c__Alphaproteobacteria	o__Tistrellales	f__Geminicoccaceae	g__Geminicoccus	0.062473	0.0819242	0.0355387	0.0294906	0.0534001	0.115812	0.0143983	0.00399592	0.0810143	0.00970921	0.000846625	0.0128256	0.0417857		0.00292284	0	0.00146142		0.0360251
d__Bacteria	p__Actinobacteriota	c__Actinobacteria	o__Kineosporiales	f__Kineosporiaceae	g__Quadrisphaera	0.0480561	0.0174772	0.00676928	0.0172028	0.0128897	0.0119059	0.0539937	0	0.00810143	0.0359241	0.0101595	0.258844	0.0401103		0.0146142	0.00779533	0.0112048		0.0359809
d__Bacteria	p__Actinobacteriota	c__Actinobacteria	o__Micromonosporales	f__Micromonosporaceae	g__Asanoa	0.0112131	0.00655394	0.0042308	0.0237563	0.0165724	0.0335531	0.0059993	0.0159837	0.00607607	0.0135929	0.006773	0.00349789	0.0123169		0.0311769	0.31727	0.174223		0.0354464
d__Bacteria	p__Proteobacteria	c__Gammaproteobacteria	o__Burkholderiales	f__Oxalobacteraceae	g__uncultured	0.113733	0.0699087	0.0338464	0.009011	0.0810209	0.0930827	0.0059993	0.0119878	0.0344311	0.0223312	0.000846625	0.00116596	0.0397804		0.00389712	0.0148111	0.00935412		0.0354338
d__Bacteria	p__Proteobacteria	c__Gammaproteobacteria	o__Pseudomonadales	f__Moraxellaceae	g__Acinetobacter	0.0104122	0.0207541	0.00507696	0.000819182	0.00644484	0.0119059	0.00359958	0.00199796	0.00101268	0.0048546	0.0033865	0.00233193	0.00604971		0.0107171	0.409255	0.209986		0.0351834
d__Bacteria	p__Myxococcota	c__Myxococcia	o__Myxococcales	f__Myxococcaceae	g__KD3-10	0.0352412	0.0775549	0.0380772	0.0466934	0.038669	0.106071	0.0119986	0.0199796	0.0648114	0.0174766	0.0033865	0.00116596	0.0384271		0.0204599	0.00857486	0.0145174		0.0350114
d__Bacteria	p__Proteobacteria	c__Alphaproteobacteria	o__Tistrellales	f__Geminicoccaceae	g__Candidatus_Alysiosphaera	0.0240281	0.0557085	0.0220002	0.0425975	0.0432725	0.0671061	0.00359958	0.0199796	0.0232916	0.0194184	0.00423313	0.0373108	0.0302122		0.125682	0.00155907	0.0636205		0.0349848
d__Bacteria	p__Bacteroidota	c__Bacteroidia	o__Sphingobacteriales	f__env.OPS_17	g__env.OPS_17	0.0600702	0.0382313	0.0550004	0.0253946	0.0128897	0.0530355	0.0059993	0.0159837	0.0172155	0.00873829	0.00931288	0.00349789	0.0254474		0.173422	0.0109135	0.0921676		0.0349789
d__Bacteria	p__Bdellovibrionota	c__Oligoflexia	o__Oligoflexales	f__Oligoflexales	g__Oligoflexus	0.128951	0.0174772	0.0406157	0.0122877	0.0395897	0.174259	0.00479944	0.0179817	0.0445579	0.00679645	0	0	0.0406096		0.00194856	0	0.000974279		0.0349474
d__Bacteria	p__Bacteroidota	c__Bacteroidia	o__Chitinophagales	f__Chitinophagaceae	g__Aurantisolimonas	0.0208243	0.0655394	0.22254	0.0131069	0.0138104	0.063859	0.00359958	0.00399592	0.0131648	0.0145638	0.00846625	0.032647	0.0396765		0.00876851	0.00389766	0.00633309		0.0349131
d__Bacteria	p__Proteobacteria	c__Gammaproteobacteria	o__Burkholderiales	f__Comamonadaceae	g__Caenimonas	0.0568664	0.0655394	0.0541542	0.0163836	0.059845	0.0909179	0.00839903	0.00998981	0.0212663	0.0310695	0.00592638	0	0.0350298		0.0282541	0.0374176	0.0328358		0.0347164
d__Bacteria	p__Gemmatimonadota	c__Longimicrobia	o__Longimicrobiales	f__Longimicrobiaceae	g__Longimicrobium	0.0136159	0.0349543	0.0533081	0.00983018	0.023938	0.094165	0.00839903	0.0399592	0.131648	0.0388368	0.00507975	0.00466385	0.0381999		0.00876851	0.0171497	0.0129591		0.034594
d__Bacteria	p__Bacteroidota	c__Bacteroidia	o__Sphingobacteriales	f__Sphingobacteriaceae	g__Mucilaginibacter	0.0832973	0.00436929	0.207309	0.00983018	0.0552415	0.0616943	0.00479944	0.0199796	0.0121521	0.00582553	0	0.0116596	0.0396798		0.00292284	0.00389766	0.00341025		0.0344985
d__Bacteria	p__Bacteroidota	c__Bacteroidia	o__Cytophagales	f__Cytophagaceae	g__Cytophaga	0.0688805	0.0207541	0.042308	0.0147453	0.0303828	0.0552002	0.0359958	0.0439552	0.0729129	0.0378659	0.0397914	0.00932771	0.0393433		0.00292284	0.00545673	0.00418978		0.0343214
d__Bacteria	p__Proteobacteria	c__Gammaproteobacteria	o__Burkholderiales	f__Comamonadaceae	g__Comamonadaceae	0.141766	0.067724	0.0761544	0.0172028	0.0313035	0.0616943	0.0119986	0	0.0475959	0.00776737	0.00253988	0.00233193	0.0390065		0.00389712	0.00701579	0.00545645		0.0342137
d__Bacteria	p__Cyanobacteria	c__Cyanobacteriia	o__Cyanobacteriales	f__Nostocaceae	g__Anabaena_PCC-7122	0.0456533	0.0152925	0.00930776	0.0974827	0.0174931	0.0119059	0.0527939	0.0659327	0.0324057	0.048546	0.0626503	0.00699578	0.0388716		0	0.00779533	0.00389766		0.0338754
d__Bacteria	p__Cyanobacteria	c__Cyanobacteriia	o__Cyanobacteriales	f__Nostocaceae	g__Desmonostoc_PCC-7422	0.0312365	0.0142002	0.0118462	0.0663537	0.011969	0.015153	0.0707918	0.0659327	0.0759509	0.0330113	0.0575705	0.00699578	0.0384176		0	0.00701579	0.0035079		0.0334305
d__Bacteria	p__Cyanobacteria	c__Cyanobacteriia	o__Cyanobacteriales	f__Phormidiaceae	g__Trichodesmium_IMS101	0.00160187	0.0142002	0.0220002	0.0655346	0.00920692	0.00108236	0.111587	0.0879103	0.0870904	0.0339822	0.0152393	0.00816174	0.0381331		0	0.00545673	0.00272836		0.0330753
d__Bacteria	p__Proteobacteria	c__Alphaproteobacteria	o__Rhizobiales	f__Rhizobiaceae	g__Allorhizobium-Neorhizobium-Pararhizobium-Rhizobium	0.0288337	0.0360467	0.0220002	0.0172028	0.0313035	0.075765	0.0299965	0.0459531	0.0222789	0.0320404	0.0110061	0.0291491	0.031798		0.0379969	0.0374176	0.0377072		0.0326422
d__Bacteria	p__Actinobacteriota	c__Acidimicrobiia	o__Microtrichales	f__Iamiaceae	g__Iamia	0.00480561	0.0185695	0.0126924	0.0106494	0.0128897	0.0346354	0.00119986	0	0.00506339	0.00194184	0.00592638	0.00816174	0.00971126		0.0945051	0.238537	0.166521		0.0321127
d__Bacteria	p__Bacteroidota	c__Bacteroidia	o__Cytophagales	f__Cyclobacteriaceae	g__Algoriphagus	0.0696814	0.0349543	0.0236925	0.0262138	0.0267001	0.0411295	0.0443949	0.0219776	0.0526593	0.0388368	0.0347116	0.0233193	0.0365226		0.00292284	0.00545673	0.00418978		0.0319036
d__Bacteria	p__Myxococcota	c__Myxococcia	o__Myxococcales	f__Myxococcaceae	g__Hyalangium	0.0224262	0.126709	0.0236925	0.0573427	0.0211759	0.100659	0.0059993	0.0419572	0.0324057	0.00679645	0	0	0.0365971		0.00194856	0	0.000974279		0.0315081
d__Bacteria	p__Myxococcota	c__Polyangia	o__Polyangiales	f__Phaselicystidaceae	g__Phaselicystis	0.024829	0.0152925	0.0676928	0.0114685	0.0441932	0.030306	0.0131985	0.0179817	0.0364564	0.0135929	0.0719632	0.0116596	0.0298862		0.0574825	0.0179292	0.0377059		0.0310033
d__Bacteria	p__Chloroflexi	c__Ktedonobacteria	o__C0119	f__C0119	g__C0119	0.00720842	0.0163848	0.037231	0.0303097	0.0174931	0.0140706	0.059993	0.0139857	0.00607607	0.0174766	0.00423313	0.00233193	0.0188995		0.106196	0.0943234	0.10026		0.0305224
d__Bacteria	p__Actinobacteriota	c__Thermoleophilia	o__Solirubrobacterales	f__Solirubrobacteraceae	g__uncultured	0.00400468	0.0109232	0.00592312	0.0131069	0.00828622	0.015153	0.0167981	0.00799185	0.0212663	0.0475751	0.0101595	0.0209873	0.0151813		0.0506625	0.190985	0.120824		0.0302731
d__Bacteria	p__Bacteroidota	c__Bacteroidia	o__Chitinophagales	f__Saprospiraceae	g__uncultured	0.0504589	0.0163848	0.0431541	0.0311289	0.0340656	0.0411295	0.0227974	0.0279715	0.0324057	0.0310695	0.0330184	0.0384768	0.0335051		0.0107171	0.00935439	0.0100357		0.0301523
d__Bacteria	p__Acidobacteriota	c__Vicinamibacteria	o__Subgroup_17	f__Subgroup_17	g__Subgroup_17	0.00400468	0.00546162	0.0118462	0.00491509	0.00368277	0.0281413	0.00479944	0.00399592	0.00708875	0.00194184	0.006773	0	0.00688755		0.219213	0.119268	0.169241		0.0300808
d__Bacteria	p__Myxococcota	c__Polyangia	o__mle1-27	f__mle1-27	g__mle1-27	0.0728851	0.0273081	0.0346925	0.0106494	0.0101276	0.0400472	0.00119986	0.0159837	0.0151902	0.0155347	0.00253988	0	0.0205132		0.0574825	0.112253	0.0848676		0.0297067
d__Bacteria	p__Proteobacteria	c__Alphaproteobacteria	o__Rhizobiales	f__Xanthobacteraceae	g__Rhodoplanes	0.00881029	0.00764626	0.00930776	0.0122877	0.0101276	0.0292236	0.00479944	0.00799185	0.0101268	0.0116511	0.0033865	0.0233193	0.0115565		0.244544	0.0311813	0.137863		0.0296003
d__Bacteria	p__Cyanobacteria	c__Cyanobacteriia	o__Cyanobacteriales	f__Chroococcidiopsaceae	g__Myxosarcina_SAG_30.84	0.00480561	0.00109232	0.0042308	0.0131069	0.00460346	0.00649414	0.0767911	0.12787	0.0951918	0.0378659	0.0152393	0.0186554	0.0338289		0	0.0046772	0.0023386		0.0293302
d__Bacteria	p__Myxococcota	c__Myxococcia	o__Myxococcales	f__Myxococcaceae	g__Cystobacter	0.0312365	0.111417	0.0203078	0.0409591	0.0303828	0.045459	0.00719916	0.0439552	0.0394945	0.00873829	0.00169325	0.00116596	0.031834		0.0126656	0.00389766	0.00828165		0.0284694
d__Bacteria	p__Myxococcota	c__Polyangia	o__Polyangiales	f__Polyangiaceae	g__Sorangium	0.0440515	0.0393236	0.129462	0.00819182	0.0230173	0.0519531	0.00119986	0.0119878	0.0202536	0.00970921	0.006773	0	0.0288269		0.024357	0.0265041	0.0254305		0.0283417
d__Bacteria	p__Proteobacteria	c__Gammaproteobacteria	o__Nitrosococcales	f__Nitrosococcaceae	g__wb1-P19	0.000800935	0	0.00169232	0.000819182	0	0.00108236	0.00119986	0	0.00101268	0	0	0	0.000550611		0.387763	0	0.193882		0.0281693
d__Bacteria	p__Actinobacteriota	c__Actinobacteria	o__Propionibacteriales	f__Propionibacteriaceae	g__Cutibacterium	0.0176206	0.040416	0.00930776	0.0147453	0.0147311	0.0335531	0.00479944	0	0.00708875	0.00582553	0.00423313	0.0198214	0.0143452		0.0701481	0.151229	0.110689		0.0281085
d__Bacteria	p__Proteobacteria	c__Alphaproteobacteria	o__Rhizobiales	f__Devosiaceae	g__uncultured	0.0256299	0.0731857	0.0820775	0.0163836	0.0267001	0.106071	0.0107987	0.00799185	0.00911411	0.00679645	0.000846625	0.00349789	0.0307578		0.0185113	0.00155907	0.0100352		0.0277974
d__Bacteria	p__Firmicutes	c__Bacilli	o__Bacillales	f__Bacillaceae	g__Bacillus	0.0192225	0.0316774	0.0110001	0.00327673	0.0101276	0.00974121	0.00479944	0.00599389	0.0101268	0.0048546	0.00592638	0.0151575	0.010992		0.150039	0.106016	0.128028		0.0277114
d__Bacteria	p__Sumerlaeota	c__Sumerlaeia	o__Sumerlaeales	f__Sumerlaeaceae	g__Sumerlaea	0.0288337	0.0109232	0.0228463	0.0122877	0.0101276	0.0346354	0.00719916	0.0139857	0.0121521	0.00388368	0.00592638	0.0163235	0.014927		0.0779423	0.11693	0.0974361		0.0267141
d__Bacteria	p__Actinobacteriota	c__Acidimicrobiia	o__Microtrichales	f__Ilumatobacteraceae	g__CL500-29_marine_group	0.0440515	0.0284004	0.0236925	0.0155645	0.0230173	0.0584473	0.00479944	0.00399592	0.0192409	0.0135929	0.0169325	0.00349789	0.0212694		0.0545596	0.0631421	0.0588509		0.0266382
d__Bacteria	p__Chloroflexi	c__Anaerolineae	o__Ardenticatenales	f__Ardenticatenaceae	g__uncultured	0.0200234	0.0185695	0.026231	0.0352248	0.0414311	0.0389648	0.0191978	0.0199796	0.0162029	0.0135929	0.00253988	0.00466385	0.0213851		0.0759938	0.0389766	0.0574852		0.0265423
d__Bacteria	p__Bacteroidota	c__Bacteroidia	o__Sphingobacteriales	f__Sphingobacteriaceae	g__Arcticibacter	0.122543	0.0294927	0.0186155	0.00491509	0.0405104	0.0616943	0.0179979	0.0319674	0.0212663	0.00873829	0.00169325	0.00116596	0.03005		0.00194856	0.00857486	0.00526171		0.0265088
d__Bacteria	p__Chloroflexi	c__KD4-96	o__KD4-96	f__KD4-96	g__KD4-96	0.00560655	0.00655394	0.00930776	0.00983018	0.00736553	0.0378825	0.00239972	0.00399592	0.00911411	0.00679645	0.00931288	0.00233193	0.00920812		0.15491	0.105237	0.130074		0.0264746
d__Bacteria	p__Cyanobacteria	c__Cyanobacteriia	o__Cyanobacteriales	f__Phormidiaceae	g__Phormidiaceae	0.00480561	0.0349543	0.0566927	0.0163836	0.0138104	0.00108236	0.094789	0.0499491	0.0303804	0.0388368	0.013546	0.00582982	0.0300883		0	0.00155907	0.000779533		0.0259014
d__Bacteria	p__Actinobacteriota	c__Actinobacteria	o__Propionibacteriales	f__Nocardioidaceae	g__Marmoricola	0.0424496	0.124525	0.0456926	0.0434166	0.0184138	0.0389648	0.00239972	0.00399592	0.00810143	0.00194184	0.00169325	0.0104937	0.0285073		0.00389712	0.0140316	0.00896435		0.0257155
d__Bacteria	p__Cyanobacteria	c__Cyanobacteriia	o__Cyanobacteriales	f__Phormidiaceae	g__Planktothrix_NIVA-CYA_15	0.0136159	0.0120156	0.0203078	0.0458742	0.00184138	0.00974121	0.0503942	0.0639348	0.0506339	0.0349532	0.0397914	0.00349789	0.0288834		0	0.00701579	0.0035079		0.0252584
d__Bacteria	p__Proteobacteria	c__Gammaproteobacteria	o__Xanthomonadales	f__Xanthomonadaceae	g__Lysobacter	0.0552645	0.00327697	0.00338464	0.000819182	0.00644484	0.0119059	0.00359958	0.00199796	0.00607607	0.00679645	0.229435	0	0.0274168		0.0116913	0.00935439	0.0105229		0.0250034
d__Bacteria	p__Cyanobacteria	c__Cyanobacteriia	o__Cyanobacteriales	f__Nostocaceae	g__Nostocaceae	0.0232271	0.0131079	0.0042308	0.045055	0.00736553	0.015153	0.0443949	0.0279715	0.05671	0.0563134	0.0440245	0.00699578	0.0287124		0	0.00311813	0.00155907		0.0248334
d__Bacteria	p__Cyanobacteria	c__Cyanobacteriia	o__Cyanobacteriales	f__Nostocaceae	g__Nostoc_PCC-7524	0.0360421	0.0251234	0.0110001	0.0483317	0.0147311	0.0108236	0.0407953	0.0379613	0.0445579	0.0252439	0.0423313	0.00349789	0.02837		0	0.00701579	0.0035079		0.0248182
d__Bacteria	p__Proteobacteria	c__Gammaproteobacteria	o__Enterobacterales	f__Enterobacteriaceae	g__Escherichia-Shigella	0.0184215	0.0251234	0.0101539	0.0139261	0.0184138	0.030306	0.00719916	0.00599389	0.0111395	0.0116511	0.00761963	0.0233193	0.0152723		0.0155885	0.148111	0.0818498		0.0247833
d__Bacteria	p__Planctomycetota	c__Planctomycetes	o__Pirellulales	f__Pirellulaceae	g__Blastopirellula	0.00720842	0.00436929	0.0143847	0.00491509	0.00920692	0.0313883	0.00239972	0.00799185	0.0111395	0.0106801	0.00253988	0.00233193	0.00904631		0.100351	0.135639	0.117995		0.0246104
d__Bacteria	p__Acidobacteriota	c__Vicinamibacteria	o__Vicinamibacterales	f__Vicinamibacteraceae	g__Luteitalea	0.012815	0.0218465	0.0220002	0.00983018	0.0174931	0.0368001	0.00239972	0.00998981	0.00810143	0.0116511	0.000846625	0.00582982	0.0133003		0.134451	0.048331	0.0913908		0.0244561
d__Bacteria	p__Actinobacteriota	c__Acidimicrobiia	o__Microtrichales	f__Microtrichaceae	g__Sva0996_marine_group	0.00881029	0.0120156	0.0101539	0.0147453	0.00736553	0.0259766	0.0107987	0.0119878	0.00708875	0.0116511	0.00846625	0.00699578	0.011338		0.0681995	0.137977	0.103088		0.0244452
d__Bacteria	p__Actinobacteriota	c__Actinobacteria	o__Euzebyales	f__Euzebyaceae	g__uncultured	0.0104122	0.00983091	0.0042308	0.009011	0.00368277	0.0119059	0.00839903	0.0159837	0.00810143	0.00970921	0.0169325	0.0116596	0.00998825		0.0876851	0.130961	0.109323		0.024179
d__Bacteria	p__Actinobacteriota	c__Actinobacteria	o__Micrococcales	f__Micrococcaceae	g__Kocuria	0.0648758	0.0917551	0.0135386	0.0204795	0.0174931	0.015153	0.00119986	0.00199796	0.00405071	0.0165057	0.00423313	0.00349789	0.0212317		0.0331255	0.0459924	0.039559		0.0238499
d__Bacteria	p__Chloroflexi	c__Chloroflexia	o__Chloroflexales	f__Chloroflexaceae	g__FFCH7168	0.0184215	0.00764626	0.0482311	0.0172028	0.0230173	0.148283	0.00119986	0.00799185	0.0121521	0.00873829	0.00253988	0.00116596	0.0247158		0.0194856	0.0148111	0.0171483		0.0236348
d__Bacteria	p__Proteobacteria	c__Alphaproteobacteria	o__Sphingomonadales	f__Sphingomonadaceae	g__Sphingopyxis	0.0216253	0.00983091	0.0194617	0.0229371	0.00736553	0.0443766	0.0311964	0.0419572	0.0405071	0.0320404	0.00761963	0.0279831	0.0255751		0.00876851	0.0109135	0.00984098		0.0233274
d__Bacteria	p__Cyanobacteria	c__Cyanobacteriia	o__Cyanobacteriales	f__Phormidiaceae	g__Kamptonema_PCC-6407	0.00961123	0.0131079	0.0338464	0.0237563	0.00460346	0.00324707	0.0587932	0.0459531	0.0374691	0.0446624	0.0287853	0.0128256	0.0263884		0.000974279	0.00701579	0.00399504		0.0231894
d__Bacteria	p__Actinobacteriota	c__Actinobacteria	o__Pseudonocardiales	f__Pseudonocardiaceae	g__Kibdelosporangium	0	0.0251234	0	0.0106494	0	0.00216471	0	0.00998981	0.00101268	0	0	0.00349789	0.00436982		0.0194856	0.251009	0.135248		0.0230666
d__Bacteria	p__Proteobacteria	c__Alphaproteobacteria	o__Rhodobacterales	f__Rhodobacteraceae	g__Paracoccus	0.0656767	0.0294927	0.0084616	0.0229371	0.0184138	0.0389648	0.0143983	0.00998981	0.0486086	0.00970921	0.020319	0.0233193	0.0258576		0.00779423	0.0023386	0.00506642		0.0228874
d__Bacteria	p__Cyanobacteria	c__Cyanobacteriia	o__Cyanobacteriales	f__Cyanobacteriales_Incertae_Sedis	g__Microseira_Carmichael-Alabama	0.0136159	0.00436929	0.0101539	0.0253946	0.00276207	0.00216471	0.059993	0.0479511	0.0658241	0.0310695	0.0321718	0.0116596	0.0255941		0	0.0046772	0.0023386		0.0222719
d__Bacteria	p__Bacteroidota	c__Rhodothermia	o__Rhodothermales	f__Rhodothermaceae	g__uncultured	0.0160187	0.0218465	0.0186155	0.00245755	0.00552415	0.0324707	0.0335961	0.0319674	0.0384818	0.0194184	0.0194724	0.0256512	0.0221267		0.0438426	0.0023386	0.0230906		0.0222644
d__Bacteria	p__Armatimonadota	c__Chthonomonadetes	o__Chthonomonadales	f__Chthonomonadales	g__Chthonomonadales	0.012014	0.0152925	0.0143847	0.0204795	0.00828622	0.0194824	0.0407953	0.0259735	0.0202536	0.0252439	0.0567239	0.00816174	0.0222576		0.0311769	0.0132521	0.0222145		0.0222515
d__Bacteria	p__Cyanobacteria	c__Cyanobacteriia	o__Cyanobacteriales	f__Nostocaceae	g__Nostoc_PCC-7107	0.0296346	0.0196618	0.00169232	0.0860141	0.00736553	0.0140706	0.0275968	0.0279715	0.0273423	0.0194184	0.0397914	0.00582982	0.0255324		0	0.00389766	0.00194883		0.0221634
d__Bacteria	p__Planctomycetota	c__Planctomycetes	o__Gemmatales	f__Gemmataceae	g__Fimbriiglobus	0.00961123	0.00983091	0.0245386	0.00245755	0.0257794	0.0227295	0.00119986	0.00399592	0.0212663	0.012622	0.0550306	0	0.0157552		0.110094	0.0101339	0.0601137		0.0220921
d__Bacteria	p__Proteobacteria	c__Alphaproteobacteria	o__Acetobacterales	f__Acetobacteraceae	g__Acidicaldus	0.0168196	0.00983091	0.0042308	0.00573427	0.0165724	0.00865885	0.00239972	0.00599389	0.0344311	0.0349532	0.0618037	0.103771	0.0254333		0.00194856	0.000779533	0.00136405		0.0219948
d__Bacteria	p__Bacteroidota	c__Kapabacteria	o__Kapabacteriales	f__Kapabacteriales	g__Kapabacteriales	0.0192225	0.0163848	0.0355387	0.0106494	0.0202552	0.0378825	0.00119986	0.00599389	0.0162029	0.0291276	0.00253988	0.00349789	0.0165413		0.0954793	0.0124725	0.0539759		0.0218891
d__Bacteria	p__Myxococcota	c__Myxococcia	o__Myxococcales	f__Myxococcaceae	g__Vitiosangium	0.0240281	0.0961244	0.021154	0.0368632	0.0211759	0.0508708	0.0059993	0	0.0425325	0.00291276	0	0	0.0251384		0.00194856	0.000779533	0.00136405		0.0217421
d__Bacteria	p__Actinobacteriota	c__Actinobacteria	o__Corynebacteriales	f__Mycobacteriaceae	g__Mycobacterium	0.0136159	0.0294927	0.00930776	0.0212987	0.0220966	0.0292236	0.00239972	0.00199796	0.0131648	0.00776737	0.00846625	0.00466385	0.0136246		0.104248	0.0342994	0.0692736		0.0215745
d__Bacteria	p__Bacteroidota	c__Bacteroidia	o__Cytophagales	f__Hymenobacteraceae	g__Nibribacter	0.0832973	0.0797396	0.0279233	0.0122877	0.0230173	0.0400472	0.0059993	0.00199796	0.0121521	0.00194184	0.006773	0.00466385	0.0249867		0.000974279	0	0.00048714		0.0214868
d__Bacteria	p__Cyanobacteria	c__Sericytochromatia	o__Sericytochromatia	f__Sericytochromatia	g__Sericytochromatia	0.0264309	0.0174772	0.0338464	0.00737264	0.0138104	0.0162353	0.0359958	0.0159837	0.0212663	0.012622	0.006773	0.00233193	0.0175121		0.0185113	0.0709375	0.0447244		0.0213996
d__Bacteria	p__Proteobacteria	c__Gammaproteobacteria	o__Diplorickettsiales	f__Diplorickettsiaceae	g__uncultured	0.0392458	0.0174772	0.0330002	0.00819182	0.0156518	0.101742	0.00239972	0.00199796	0.0334184	0.0300985	0.000846625	0	0.0236725		0.0146142	0.000779533	0.00769686		0.0213902
d__Bacteria	p__Cyanobacteria	c__Cyanobacteriia	o__Cyanobacteriales	f__Oscillatoriaceae	g__Planktothricoides_SR001	0.00480561	0.00109232	0.00676928	0.0196604	0.00460346	0.00324707	0.0887897	0.0419572	0.0617734	0.0223312	0.0245521	0.0139916	0.0244644		0	0.00545673	0.00272836		0.0213593
d__Bacteria	p__Actinobacteriota	c__Actinobacteria	o__Frankiales	f__Nakamurellaceae	g__Nakamurella	0.0136159	0.0174772	0.0084616	0.0163836	0.0184138	0.0292236	0.0167981	0	0.0101268	0.0165057	0.0279386	0.0128256	0.0156475		0.0136399	0.0974416	0.0555407		0.0213466
d__Bacteria	p__Actinobacteriota	c__Actinobacteria	o__Pseudonocardiales	f__Pseudonocardiaceae	g__Lechevalieria	0.00400468	0.00109232	0.00507696	0.00163836	0.0110483	0.00865885	0	0.00799185	0.00101268	0.00388368	0.00169325	0	0.00384174		0.0701481	0.182411	0.126279		0.0213328
d__Bacteria	p__Actinobacteriota	c__Actinobacteria	o__Micrococcales	f__Microbacteriaceae	g__Microbacterium	0.0280327	0.0578931	0.0321541	0.0335865	0.0285414	0.0292236	0.00479944	0.00998981	0.00506339	0.0446624	0.00507975	0.00233193	0.0234465		0.00876851	0.00701579	0.00789215		0.0212245
d__Bacteria	p__Bacteroidota	c__Bacteroidia	o__Sphingobacteriales	f__Sphingobacteriaceae	g__Sphingobacterium	0.0336393	0.0109232	0.0169232	0.00737264	0.0147311	0.0248942	0.0215975	0.0399592	0.0384818	0.0320404	0.0186258	0.0221533	0.0234451		0.00194856	0.0023386	0.00214358		0.0204021
d__Bacteria	p__Bacteroidota	c__Bacteroidia	o__Cytophagales	f__Hymenobacteraceae	g__Rufibacter	0.0945104	0.0327697	0.0414618	0.0229371	0.0248587	0.0270589	0.0119986	0.00599389	0.00506339	0.00873829	0.00169325	0.00582982	0.0235762		0.000974279	0	0.00048714		0.0202777
d__Bacteria	p__Proteobacteria	c__Alphaproteobacteria	o__Rhizobiales	f__Xanthobacteraceae	g__Pseudolabrys	0.0104122	0.0131079	0.0110001	0.009011	0.0101276	0.0173177	0.0107987	0.00599389	0.0101268	0.0184475	0.0033865	0.0128256	0.0110463		0.116913	0.0342994	0.0756065		0.0202692
d__Bacteria	p__Proteobacteria	c__Gammaproteobacteria	o__Burkholderiales	f__Comamonadaceae	g__Limnohabitans	0.061672	0.0207541	0.026231	0.0114685	0.0165724	0.0952474	0.00119986	0	0.0182282	0.00679645	0.00592638	0.00116596	0.0221052		0.00779423	0.00935439	0.00857431		0.0201722
d__Bacteria	p__Proteobacteria	c__Gammaproteobacteria	o__Gammaproteobacteria_Incertae_Sedis	f__Unknown_Family	g__Acidibacter	0.000800935	0	0.00253848	0.0172028	0.0276207	0.00108236	0	0	0	0.00194184	0.000846625	0	0.00433615		0.22311	0.00545673	0.114283		0.0200429
d__Bacteria	p__Chloroflexi	c__Chloroflexia	o__Thermobaculales	f__Thermobaculaceae	g__Thermobaculum	0.00160187	0	0.00084616	0.00245755	0.000920692	0	0.0131985	0.0119878	0.00607607	0.0116511	0.186258	0	0.0195831		0.00292284	0.0420948	0.0225088		0.0200011
d__Bacteria	p__Armatimonadota	c__Armatimonadia	o__Armatimonadales	f__Armatimonadaceae	g__Armatimonas	0.0224262	0.0120156	0.0101539	0.0139261	0.0147311	0.0173177	0.0275968	0.0219776	0.028355	0.0184475	0.074503	0.00932771	0.0225648		0.00389712	0.0023386	0.00311786		0.0197867
d__Bacteria	p__Cyanobacteria	c__Cyanobacteriia	o__Cyanobacteriales	f__Coleofasciculaceae	g__Potamolinea_1PC	0.00160187	0.00436929	0.0143847	0.0688113	0.00276207	0.00432943	0.0479944	0.0479511	0.0688622	0.00582553	0.00761963	0.00116596	0.0229731		0	0.000779533	0.000389766		0.0197469
d__Bacteria	p__Bacteroidota	c__Bacteroidia	o__Cytophagales	f__Cyclobacteriaceae	g__Fulvivirga	0.0432505	0.0131079	0.0101539	0.00983018	0.0174931	0.0238118	0.0143983	0.0259735	0.0486086	0.0213603	0.0279386	0.0163235	0.0226875		0.000974279	0.00155907	0.00126667		0.0196274
d__Bacteria	p__Actinobacteriota	c__Actinobacteria	o__Micrococcales	f__Microbacteriaceae	g__Leifsonia	0.0144168	0.037139	0.0321541	0.0368632	0.0405104	0.0129883	0.0059993	0.00799185	0.00202536	0.0660226	0.00169325	0.00349789	0.0217752		0.00389712	0.00545673	0.00467692		0.0193326
d__Bacteria	p__Proteobacteria	c__Alphaproteobacteria	o__Sphingomonadales	f__Sphingomonadaceae	g__Sphingomonadaceae	0.00800935	0.00436929	0.0186155	0.0172028	0.00920692	0.0389648	0.0179979	0.0499491	0.0162029	0.0475751	0.00253988	0.031481	0.0218429		0.00584567	0.00155907	0.00370237		0.0192514
d__Bacteria	p__Cyanobacteria	c__Cyanobacteriia	o__Cyanobacteriales	f__Nostocaceae	g__Cylindrospermopsis_CRJ1	0.012014	0.00327697	0.00592312	0.00983018	0.00276207	0.00974121	0.0131985	0.0139857	0.0151902	0.0145638	0.151546	0.00816174	0.0216828		0	0.00857486	0.00428743		0.0191977
d__Bacteria	p__Proteobacteria	c__Gammaproteobacteria	o__Burkholderiales	f__Comamonadaceae	g__Comamonas	0.036843	0.0229388	0.0440003	0.0139261	0.0257794	0.0508708	0.00119986	0.00199796	0.0151902	0.00679645	0.00931288	0.00233193	0.0192656		0.0233827	0.0109135	0.0171481		0.0189631
d__Bacteria	p__Elusimicrobiota	c__Lineage_IIb	o__Lineage_IIb	f__Lineage_IIb	g__Lineage_IIb	0.012815	0.00218465	0.0820775	0.00491509	0.0147311	0.0238118	0.00719916	0.0319674	0.00911411	0.00194184	0	0.00116596	0.0159936		0.0691738	0.00389766	0.0365357		0.0189282
d__Bacteria	p__Cyanobacteria	c__Cyanobacteriia	o__Cyanobacteriales	f__Nostocaceae	g__Stigonema_SAG_48.90	0.0160187	0.0120156	0.00761544	0.0425975	0.00828622	0.0140706	0.0287967	0.0339654	0.0182282	0.036895	0.0296319	0.0128256	0.0217456		0	0.00389766	0.00194883		0.0189175
d__Bacteria	p__Myxococcota	c__Myxococcia	o__Myxococcales	f__Myxococcaceae	g__Corallococcus	0.0272318	0.0480622	0.0186155	0.0335865	0.0331449	0.0270589	0.0155982	0.00799185	0.0364564	0.00776737	0.000846625	0	0.0213634		0.0048714	0.0023386	0.003605		0.0188264
d__Bacteria	p__Cyanobacteria	c__Cyanobacteriia	o__Cyanobacteriales	f__Nostocaceae	g__Rivularia_PCC-7116	0.0104122	0.00546162	0.0084616	0.0147453	0.00828622	0.0075765	0.0395954	0.0479511	0.0354438	0.0213603	0.0440245	0.00932771	0.0210538		0	0.0109135	0.00545673		0.0188257
d__Bacteria	p__Proteobacteria	c__Gammaproteobacteria	o__Pseudomonadales	f__Pseudomonadaceae	g__Pseudomonas	0.0144168	0.0447852	0.0118462	0.0188412	0.0174931	0.0313883	0.0059993	0.00799185	0.0131648	0.0116511	0.0101595	0.00816174	0.0163249		0.0224084	0.0436538	0.0330311		0.0187115
d__Bacteria	p__Actinobacteriota	c__Actinobacteria	o__Pseudonocardiales	f__Pseudonocardiaceae	g__Actinophytocola	0.00881029	0.00436929	0.0118462	0.0229371	0.00460346	0.00974121	0.00119986	0.0239755	0.00303804	0.00582553	0.0033865	0.00233193	0.00850541		0.0477397	0.110694	0.0792167		0.018607
d__Bacteria	p__Bacteroidota	c__Bacteroidia	o__Chitinophagales	f__Chitinophagaceae	g__Sediminibacterium	0.0200234	0.0316774	0.0533081	0.0188412	0.011969	0.0324707	0.0107987	0.00599389	0.0131648	0.0116511	0.006773	0.0233193	0.0199992		0.0165627	0.0023386	0.00945067		0.0184923
d__Bacteria	p__Cyanobacteria	c__Cyanobacteriia	o__Oxyphotobacteria_Incertae_Sedis	f__Unknown_Family	g__Leptolyngbya_ANT.L52.2	0.00881029	0	0.0042308	0.0327673	0.000920692	0.00216471	0.0647925	0.0719266	0.0334184	0.0213603	0.0143926	0.00233193	0.0214263		0	0.00155907	0.000779533		0.0184768
d__Bacteria	p__Myxococcota	c__Myxococcia	o__Myxococcales	f__Myxococcaceae	g__Aggregicoccus	0.024829	0.0994014	0.0253848	0.0172028	0.0230173	0.015153	0.0107987	0.0159837	0.0182282	0.00388368	0.000846625	0	0.0212274		0.00194856	0	0.000974279		0.0183341
d__Bacteria	p__Bacteroidota	c__Bacteroidia	o__Cytophagales	f__Spirosomaceae	g__Dyadobacter	0.0456533	0.0207541	0.0118462	0.0114685	0.0423518	0.0584473	0.00239972	0.0119878	0.0141775	0.0106801	0.013546	0.00932771	0.0210533		0.000974279	0.00155907	0.00126667		0.0182267
d__Bacteria	p__Firmicutes	c__Bacilli	o__Lactobacillales	f__Enterococcaceae	g__Enterococcus	0.000800935	0.18351	0	0	0.00276207	0	0	0	0	0.00194184	0	0.00116596	0.0158484		0.0048714	0.060024	0.0324477		0.0182198
d__Bacteria	p__Cyanobacteria	c__Cyanobacteriia	o__Cyanobacteriales	f__Coleofasciculaceae	g__Microcoleus_PCC-7113	0.00320374	0.00218465	0.00084616	0.0253946	0	0.00216471	0.146383	0.0359633	0.0273423	0.00388368	0.00592638	0	0.0211077		0	0.00155907	0.000779533		0.0182037
d__Bacteria	p__Planctomycetota	c__Phycisphaerae	o__Phycisphaerales	f__Phycisphaeraceae	g__uncultured	0.00560655	0	0.00253848	0.0139261	0.0174931	0.0270589	0.0287967	0.0939042	0.0101268	0.012622	0.000846625	0.00349789	0.0180348		0.0302027	0.00545673	0.0178297		0.0180055
d__Bacteria	p__Cyanobacteria	c__Cyanobacteriia	o__Cyanobacteriales	f__Phormidiaceae	g__Cephalothrix_SAG_75.79	0.00720842	0.00436929	0.0143847	0.0294906	0.00644484	0.00432943	0.043195	0.0459531	0.0394945	0.0398078	0.00761963	0.00816174	0.0208716		0	0.000779533	0.000389766		0.0179456
d__Bacteria	p__Chloroflexi	c__Dehalococcoidia	o__SAR202_clade	f__SAR202_clade	g__SAR202_clade	0.00800935	0.00327697	0.0042308	0.00819182	0.00736553	0.015153	0.00959889	0.00399592	0.0131648	0.0116511	0.0330184	0.0151575	0.0110678		0.104248	0.0140316	0.0591397		0.0179353
d__Bacteria	p__Chloroflexi	c__JG30-KF-CM66	o__JG30-KF-CM66	f__JG30-KF-CM66	g__JG30-KF-CM66	0.00240281	0.00218465	0.00253848	0.00491509	0.000920692	0.0108236	0.00119986	0.00998981	0.0131648	0.00679645	0.0118528	0.00349789	0.00585724		0.0993765	0.0802919	0.0898342		0.0178539
d__Bacteria	p__Verrucomicrobiota	c__Verrucomicrobiae	o__Chthoniobacterales	f__Terrimicrobiaceae	g__Terrimicrobium	0.00480561	0.0185695	0.0380772	0.0147453	0.0147311	0.015153	0.0059993	0.0399592	0.0202536	0.0281567	0	0.00116596	0.0168014		0.0340998	0.0140316	0.0240657		0.0178391
d__Bacteria	p__Myxococcota	c__Polyangia	o__Blfdi19	f__Blfdi19	g__Blfdi19	0.0288337	0.0262158	0.0338464	0.00655346	0.0128897	0.0432943	0.00359958	0.00199796	0.0273423	0.000970921	0.000846625	0.00116596	0.0156297		0.024357	0.036638	0.0304975		0.0177537
d__Bacteria	p__Proteobacteria	c__Gammaproteobacteria	o__Burkholderiales	f__Nitrosomonadaceae	g__Ellin6067	0.000800935	0.00436929	0.0110001	0	0.00460346	0.0129883	0.00119986	0.00199796	0.00810143	0.0048546	0.000846625	0.00116596	0.00432737		0.179267	0.0163702	0.0978188		0.0176833
d__Bacteria	p__Acidobacteriota	c__Acidobacteriae	o__Acidobacteriales	f__uncultured	g__uncultured	0.00961123	0.0109232	0.016077	0.00737264	0.00920692	0.0389648	0.00239972	0.0199796	0.00708875	0.0106801	0.0194724	0.00466385	0.0130367		0.066251	0.0241655	0.0452082		0.0176326
d__Bacteria	p__Methylomirabilota	c__Methylomirabilia	o__Rokubacteriales	f__Rokubacteriales	g__Rokubacteriales	0.000800935	0.00109232	0.00338464	0.00245755	0.000920692	0.00324707	0.00359958	0	0.00202536	0.00194184	0.000846625	0.00116596	0.00179021		0.22311	0.00155907	0.112334		0.0175823
d__Bacteria	p__Cyanobacteria	c__Cyanobacteriia	o__Cyanobacteriales	f__Phormidiaceae	g__Arthrospira_PCC-7345	0.00240281	0.00327697	0.00507696	0.0114685	0.00736553	0.00108236	0.0587932	0.0699287	0.0415198	0.0203893	0.0211656	0.00116596	0.020303		0	0	0		0.0174026
d__Bacteria	p__Cyanobacteria	c__Cyanobacteriia	o__Phormidesmiales	f__Nodosilineaceae	g__Nodosilinea_PCC-7104	0.00320374	0.00109232	0.0042308	0.018022	0.00276207	0.00216471	0.0575933	0.0619368	0.0425325	0.0252439	0.00761963	0.00349789	0.0191583		0	0.0101339	0.00506696		0.0171453
d__Bacteria	p__Actinobacteriota	c__Actinobacteria	o__Micromonosporales	f__Micromonosporaceae	g__Pseudosporangium	0.0264309	0.0152925	0.0135386	0.00983018	0.0331449	0.0389648	0.0059993	0.0359633	0.0101268	0.0223312	0.0118528	0.00349789	0.0189144		0.00292284	0.00935439	0.00613861		0.0170893
d__Bacteria	p__Cyanobacteria	c__Cyanobacteriia	o__Cyanobacteriales	f__Nostocaceae	g__Nodularia_PCC-9350	0.012014	0.0131079	0.0084616	0.0417783	0.011969	0.0129883	0.0395954	0.0199796	0.0192409	0.0174766	0.0296319	0.00816174	0.0195338		0	0.00389766	0.00194883		0.0170216
d__Bacteria	p__Bdellovibrionota	c__Oligoflexia	o__Oligoflexales	f__uncultured	g__uncultured	0.0136159	0.00873859	0.0338464	0.00983018	0.0147311	0.0368001	0.00719916	0.00599389	0.0162029	0.0252439	0.00169325	0	0.0144913		0.0555339	0.00857486	0.0320544		0.0170003
d__Bacteria	p__Cyanobacteria	c__Cyanobacteriia	o__Cyanobacteriales	f__Chroococcidiopsaceae	g__Gloeocapsa_PCC-7428	0.00320374	0.00983091	0.0042308	0.0212987	0.00644484	0.00324707	0.0227974	0.0159837	0.0222789	0.0786446	0.040638	0.00932771	0.0198272		0	0	0		0.0169947
d__Bacteria	p__Bacteroidota	c__Bacteroidia	o__Cytophagales	f__Cytophagaceae	g__Cytophagaceae	0.0352412	0.00764626	0.0177694	0.000819182	0.0764174	0.0216471	0.0359958	0.0219776	0.0111395	0.0048546	0.00423313	0	0.0198118		0	0	0		0.0169815
d__Bacteria	p__Cyanobacteria	c__Cyanobacteriia	o__Cyanobacteriales	f__Phormidiaceae	g__Phormidium_IAM_M-71	0	0.00327697	0.00676928	0.0196604	0.00184138	0.00108236	0.0635926	0.0479511	0.0273423	0.0155347	0.0372515	0.00932771	0.0194692		0	0.0023386	0.0011693		0.0168549
d__Bacteria	p__Proteobacteria	c__Alphaproteobacteria	o__Azospirillales	f__Azospirillaceae	g__Azospirillum	0.0216253	0.0436929	0.0110001	0.0253946	0.0211759	0.030306	0.00359958	0.0119878	0.00708875	0.0106801	0.00846625	0.0221533	0.0180975		0.0165627	0.00155907	0.0090609		0.0168066
d__Bacteria	p__Chloroflexi	c__Anaerolineae	o__Anaerolineales	f__Anaerolineaceae	g__uncultured	0.00720842	0.00873859	0.0135386	0.0122877	0.00828622	0.0216471	0.00479944	0.0159837	0.0141775	0.0116511	0.0177791	0.00349789	0.0116329		0.0789166	0.0140316	0.0464741		0.0166103
d__Bacteria	p__Verrucomicrobiota	c__Verrucomicrobiae	o__Pedosphaerales	f__Pedosphaeraceae	g__Ellin517	0.000800935	0.00655394	0.0194617	0.00327673	0.011969	0.00216471	0	0	0.00101268	0	0	0	0.00376997		0.157833	0.0280632	0.0929482		0.0165097
d__Bacteria	p__Actinobacteriota	c__Acidimicrobiia	o__Microtrichales	f__Microtrichaceae	g__uncultured	0.0208243	0.0393236	0.0220002	0.00983018	0.00920692	0.0205648	0	0.00599389	0.00607607	0.00776737	0.000846625	0.00349789	0.012161		0.035074	0.0498901	0.0424821		0.0164926
d__Bacteria	p__Proteobacteria	c__Alphaproteobacteria	o__Rhodobacterales	f__Rhodobacteraceae	g__Roseivivax	0.0480561	0.0163848	0.00930776	0.0196604	0.011969	0.0281413	0.0167981	0.00799185	0.031393	0.00582553	0.006773	0.0256512	0.018996		0.000974279	0.00155907	0.00126667		0.0164632
d__Bacteria	p__Proteobacteria	c__Alphaproteobacteria	o__Defluviicoccales	f__Defluviicoccaceae	g__Defluviicoccus	0.012014	0.0218465	0.00676928	0.0106494	0.0110483	0.0184001	0.00239972	0.00199796	0.00607607	0.00679645	0.00423313	0.00816174	0.00919938		0.0340998	0.0849691	0.0595344		0.0163901
d__Bacteria	p__Proteobacteria	c__Alphaproteobacteria	o__Rhodobacterales	f__Rhodobacteraceae	g__Yoonia-Loktanella	0.0568664	0.0218465	0.00761544	0.0253946	0.0110483	0.0194824	0.0119986	0.00799185	0.025317	0.00776737	0.0143926	0.0151575	0.0187399		0	0.000779533	0.000389766		0.0161184
d__Bacteria	p__Gemmatimonadota	c__BD2-11_terrestrial_group	o__BD2-11_terrestrial_group	f__BD2-11_terrestrial_group	g__BD2-11_terrestrial_group	0.00320374	0.00436929	0.00338464	0.00245755	0.00276207	0.0108236	0.00479944	0.00199796	0.00405071	0.00291276	0.0033865	0.00466385	0.00406767		0.0857366	0.0888667	0.0873016		0.0159582
d__Bacteria	p__Planctomycetota	c__Pla4_lineage	o__Pla4_lineage	f__Pla4_lineage	g__Pla4_lineage	0.00400468	0.00327697	0.00761544	0.00737264	0.00552415	0.00324707	0.0059993	0.00599389	0.0101268	0.00291276	0.00592638	0	0.00516667		0.0584567	0.102898	0.0806775		0.0159539
d__Bacteria	p__Bdellovibrionota	c__Bdellovibrionia	o__Bdellovibrionales	f__Bdellovibrionaceae	g__OM27_clade	0.00800935	0.0109232	0.0143847	0.0106494	0.0128897	0.0227295	0.00119986	0.00199796	0.00405071	0.00388368	0.027092	0.00116596	0.00991467		0.0126656	0.0904258	0.0515457		0.015862
d__Bacteria	p__Verrucomicrobiota	c__Verrucomicrobiae	o__Chthoniobacterales	f__Xiphinematobacteraceae	g__Candidatus_Xiphinematobacter	0.00720842	0.0109232	0.0287694	0.0106494	0.00460346	0.0108236	0.00719916	0.0459531	0.0192409	0.0252439	0	0.00349789	0.0145094		0.0370226	0.0101339	0.0235783		0.0158049
d__Bacteria	p__Armatimonadota	c__Chthonomonadetes	o__Chthonomonadales	f__Chthonomonadaceae	g__Chthonomonas	0.00961123	0.0109232	0.0135386	0.0163836	0.011969	0.0129883	0.0143983	0.0319674	0.0222789	0.0165057	0.0287853	0.0163235	0.0171394		0.00876851	0.00623626	0.00750239		0.0157627
d__Bacteria	p__Proteobacteria	c__Alphaproteobacteria	o__Rhizobiales	f__Rhizobiales_Incertae_Sedis	g__Bauldia	0.0104122	0.0131079	0.0177694	0.0131069	0.00920692	0.0281413	0.0131985	0.0119878	0.0131648	0.0262149	0.00592638	0.0151575	0.0147829		0.0340998	0.00857486	0.0213373		0.0157192
d__Bacteria	p__Myxococcota	c__Myxococcia	o__Myxococcales	f__Anaeromyxobacteraceae	g__Anaeromyxobacter	0.0216253	0.0273081	0.016077	0.0172028	0.0184138	0.0205648	0.00719916	0.00399592	0.0243043	0.00970921	0.00253988	0.00233193	0.0142727		0.0214341	0.0265041	0.0239691		0.0156579
d__Bacteria	p__Acidobacteriota	c__Vicinamibacteria	o__Vicinamibacterales	f__Vicinamibacteraceae	g__Vicinamibacter	0.00240281	0.00327697	0.00338464	0.00245755	0.00276207	0.00649414	0	0	0.00202536	0.00776737	0	0.00116596	0.00264474		0.169525	0.0179292	0.0937269		0.0156565
d__Bacteria	p__Proteobacteria	c__Gammaproteobacteria	o__Burkholderiales	f__B1-7BS	g__B1-7BS	0.00560655	0.00218465	0.0177694	0.00983018	0.00736553	0.045459	0	0	0.00101268	0.000970921	0.0380981	0.00116596	0.0107886		0.0740452	0.0155907	0.0448179		0.0156499
d__Bacteria	p__Bacteroidota	c__Bacteroidia	o__Chitinophagales	f__Chitinophagaceae	g__Taibaiella	0.0144168	0.0131079	0.0346925	0.0122877	0.0184138	0.0378825	0.0155982	0.00599389	0.0141775	0.0165057	0.0160859	0.00932771	0.0173742		0.00974279	0.000779533	0.00526116		0.0156437
d__Bacteria	p__Actinobacteriota	c__Actinobacteria	o__Micrococcales	f__Dermatophilaceae	g__uncultured	0.037644	0.0229388	0.0110001	0.0114685	0.0193345	0.0119059	0.00119986	0.0119878	0.0131648	0.0135929	0.0033865	0.00466385	0.013524		0.024357	0.0319608	0.0281589		0.0156147
d__Bacteria	p__Elusimicrobiota	c__Lineage_IIa	o__Lineage_IIa	f__Lineage_IIa	g__Lineage_IIa	0.00160187	0.00983091	0.0524619	0.00245755	0.00828622	0.015153	0.00719916	0.0179817	0.0374691	0.000970921	0.000846625	0	0.0128549		0.0506625	0.0124725	0.0315675		0.0155281
d__Bacteria	p__Cyanobacteria	c__Cyanobacteriia	o__Leptolyngbyales	f__Leptolyngbyaceae	g__Leptolyngbya_PCC-6306	0.0296346	0.00764626	0.0042308	0.0327673	0.00460346	0.015153	0.0239972	0.0239755	0.0445579	0.00873829	0.00931288	0.0104937	0.0179259		0	0	0		0.0153651
d__Bacteria	p__Bacteroidota	c__Bacteroidia	o__Cytophagales	f__Cyclobacteriaceae	g__Marinoscillum	0.0200234	0.00764626	0.0194617	0.00737264	0.0156518	0.0173177	0.0179979	0.0279715	0.0293677	0.012622	0.0237055	0.00699578	0.0171778		0.00194856	0.0046772	0.00331288		0.0151971
d__Bacteria	p__Verrucomicrobiota	c__Verrucomicrobiae	o__Verrucomicrobiales	f__Verrucomicrobiaceae	g__uncultured	0.00881029	0.0163848	0.0245386	0.00655346	0.00828622	0.0129883	0.00719916	0.0339654	0.00911411	0.00970921	0.000846625	0	0.011533		0.066251	0.00779533	0.0370232		0.0151745
d__Bacteria	p__Proteobacteria	c__Alphaproteobacteria	o__Sphingomonadales	f__Sphingomonadaceae	g__Qipengyuania	0.000800935	0	0.00084616	0.00245755	0.000920692	0.079012	0.00119986	0.00399592	0.00202536	0.000970921	0.116834	0.00116596	0.0175191		0.000974279	0	0.00048714		0.015086
d__Bacteria	p__Cyanobacteria	c__Cyanobacteriia	o__Cyanobacteriales	f__Oscillatoriaceae	g__Oscillatoria_PCC-10802	0.00240281	0.00327697	0.0042308	0.0122877	0	0.00324707	0.0299965	0.0459531	0.0172155	0.0223312	0.0584171	0.00932771	0.0173905		0	0.00155907	0.000779533		0.0150175
d__Bacteria	p__Proteobacteria	c__Alphaproteobacteria	o__Sphingomonadales	f__Sphingomonadaceae	g__Sphingorhabdus	0.0104122	0.00873859	0.0126924	0.0163836	0.0138104	0.015153	0.0143983	0.0279715	0.0172155	0.0213603	0.00931288	0.031481	0.0165775		0.00779423	0.0023386	0.00506642		0.014933
d__Bacteria	p__Proteobacteria	c__Alphaproteobacteria	o__Rhodobacterales	f__Rhodobacteraceae	g__Roseovarius	0.0464543	0.0218465	0.00592312	0.0172028	0.0101276	0.0173177	0.0107987	0.00799185	0.0232916	0.0106801	0.0118528	0.0233193	0.0172339		0	0.00155907	0.000779533		0.0148832
d__Bacteria	p__Bacteroidota	c__Bacteroidia	o__Cytophagales	f__Spirosomaceae	g__Fibrisoma	0.0416486	0.00764626	0.00084616	0.00163836	0.059845	0.00865885	0.00119986	0.00199796	0.0789889	0.00291276	0.000846625	0.00116596	0.0172829		0	0	0		0.014814
d__Bacteria	p__Actinobacteriota	c__Actinobacteria	o__Propionibacteriales	f__Nocardioidaceae	g__Kribbella	0.00240281	0.0262158	0.00084616	0.00737264	0.0110483	0.0248942	0.00359958	0	0.00202536	0.0048546	0.00169325	0.00816174	0.00775953		0.0506625	0.0631421	0.0569023		0.0147799
d__Bacteria	p__Planctomycetota	c__vadinHA49	o__vadinHA49	f__vadinHA49	g__vadinHA49	0.0256299	0.00873859	0.0330002	0.00409591	0.0147311	0.0335531	0.00719916	0.00998981	0.0141775	0.00776737	0.00507975	0.00233193	0.0138579		0.024357	0.0155907	0.0199738		0.0147316
d__Bacteria	p__Actinobacteriota	c__Acidimicrobiia	o__Actinomarinales	f__uncultured	g__uncultured	0.00720842	0.00218465	0.0042308	0.00655346	0.00460346	0.00974121	0.00359958	0.00998981	0.0111395	0.000970921	0.0110061	0.00582982	0.00642148		0.0691738	0.0576854	0.0634296		0.0145655
d__Bacteria	p__Myxococcota	c__Myxococcia	o__Myxococcales	f__Myxococcaceae	g__Melittangium	0.0336393	0.0469699	0.00676928	0.0237563	0.0202552	0.0140706	0.00719916	0.00599389	0.0445579	0	0	0	0.0169343		0	0	0		0.0145151
d__Bacteria	p__Proteobacteria	c__Alphaproteobacteria	o__Rhizobiales	f__Beijerinckiaceae	g__Bosea	0.0160187	0.0262158	0.00761544	0.0172028	0.0267001	0.0281413	0.0059993	0.00399592	0.0141775	0.0223312	0.00592638	0.0139916	0.015693		0.0048714	0.00935439	0.00711289		0.0144673
d__Bacteria	p__Bacteroidota	c__Bacteroidia	o__Cytophagales	f__Microscillaceae	g__Flexibacter	0.00800935	0.00327697	0.00169232	0.00983018	0.00368277	0.00541178	0.00839903	0.00799185	0.135699	0.00388368	0.00846625	0.00349789	0.0166534		0	0	0		0.0142744
d__Bacteria	p__Actinobacteriota	c__Actinobacteria	o__Streptosporangiales	f__Thermomonosporaceae	g__Actinomadura	0.00640748	0.00873859	0.0084616	0.0114685	0.00644484	0.0108236	0.00239972	0.00799185	0.00911411	0.0106801	0.0033865	0.00349789	0.00745123		0.0457911	0.0639217	0.0548564		0.0142234
d__Bacteria	p__Myxococcota	c__Myxococcia	o__Myxococcales	f__Myxococcaceae	g__Angiococcus	0.0208243	0.0568008	0.0084616	0.0311289	0.0174931	0.015153	0.00479944	0.00399592	0.0293677	0.00582553	0	0	0.0161542		0.0048714	0	0.0024357		0.0141944
d__Bacteria	p__Cyanobacteria	c__Cyanobacteriia	o__Thermosynechococcales	f__Thermosynechococcaceae	g__Cyanothece_PCC_7425	0.00400468	0.00109232	0.00507696	0.00983018	0.00184138	0.00108236	0.0407953	0.0639348	0.0222789	0.0252439	0.0160859	0.00233193	0.0161332		0	0.0046772	0.0023386		0.0141626
d__Bacteria	p__Bacteroidota	c__Bacteroidia	o__Chitinophagales	f__Chitinophagaceae	g__Dinghuibacter	0.0160187	0.0218465	0.0287694	0.0172028	0.0110483	0.0422119	0.00839903	0.00599389	0.0131648	0.00970921	0.00761963	0.00816174	0.0158455		0.00584567	0.00155907	0.00370237		0.0141108
d__Bacteria	p__Bacteroidota	c__Bacteroidia	o__Chitinophagales	f__Chitinophagaceae	g__Pseudoflavitalea	0.0200234	0.0196618	0.0465388	0.0155645	0.00920692	0.0248942	0.0107987	0.00399592	0.00607607	0.00873829	0.0033865	0.0174894	0.0155312		0.00876851	0.00155907	0.00516379		0.0140502
d__Bacteria	p__Proteobacteria	c__Gammaproteobacteria	o__Burkholderiales	f__Oxalobacteraceae	g__Janthinobacterium	0.037644	0.037139	0.0169232	0.00655346	0.0414311	0.030306	0	0	0.0141775	0.00291276	0	0	0.0155906		0.00681995	0.00155907	0.00418951		0.0139619
d__Bacteria	p__Myxococcota	c__Myxococcia	o__Myxococcales	f__Vulgatibacteraceae	g__Vulgatibacter	0.012815	0.0349543	0.0126924	0.0212987	0.023938	0.0292236	0.00239972	0.00799185	0.0273423	0.00388368	0.000846625	0	0.0147822		0.0146142	0.00155907	0.00808663		0.0138257
d__Bacteria	p__Bacteroidota	c__Bacteroidia	o__Cytophagales	f__Microscillaceae	g__OLB12	0.0104122	0.00873859	0.016077	0.00819182	0.0138104	0.0292236	0.0155982	0.0259735	0.0202536	0.0174766	0.00761963	0.0104937	0.0153224		0.00292284	0.00545673	0.00418978		0.013732
d__Bacteria	p__Patescibacteria	c__Microgenomatia	o__Candidatus_Daviesbacteria	f__Candidatus_Daviesbacteria	g__Candidatus_Daviesbacteria	0	0.0109232	0.026231	0.000819182	0.00920692	0.0476237	0	0.00799185	0.0141775	0.00970921	0.00761963	0	0.0111918		0.0321512	0.0257246	0.0289379		0.013727
d__Bacteria	p__Actinobacteriota	c__Actinobacteria	o__Frankiales	f__Geodermatophilaceae	g__Klenkia	0.024829	0.0458776	0.0084616	0.0335865	0.0184138	0.0281413	0.00959889	0.00399592	0.00303804	0.0106801	0	0.00116596	0.0156491		0	0.00389766	0.00194883		0.0136919
d__Bacteria	p__Cyanobacteria	c__Cyanobacteriia	o__Cyanobacteriales	f__Chroococcidiopsaceae	g__Chroococcidiopsis_PCC_7203	0.00400468	0.00655394	0.00338464	0.0122877	0.00460346	0.00324707	0.0191978	0.051947	0.0212663	0.0271858	0.0304785	0.00699578	0.0159294		0	0	0		0.0136538
d__Bacteria	p__Planctomycetota	c__Phycisphaerae	o__Phycisphaerales	f__Phycisphaeraceae	g__SM1A02	0.00640748	0.00655394	0.0084616	0.0122877	0.00552415	0.015153	0.0107987	0.0239755	0.025317	0.0310695	0.00761963	0.00349789	0.0130555		0.0233827	0.0101339	0.0167583		0.0135845
d__Bacteria	p__Bacteroidota	c__Bacteroidia	o__Chitinophagales	f__Chitinophagaceae	g__Niabella	0.0200234	0.0196618	0.026231	0.0106494	0.00368277	0.0270589	0.00479944	0.00799185	0.00708875	0.0165057	0.00761963	0.0256512	0.014747		0.0107171	0.0023386	0.00652783		0.0135728
d__Bacteria	p__Chloroflexi	c__Anaerolineae	o__SBR1031	f__SBR1031	g__SBR1031	0.00961123	0.00983091	0.0194617	0.009011	0.00920692	0.0173177	0.0131985	0.00799185	0.0192409	0.012622	0.0143926	0.00699578	0.0124068		0.0282541	0.0124725	0.0203633		0.0135434
d__Bacteria	p__Cyanobacteria	c__Cyanobacteriia	o__Cyanobacteriales	f__Microcystaceae	g__Microcystis_PCC-7914	0.000800935	0.00218465	0	0.0204795	0.00368277	0.00324707	0.0563935	0.0439552	0.025317	0.0165057	0.00846625	0.00349789	0.0153775		0	0.00311813	0.00155907		0.0134035
d__Bacteria	p__Actinobacteriota	c__Actinobacteria	o__Propionibacteriales	f__Nocardioidaceae	g__uncultured	0.00640748	0.0152925	0.00676928	0.0221179	0.011969	0.0205648	0.0059993	0.00399592	0.00607607	0.0135929	0.00507975	0.031481	0.0124455		0.00292284	0.035079	0.0190009		0.013382
d__Bacteria	p__Cyanobacteria	c__Cyanobacteriia	o__Cyanobacteriales	f__Nostocaceae	g__Petalonema_ANT.LG2.8	0.00320374	0.00655394	0.0042308	0.0294906	0.0138104	0.015153	0.0191978	0.00399592	0.00810143	0.0213603	0.0601104	0.00116596	0.0155312		0	0.000779533	0.000389766		0.0133681
d__Bacteria	p__Firmicutes	c__Bacilli	o__Staphylococcales	f__Staphylococcaceae	g__Staphylococcus	0.00240281	0.103771	0	0	0	0	0.00359958	0	0.00202536	0.00291276	0.000846625	0.00233193	0.00982415		0.0214341	0.0475515	0.0344928		0.0133482
d__Bacteria	p__Verrucomicrobiota	c__Verrucomicrobiae	o__Chthoniobacterales	f__Chthoniobacteraceae	g__LD29	0.00240281	0.0163848	0.0287694	0.0139261	0.00644484	0.015153	0.00119986	0.0219776	0.0141775	0.0184475	0.000846625	0	0.0116442		0.035074	0.0109135	0.0229938		0.0132655
d__Bacteria	p__Proteobacteria	c__Alphaproteobacteria	o__Rhodobacterales	f__Rhodobacteraceae	g__Sulfitobacter	0.0360421	0.0284004	0.00507696	0.0172028	0.00920692	0.0194824	0.00839903	0.00599389	0.0263296	0.0048546	0.0101595	0.0116596	0.015234		0	0.0023386	0.0011693		0.0132248
d__Bacteria	p__Actinobacteriota	c__Actinobacteria	o__Micromonosporales	f__Micromonosporaceae	g__Dactylosporangium	0.00640748	0.00983091	0.0338464	0.0212987	0.0257794	0.0259766	0	0.00799185	0.0121521	0.00776737	0.00169325	0	0.0127287		0.0194856	0.011693	0.0155893		0.0131373
d__Bacteria	p__Patescibacteria	c__Saccharimonadia	o__Saccharimonadales	f__S32	g__TM7	0.00320374	0.00327697	0.037231	0.00491509	0.00368277	0.0898356	0.00479944	0	0.0131648	0.00679645	0	0	0.0139088		0.00876851	0.00779533	0.00828192		0.013105
d__Bacteria	p__Chloroflexi	c__P2-11E	o__P2-11E	f__P2-11E	g__P2-11E	0.000800935	0	0.00253848	0	0.000920692	0.00108236	0.00239972	0.00399592	0.00405071	0.00388368	0.00423313	0	0.00199214		0.0292284	0.129402	0.0793154		0.0130383
d__Bacteria	p__Proteobacteria	c__Gammaproteobacteria	o__Diplorickettsiales	f__Diplorickettsiaceae	g__Aquicella	0.0544636	0.00873859	0.0533081	0.00491509	0.00184138	0.0216471	0	0.00998981	0.00303804	0.00194184	0.00423313	0.00233193	0.0138707		0.00681995	0.00701579	0.00691787		0.0128775
d__Bacteria	p__Verrucomicrobiota	c__Verrucomicrobiae	o__Pedosphaerales	f__Pedosphaeraceae	g__uncultured	0.00320374	0.00109232	0.0110001	0.00409591	0	0.0119059	0.00119986	0.0119878	0.00405071	0.00194184	0	0	0.00420651		0.0954793	0.0327404	0.0641099		0.0127641
d__Bacteria	p__Actinobacteriota	c__Actinobacteria	o__Micromonosporales	f__Micromonosporaceae	g__Virgisporangium	0.00240281	0.00764626	0.0406157	0.0262138	0.0340656	0.0357178	0.00119986	0	0.00303804	0.000970921	0.0033865	0	0.0129381		0.0204599	0.00155907	0.0110095		0.0126626
d__Bacteria	p__Verrucomicrobiota	c__Verrucomicrobiae	o__Opitutales	f__Opitutaceae	g__Lacunisphaera	0.00320374	0.00764626	0.0440003	0.00737264	0.0313035	0.060612	0	0	0.00303804	0	0	0	0.013098		0.0107171	0.00935439	0.0100357		0.0126606
d__Bacteria	p__Cyanobacteria	c__Cyanobacteriia	o__Cyanobacteriales	f__Phormidiaceae	g__Lyngbya_PCC-7419	0.00400468	0	0.00592312	0.0229371	0.00276207	0.00108236	0.0371957	0.0339654	0.0384818	0.0116511	0.0152393	0.00233193	0.0146312		0	0.00155907	0.000779533		0.0126524
d__Bacteria	p__Acidobacteriota	c__Blastocatellia	o__11-24	f__11-24	g__11-24	0.00560655	0.00436929	0.0194617	0.00409591	0.00552415	0.00541178	0.00239972	0.00799185	0.00708875	0.00388368	0.0287853	0.0104937	0.00875936		0.0672253	0.00389766	0.0355615		0.0125882
d__Bacteria	p__Planctomycetota	c__Planctomycetes	o__Isosphaerales	f__Isosphaeraceae	g__Singulisphaera	0.00480561	0.0207541	0.00507696	0.00819182	0.0110483	0.0313883	0.00239972	0.00599389	0.00810143	0.00679645	0.0101595	0.00349789	0.00985117		0.0574825	0	0.0287412		0.0125498
d__Bacteria	p__Bacteroidota	c__Bacteroidia	o__Chitinophagales	f__37-13	g__37-13	0.0184215	0.0109232	0.0177694	0.0147453	0.0101276	0.0259766	0.00479944	0.00799185	0.0111395	0.0106801	0.013546	0.00233193	0.012371		0.0253313	0	0.0126656		0.0124131
d__Bacteria	p__Cyanobacteria	c__Cyanobacteriia	o__Cyanobacteriales	f__Nostocaceae	g__Calothrix_UAM_374	0.00400468	0.00436929	0.00676928	0.027033	0.00460346	0.00649414	0.0203976	0.0259735	0.0202536	0.0203893	0.0237055	0.00349789	0.0139576		0	0.0046772	0.0023386		0.0122977
d__Bacteria	p__Proteobacteria	c__Alphaproteobacteria	o__Reyranellales	f__Reyranellaceae	g__uncultured	0.00400468	0.00764626	0.0084616	0.00655346	0.00828622	0.0984944	0.00119986	0	0.00506339	0.00291276	0.00507975	0.00816174	0.0129887		0.0107171	0.0046772	0.00769713		0.0122327
d__Bacteria	p__Proteobacteria	c__Gammaproteobacteria	o__Burkholderiales	f__SC-I-84	g__SC-I-84	0.00800935	0.00218465	0.00592312	0.000819182	0.00276207	0.0075765	0	0	0.00202536	0	0.00169325	0.00116596	0.00267995		0.137373	0.00155907	0.0694662		0.0122208
d__Bacteria	p__Proteobacteria	c__Gammaproteobacteria	o__Burkholderiales	f__Oxalobacteraceae	g__Duganella	0.0184215	0.0273081	0.00676928	0.00491509	0.0552415	0.0368001	0.00119986	0.00399592	0.00810143	0.00582553	0	0	0.0140482		0.000974279	0	0.00048714		0.0121109
d__Bacteria	p__Proteobacteria	c__Gammaproteobacteria	o__Salinisphaerales	f__Solimonadaceae	g__Nevskia	0	0.0131079	0	0.000819182	0.000920692	0.00108236	0	0	0	0.000970921	0.00169325	0.00466385	0.00193818		0.000974279	0.144993	0.0729837		0.0120875
d__Bacteria	p__Bacteroidota	c__Bacteroidia	o__Cytophagales	f__Amoebophilaceae	g__Candidatus_Amoebophilus	0.0136159	0.0655394	0.00592312	0.00819182	0.00552415	0.0129883	0.00239972	0.0159837	0.0111395	0.0106801	0.006773	0.00466385	0.0136185		0.00389712	0.000779533	0.00233832		0.0120071
d__Bacteria	p__Hydrogenedentes	c__Hydrogenedentia	o__Hydrogenedentiales	f__Hydrogenedensaceae	g__Hydrogenedensaceae	0.0144168	0.0131079	0.0380772	0.00819182	0.011969	0.0227295	0.00959889	0.00998981	0.00810143	0.00873829	0.00592638	0	0.0125706		0.0136399	0.0023386	0.00798925		0.0119161
d__Bacteria	p__Bacteroidota	c__Bacteroidia	o__Sphingobacteriales	f__NS11-12_marine_group	g__NS11-12_marine_group	0.0216253	0.0120156	0.0143847	0.00655346	0.0147311	0.0216471	0.00479944	0.00998981	0.0121521	0.00582553	0.00592638	0.0104937	0.0116787		0.0253313	0	0.0126656		0.0118197
d__Bacteria	p__Proteobacteria	c__Gammaproteobacteria	o__Burkholderiales	f__Comamonadaceae	g__Aquabacterium	0.0200234	0.0142002	0.0270771	0.00819182	0.0220966	0.0216471	0.00359958	0	0.0101268	0.00388368	0.0110061	0.00116596	0.0119182		0.0165627	0.00545673	0.0110097		0.0117884
d__Bacteria	p__Acidobacteriota	c__Holophagae	o__Holophagales	f__Holophagaceae	g__marine_group	0.00961123	0.00655394	0.0321541	0.00573427	0.00828622	0.0184001	0.00239972	0.00599389	0.00708875	0.00291276	0.00253988	0.00233193	0.00866723		0.0360483	0.024945	0.0304967		0.0117857
d__Bacteria	p__Patescibacteria	c__Parcubacteria	o__Parcubacteria	f__Parcubacteria	g__Parcubacteria	0.00881029	0	0.0397695	0.00327673	0.00644484	0.0378825	0.00119986	0.0139857	0.00708875	0	0.00169325	0	0.0100126		0.0272798	0.0171497	0.0222148		0.0117558
d__Bacteria	p__Cyanobacteria	c__Cyanobacteriia	o__Cyanobacteriales	f__Gloeocapsaceae	g__Gleocapsa	0.000800935	0.00109232	0.00592312	0.0253946	0.00460346	0.00108236	0.0323962	0.0239755	0.0263296	0.0184475	0.013546	0.00582982	0.0132851		0	0.0046772	0.0023386		0.0117213
d__Bacteria	p__Proteobacteria	c__Alphaproteobacteria	o__Sphingomonadales	f__Sphingomonadaceae	g__Erythrobacter	0.0104122	0.00327697	0.0118462	0.00819182	0.0110483	0.0389648	0.0107987	0.00599389	0.0101268	0.0155347	0.013546	0.0104937	0.0125195		0.00584567	0.00701579	0.00643073		0.0116497
d__Bacteria	p__Proteobacteria	c__Alphaproteobacteria	o__Sphingomonadales	f__Sphingomonadaceae	g__Rhizorhapis	0.00480561	0.00109232	0.00253848	0.00573427	0.00460346	0.0205648	0.0155982	0.0219776	0.0172155	0.0310695	0.0118528	0.0233193	0.0133643		0.000974279	0.00155907	0.00126667		0.0116361
d__Bacteria	p__Planctomycetota	c__Phycisphaerae	o__MSBL9	f__SG8-4	g__SG8-4	0.00800935	0.00764626	0.0042308	0.00573427	0.00920692	0.0119059	0.0119986	0.00998981	0.0131648	0.0184475	0.0228589	0.00932771	0.0110434		0.017537	0.0109135	0.0142252		0.011498
d__Bacteria	p__Proteobacteria	c__Alphaproteobacteria	o__Rhizobiales	f__Hyphomicrobiaceae	g__Hyphomicrobium	0.00720842	0.00873859	0.0126924	0.00491509	0.0101276	0.0335531	0.0059993	0.00998981	0.0111395	0.0145638	0.00507975	0.0128256	0.0114027		0.017537	0.00623626	0.0118866		0.0114719
d__Bacteria	p__Bacteroidota	c__Bacteroidia	o__Bacteroidales	f__Bacteroidetes_vadinHA17	g__Bacteroidetes_vadinHA17	0.00720842	0.00873859	0.0177694	0.00327673	0.011969	0.0205648	0.0143983	0.0179817	0.025317	0.0194184	0.00423313	0.00349789	0.0128644		0.00194856	0.0023386	0.00214358		0.0113329
d__Bacteria	p__Chloroflexi	c__Gitt-GS-136	o__Gitt-GS-136	f__Gitt-GS-136	g__Gitt-GS-136	0	0	0	0	0	0.00108236	0	0	0.00405071	0.00291276	0.0033865	0	0.000952695		0.0340998	0.113032	0.073566		0.011326
d__Bacteria	p__Planctomycetota	c__OM190	o__OM190	f__OM190	g__OM190	0.00560655	0.00655394	0.00676928	0.00409591	0.00276207	0.0162353	0.00359958	0.00599389	0.00911411	0.00679645	0.00592638	0	0.00612112		0.066251	0.0179292	0.0420901		0.0112596
d__Bacteria	p__Proteobacteria	c__Gammaproteobacteria	o__Burkholderiales	f__Comamonadaceae	g__Hydrogenophaga	0.0336393	0.00764626	0.0135386	0.00655346	0.0156518	0.0335531	0.00119986	0.00599389	0.0131648	0.00679645	0.00169325	0.00116596	0.0117164		0.00974279	0.00623626	0.00798953		0.011184
d__Bacteria	p__Proteobacteria	c__Alphaproteobacteria	o__Sphingomonadales	f__Sphingomonadaceae	g__Sphingosinicella	0.0232271	0.00327697	0.00507696	0.00983018	0.000920692	0.00865885	0.0059993	0.0159837	0.0526593	0.012622	0.00592638	0	0.0120151		0.00974279	0.0023386	0.00604069		0.0111616
d__Bacteria	p__Planctomycetota	c__Planctomycetes	o__uncultured	f__uncultured	g__uncultured	0.000800935	0.00436929	0.0042308	0.00491509	0.00552415	0.0108236	0.00239972	0.00799185	0.00303804	0.00582553	0.00592638	0	0.00465378		0.0789166	0.0194883	0.0492025		0.0110179
d__Bacteria	p__Actinobacteriota	c__Actinobacteria	o__Frankiales	f__Acidothermaceae	g__Acidothermus	0.0104122	0.00764626	0.00761544	0.0147453	0.0110483	0.0227295	0.00239972	0.00998981	0.00202536	0.00582553	0.0110061	0.0139916	0.00995292		0.0126656	0.0218269	0.0172463		0.0109948
d__Bacteria	p__Actinobacteriota	c__Thermoleophilia	o__Solirubrobacterales	f__Solirubrobacteraceae	g__Solirubrobacteraceae	0.000800935	0.00218465	0.00253848	0.00819182	0.00276207	0.0075765	0.00479944	0.00399592	0.00708875	0.0223312	0.000846625	0.00582982	0.00574552		0.00584567	0.0787328	0.0422892		0.010966
d__Bacteria	p__Proteobacteria	c__Alphaproteobacteria	o__Rhodospirillales	f__uncultured	g__uncultured	0.0136159	0.00436929	0.0152309	0.00409591	0.00920692	0.0335531	0.0059993	0.00199796	0.00911411	0.00970921	0.00931288	0.00932771	0.0104611		0.0214341	0.00623626	0.0138352		0.0109431
d__Bacteria	p__Actinobacteriota	c__Actinobacteria	o__Micromonosporales	f__Micromonosporaceae	g__Phytohabitans	0.0104122	0.0142002	0.0084616	0.00327673	0.0101276	0.0205648	0.00359958	0.00599389	0.00607607	0.00679645	0.0033865	0.00233193	0.00793562		0.0292284	0.0280632	0.0286458		0.0108942
d__Bacteria	p__Cyanobacteria	c__Cyanobacteriia	o__Cyanobacteriales	f__Nostocaceae	g__Dolichospermum_NIES41	0.0160187	0.00546162	0.0042308	0.0188412	0.00276207	0.0108236	0.0215975	0.0139857	0.0101268	0.0194184	0.0186258	0.00466385	0.012213		0	0.00389766	0.00194883		0.0107467
d__Bacteria	p__Actinobacteriota	c__Actinobacteria	o__Nitriliruptorales	f__Nitriliruptoraceae	g__Nitriliruptoraceae	0.00160187	0	0.00084616	0	0.00368277	0	0.00359958	0	0.00101268	0.00194184	0.00169325	0	0.00119818		0.024357	0.109914	0.0671355		0.0106178
d__Bacteria	p__Proteobacteria	c__Gammaproteobacteria	o__Burkholderiales	f__Burkholderiaceae	g__Limnobacter	0.0224262	0.0218465	0.0084616	0.00819182	0.0193345	0.015153	0.00359958	0.00199796	0.0101268	0.00970921	0	0.0139916	0.0112366		0.0107171	0.0023386	0.00652783		0.0105639
d__Bacteria	p__Cyanobacteria	c__Cyanobacteriia	o__Cyanobacteriales	f__Coleofasciculaceae	g__Caldora_VP642b	0.00480561	0.00764626	0.0042308	0.0458742	0.00368277	0.00108236	0.0191978	0.0159837	0.0192409	0.0165057	0.00592638	0.00116596	0.0121119		0	0.0023386	0.0011693		0.0105486
d__Bacteria	p__Actinobacteriota	c__Actinobacteria	o__Micrococcales	f__Microbacteriaceae	g__Marisediminicola	0.0336393	0.0589855	0.00676928	0.0163836	0.0165724	0.00324707	0	0.00399592	0.00202536	0	0	0.00582982	0.0122874		0	0	0		0.010532
d__Bacteria	p__Proteobacteria	c__Alphaproteobacteria	o__Rhodobacterales	f__Rhodobacteraceae	g__Rhodobacter	0.0392458	0.00983091	0.00507696	0.00819182	0.00644484	0.015153	0.0119986	0.00998981	0.0151902	0.00291276	0.00507975	0.0139916	0.0119255		0.00194856	0.0023386	0.00214358		0.0105281
d__Bacteria	p__Actinobacteriota	c__Actinobacteria	o__Micromonosporales	f__Micromonosporaceae	g__Couchioplanes	0.0240281	0.00436929	0.00592312	0.00819182	0.0138104	0.0162353	0.00719916	0.0279715	0.00405071	0.0233021	0.00253988	0.00116596	0.0115656		0.00389712	0.00389766	0.00389739		0.0104701
d__Bacteria	p__Planctomycetota	c__Phycisphaerae	o__Tepidisphaerales	f__Tepidisphaeraceae	g__Tepidisphaera	0.012815	0.00109232	0.0177694	0.00327673	0.0313035	0.0281413	0.00119986	0.0139857	0.0141775	0.00776737	0.00253988	0.00466385	0.011561		0.00389712	0.00155907	0.00272809		0.0102992
d__Bacteria	p__Actinobacteriota	c__Actinobacteria	o__Micromonosporales	f__Micromonosporaceae	g__Wangella	0.00320374	0.00983091	0.0203078	0.0253946	0.0211759	0.030306	0.00239972	0	0.00911411	0.0116511	0.00169325	0.00233193	0.0114508		0.00584567	0.000779533	0.0033126		0.0102882
d__Bacteria	p__Actinobacteriota	c__Actinobacteria	o__Micromonosporales	f__Micromonosporaceae	g__Luedemannella	0.00560655	0.0109232	0.0203078	0.00983018	0.011969	0.0184001	0.00119986	0.00998981	0.00506339	0.012622	0.00507975	0.00233193	0.00944363		0.0107171	0.0194883	0.0151027		0.0102521
d__Bacteria	p__Verrucomicrobiota	c__Verrucomicrobiae	o__Verrucomicrobiales	f__Akkermansiaceae	g__Akkermansia	0.00720842	0.0131079	0.0236925	0.00573427	0.00920692	0.00865885	0.00479944	0.0279715	0.00810143	0.0048546	0.000846625	0.00233193	0.00970953		0.0185113	0.00779533	0.0131533		0.0102015
d__Bacteria	p__NB1-j	c__NB1-j	o__NB1-j	f__NB1-j	g__NB1-j	0.00400468	0.0120156	0.0143847	0.0155645	0.0138104	0.00974121	0.00239972	0.00599389	0.00607607	0.00679645	0.0160859	0.00816174	0.00958623		0.0214341	0.00623626	0.0138352		0.0101932
d__Bacteria	p__Proteobacteria	c__Alphaproteobacteria	o__Defluviicoccales	f__uncultured	g__uncultured	0.00800935	0.0185695	0.0110001	0.00819182	0.0138104	0.0216471	0.00719916	0.00399592	0.00506339	0.0048546	0.000846625	0.0151575	0.00986212		0.0155885	0.00779533	0.0116919		0.0101235
d__Bacteria	p__Verrucomicrobiota	c__Verrucomicrobiae	o__Verrucomicrobiales	f__Verrucomicrobiaceae	g__Prosthecobacter	0.00881029	0.0131079	0.0330002	0.00409591	0.00552415	0.00432943	0.00839903	0.0199796	0.00911411	0.0145638	0.00169325	0.00116596	0.0103153		0.0136399	0.00389766	0.00876878		0.0100944
d__Bacteria	p__Actinobacteriota	c__Actinobacteria	o__Micromonosporales	f__Micromonosporaceae	g__Micromonosporaceae	0.00400468	0.00546162	0.0228463	0.0188412	0.038669	0.015153	0.00359958	0.00399592	0.00405071	0.0048546	0.000846625	0.00116596	0.0102908		0.00974279	0.00779533	0.00876906		0.0100734
d__Bacteria	p__Actinobacteriota	c__Actinobacteria	o__Frankiales	f__Sporichthyaceae	g__hgcI_clade	0.0152178	0.0152925	0.00930776	0.009011	0.0128897	0.0194824	0.00359958	0.00399592	0.00607607	0.00776737	0.0101595	0.00466385	0.00978862		0.00779423	0.0155907	0.0116924		0.0100606
d__Bacteria	p__Fibrobacterota	c__Fibrobacteria	o__Fibrobacterales	f__Fibrobacteraceae	g__uncultured	0.000800935	0.00436929	0.0118462	0.000819182	0.00552415	0.0562825	0.0107987	0.0239755	0.0232916	0.00194184	0	0	0.0116375		0.000974279	0	0.00048714		0.0100446
d__Bacteria	p__Actinobacteriota	c__Actinobacteria	o__Micrococcales	f__Micrococcaceae	g__Rothia	0.0264309	0.0174772	0.0084616	0.00327673	0.0138104	0.00541178	0.00359958	0	0.00303804	0.00582553	0.000846625	0.00233193	0.00754252		0.0204599	0.0296222	0.025041		0.0100423
d__Bacteria	p__Proteobacteria	c__Alphaproteobacteria	o__Rickettsiales	f__SM2D12	g__SM2D12	0.0112131	0.00983091	0.0126924	0.00737264	0.00460346	0.0281413	0.00839903	0.0159837	0.00810143	0.00776737	0.00253988	0.0139916	0.0108864		0.00584567	0.00311813	0.0044819		0.00997147
d__Bacteria	p__Proteobacteria	c__Alphaproteobacteria	o__Caulobacterales	f__Caulobacteraceae	g__Asticcacaulis	0.00400468	0.00327697	0.00253848	0.00573427	0.00552415	0.015153	0.0167981	0.00799185	0.00911411	0.0300985	0.0110061	0.0256512	0.0114076		0.000974279	0.00155907	0.00126667		0.00995891
d__Bacteria	p__Cyanobacteria	c__Cyanobacteriia	o__Cyanobacteriales	f__Geitlerinemaceae	g__Geitlerinema_PCC-7105	0.000800935	0	0.00507696	0.00737264	0.00184138	0.00216471	0.0371957	0.0319674	0.0324057	0.012622	0.0033865	0.00349789	0.0115276		0	0.000779533	0.000389766		0.00993652
d__Bacteria	p__Acidobacteriota	c__Subgroup_22	o__Subgroup_22	f__Subgroup_22	g__Subgroup_22	0.00480561	0.00655394	0.0126924	0.00655346	0.00184138	0.0432943	0	0.00399592	0.00202536	0.0048546	0.00253988	0.00233193	0.00762406		0.0311769	0.0163702	0.0237736		0.00993113
d__Bacteria	p__Cyanobacteria	c__Cyanobacteriia	o__Cyanobacteriales	f__Paraspirulinaceae	g__ESFC-1	0.00240281	0.00109232	0.00338464	0.0139261	0.00276207	0.00324707	0.0359958	0.0259735	0.0324057	0.00970921	0.00507975	0.00116596	0.0114287		0	0.00155907	0.000779533		0.00990743
d__Bacteria	p__Cyanobacteria	c__Cyanobacteriia	o__Cyanobacteriales	f__Nostocaceae	g__Scytonema_PCC-7110	0.00560655	0.00218465	0.0042308	0.0188412	0.00644484	0.00649414	0.0131985	0.0299694	0.0202536	0.0184475	0.006773	0.00466385	0.0114257		0	0.00155907	0.000779533		0.00990479
d__Bacteria	p__Armatimonadota	c__Fimbriimonadia	o__Fimbriimonadales	f__Fimbriimonadaceae	g__Fimbriimonas	0.00480561	0.00764626	0.0084616	0.00655346	0.00276207	0.0270589	0.0179979	0.0199796	0.0232916	0.00388368	0.0101595	0.00233193	0.0112443		0.00194856	0	0.000974279		0.0097772
d__Bacteria	p__Proteobacteria	c__Gammaproteobacteria	o__Burkholderiales	f__Oxalobacteraceae	g__Undibacterium	0.0272318	0.0196618	0.00930776	0.00737264	0.0257794	0.0248942	0.00359958	0.00199796	0.00607607	0.00776737	0	0.00116596	0.0112379		0.000974279	0.000779533	0.000876906		0.00975774
d__Bacteria	p__Bacteroidota	c__Bacteroidia	o__Flavobacteriales	f__NS9_marine_group	g__NS9_marine_group	0.012815	0.0109232	0.0135386	0.0114685	0.0101276	0.015153	0.00719916	0.0139857	0.0101268	0.0145638	0.00423313	0.00582982	0.0108304		0.0048714	0.000779533	0.00282546		0.00968681
d__Bacteria	p__Proteobacteria	c__Alphaproteobacteria	o__Rhizobiales	f__KF-JG30-B3	g__KF-JG30-B3	0.00400468	0.00655394	0.00338464	0.00409591	0.000920692	0.00974121	0.00359958	0.0139857	0.00911411	0.00970921	0.000846625	0.00466385	0.00588501		0.0516368	0.0132521	0.0324444		0.00967922
d__Bacteria	p__Acidobacteriota	c__Acidobacteriae	o__Subgroup_2	f__Subgroup_2	g__Subgroup_2	0.00240281	0.00327697	0.00930776	0.00491509	0.0101276	0.0184001	0	0.00399592	0.00810143	0.00873829	0.006773	0.00582982	0.0068224		0.041894	0.0101339	0.026014		0.00956405
d__Bacteria	p__Actinobacteriota	c__Actinobacteria	o__Micromonosporales	f__Micromonosporaceae	g__Salinispora	0.00640748	0.00764626	0.00761544	0.00737264	0.0110483	0.015153	0.0059993	0.00799185	0.0111395	0.00873829	0.00592638	0.00466385	0.00830852		0.0048714	0.0280632	0.0164673		0.00947406
d__Bacteria	p__Proteobacteria	c__Alphaproteobacteria	o__Acetobacterales	f__Acetobacteraceae	g__Acidisphaera	0.012014	0.00218465	0.00084616	0.000819182	0.00552415	0.00216471	0.00119986	0	0.0162029	0.00582553	0.0330184	0.0524683	0.0110223		0	0	0		0.0094477
d__Bacteria	p__Chloroflexi	c__Anaerolineae	o__Ardenticatenales	f__uncultured	g__uncultured	0.00240281	0.00873859	0.0042308	0.00491509	0.00276207	0.00974121	0.00959889	0.00399592	0.0111395	0.00776737	0.00846625	0.00233193	0.00634087		0.0506625	0.00545673	0.0280596		0.00944354
d__Bacteria	p__Planctomycetota	c__Planctomycetes	o__Planctomycetales	f__Rubinisphaeraceae	g__SH-PL14	0.00160187	0.0131079	0.0253848	0.00327673	0.00920692	0.0259766	0.00239972	0	0.00202536	0	0	0.00116596	0.00701215		0.0389712	0.00857486	0.023773		0.00940656
d__Bacteria	p__Patescibacteria	c__Gracilibacteria	o__Candidatus_Peribacteria	f__Candidatus_Peribacteria	g__Candidatus_Peribacteria	0.00240281	0.00109232	0.0363849	0.00327673	0.011969	0.0205648	0	0.00199796	0.00101268	0.000970921	0.000846625	0.00116596	0.00680705		0.0379969	0.011693	0.0248449		0.00938389
d__Bacteria	p__Actinobacteriota	c__Actinobacteria	o__Micromonosporales	f__Micromonosporaceae	g__Krasilnikovia	0.00320374	0.0196618	0.00507696	0.00573427	0.0184138	0.0216471	0	0	0.00303804	0.00582553	0.00423313	0	0.0072362		0.0126656	0.0311813	0.0219235		0.00933438
d__Bacteria	p__Cyanobacteria	c__Cyanobacteriia	o__Cyanobacteriales	f__Nostocaceae	g__Halotia_CENA158	0.012014	0.00655394	0.00338464	0.0204795	0.00276207	0.00541178	0.0167981	0.0139857	0.0162029	0.00582553	0.0177791	0.00466385	0.0104884		0	0.0046772	0.0023386		0.00932417
d__Bacteria	p__Actinobacteriota	c__Actinobacteria	o__Micromonosporales	f__Micromonosporaceae	g__Verrucosispora	0.00400468	0.0142002	0.0084616	0.0106494	0.011969	0.0238118	0.00359958	0.0119878	0.00506339	0.0116511	0.00592638	0.00349789	0.00956856		0.00292284	0.0124725	0.00769768		0.00930129
d__Bacteria	p__Bacteroidota	c__Bacteroidia	o__Cytophagales	f__Cyclobacteriaceae	g__Reichenbachiella	0.0224262	0.00655394	0.00930776	0.00819182	0.00644484	0.00541178	0.0155982	0.00599389	0.0172155	0.012622	0.0152393	0.00116596	0.0105143		0	0.00155907	0.000779533		0.00912359
d__Bacteria	p__Cyanobacteria	c__Cyanobacteriia	o__Thermosynechococcales	f__Thermosynechococcaceae	g__Loriellopsis_LF-B5	0.000800935	0	0.00084616	0.00655346	0.000920692	0.00108236	0.0407953	0.0119878	0.0435452	0.0135929	0.00507975	0.00233193	0.010628		0	0	0		0.00910974
d__Bacteria	p__Proteobacteria	c__Alphaproteobacteria	o__Reyranellales	f__Reyranellaceae	g__Reyranella	0	0.00546162	0.00507696	0.00327673	0.00460346	0.0075765	0.00239972	0.00199796	0.00303804	0	0.000846625	0.00233193	0.00305079		0.0876851	0.00311813	0.0454016		0.00910091
d__Bacteria	p__Patescibacteria	c__Berkelbacteria	o__Berkelbacteria	f__Berkelbacteria	g__Berkelbacteria	0.00320374	0.00655394	0.0177694	0.00491509	0.00552415	0.0173177	0.00479944	0.0139857	0.00607607	0.00291276	0.00253988	0.00466385	0.00752181		0.00876851	0.0280632	0.0184158		0.0090781
d__Bacteria	p__Proteobacteria	c__Alphaproteobacteria	o__Rhodobacterales	f__Rhodobacteraceae	g__Rhodobacteraceae	0.0304355	0.00983091	0.00338464	0.0106494	0.00368277	0.0173177	0.00359958	0.00399592	0.0192409	0.00582553	0.00761963	0.00932771	0.0104092		0.000974279	0.000779533	0.000876906		0.00904743
d__Bacteria	p__Actinobacteriota	c__Actinobacteria	o__Frankiales	f__Sporichthyaceae	g__uncultured	0.0176206	0.00983091	0.0042308	0.00983018	0.00184138	0.0205648	0.00239972	0.00399592	0.00708875	0.00388368	0.00931288	0.0104937	0.00842444		0.00974279	0.0155907	0.0126667		0.00903048
d__Bacteria	p__Actinobacteriota	c__Actinobacteria	o__Pseudonocardiales	f__Pseudonocardiaceae	g__Amycolatopsis	0.00160187	0.00546162	0.00169232	0.00327673	0.00276207	0.00649414	0	0.00399592	0	0	0.00169325	0.00116596	0.00234532		0.0107171	0.0873077	0.0490124		0.00901204
d__Bacteria	p__Desulfobacterota	c__Desulfuromonadia	o__PB19	f__PB19	g__PB19	0.00240281	0.00655394	0.00592312	0.00491509	0.00920692	0.00974121	0.00359958	0.00199796	0.00607607	0.00291276	0.00592638	0.00116596	0.00503515		0.0165627	0.0491106	0.0328366		0.00900679
d__Bacteria	p__Proteobacteria	c__Alphaproteobacteria	o__Acetobacterales	f__Acetobacteraceae	g__Acetobacter	0.00640748	0.00655394	0.00253848	0.00245755	0.00552415	0.00541178	0.00119986	0	0.00810143	0.0106801	0.0220123	0.0489705	0.00998813		0.00292284	0.00311813	0.00302048		0.00899275
d__Bacteria	p__Planctomycetota	c__Phycisphaerae	o__Phycisphaerales	f__AKAU3564_sediment_group	g__AKAU3564_sediment_group	0.00240281	0.00218465	0.00507696	0.00245755	0.00460346	0.0129883	0.00719916	0.0219776	0.00810143	0.0135929	0.0110061	0.00233193	0.0078269		0.0204599	0.00935439	0.0149071		0.00883836
d__Bacteria	p__Actinobacteriota	c__Actinobacteria	o__Micrococcales	f__Micrococcaceae	g__Micrococcus	0.036843	0.00983091	0.00507696	0.00983018	0.0138104	0.00541178	0.00239972	0	0.00607607	0.0048546	0.000846625	0.00116596	0.00801219		0.00974279	0.0171497	0.0134463		0.00878848
d__Bacteria	p__Acidobacteriota	c__Subgroup_18	o__Subgroup_18	f__Subgroup_18	g__Subgroup_18	0.00320374	0.00764626	0.0042308	0.000819182	0.00552415	0.0259766	0.00239972	0.00799185	0.00607607	0.00194184	0.013546	0.0128256	0.00768181		0.0126656	0.0179292	0.0152974		0.00876976
d__Bacteria	p__Proteobacteria	c__Gammaproteobacteria	o__Burkholderiales	f__Oxalobacteraceae	g__Herminiimonas	0.0192225	0.0185695	0.00507696	0.00491509	0.0193345	0.0400472	0.00359958	0.00199796	0.00607607	0.00291276	0.000846625	0	0.0102166		0	0	0		0.00875705
d__Bacteria	p__Proteobacteria	c__Alphaproteobacteria	o__Rhizobiales	f__Rhodomicrobiaceae	g__Rhodomicrobium	0.00160187	0	0.00338464	0.00327673	0.00460346	0.00865885	0.0059993	0.00599389	0.00202536	0.00582553	0.0033865	0.00466385	0.00411833		0.0681995	0.00389766	0.0360486		0.0086798
d__Bacteria	p__Actinobacteriota	c__Actinobacteria	o__Corynebacteriales	f__Corynebacteriaceae	g__Corynebacterium	0.00961123	0.00436929	0.00507696	0.00573427	0.00920692	0.0173177	0.00119986	0	0.00506339	0.0048546	0.00423313	0	0.00555561		0.0448168	0.00935439	0.0270856		0.00863133
d__Bacteria	p__Cyanobacteria	c__Cyanobacteriia	o__Cyanobacteriales	f__Rubidibacteraceae	g__Dactylococcopsis_PCC-8305	0.00160187	0	0.00592312	0.009011	0.00644484	0.00216471	0.0323962	0.0179817	0.0222789	0.0106801	0.00423313	0.00349789	0.00968446		0	0.00311813	0.00155907		0.00852369
d__Bacteria	p__Desulfobacterota	c__Desulfuromonadia	o__Geobacterales	f__Geobacteraceae	g__Citrifermentans	0.00881029	0.0327697	0.0135386	0.00491509	0.0101276	0.0129883	0	0	0.0162029	0.000970921	0.00169325	0.00349789	0.00879287		0.0116913	0.00155907	0.00662521		0.0084832
d__Bacteria	p__Actinobacteriota	c__Actinobacteria	o__Micrococcales	f__Micrococcaceae	g__Glutamicibacter	0.0176206	0.00436929	0.00253848	0.009011	0.0110483	0.00216471	0	0	0.00101268	0.00679645	0	0	0.00454679		0.0185113	0.0444334	0.0314723		0.0083933
d__Bacteria	p__Cyanobacteria	c__Cyanobacteriia	o__Cyanobacteriales	f__Xenococcaceae	g__Xenococcus_PCC-7305	0.00160187	0.00109232	0.00084616	0.00983018	0.00184138	0.00216471	0.0287967	0.0179817	0.0202536	0.0106801	0.0126994	0.00699578	0.00956532		0	0.0023386	0.0011693		0.00836589
d__Bacteria	p__Proteobacteria	c__Alphaproteobacteria	o__Thalassobaculales	f__uncultured	g__uncultured	0.00640748	0.0142002	0.00592312	0.0106494	0.00828622	0.0140706	0.00479944	0.00399592	0.00708875	0.00291276	0.00253988	0.0104937	0.00761395		0.017537	0.00779533	0.0126662		0.0083357
d__Bacteria	p__Bacteroidota	c__Bacteroidia	o__Flavobacteriales	f__Cryomorphaceae	g__uncultured	0.0152178	0.00983091	0.0152309	0.00573427	0.00552415	0.0173177	0.00239972	0.0119878	0.00506339	0.00873829	0.00592638	0.00466385	0.00896959		0.0048714	0.00389766	0.00438453		0.00831458
d__Bacteria	p__Entotheonellaeota	c__Entotheonellia	o__Entotheonellales	f__Entotheonellaceae	g__Entotheonellaceae	0.00240281	0.00983091	0.00761544	0.00327673	0.00276207	0.00865885	0.00119986	0.00199796	0.00101268	0.00194184	0.00169325	0.00116596	0.00362986		0.0623539	0.0101339	0.0362439		0.00828901
d__Bacteria	p__Proteobacteria	c__Gammaproteobacteria	o__Burkholderiales	f__Comamonadaceae	g__Delftia	0.0168196	0.00764626	0.0143847	0.00655346	0.00920692	0.0270589	0.00719916	0	0.0121521	0.00291276	0.00253988	0.00116596	0.00896998		0.00292284	0.00545673	0.00418978		0.0082871
d__Bacteria	p__Proteobacteria	c__Gammaproteobacteria	o__Oceanospirillales	f__Pseudohongiellaceae	g__BIyi10	0.0152178	0	0.0126924	0.00819182	0.00552415	0.0119059	0	0	0	0	0	0	0.00446101		0.0584567	0.00389766	0.0311772		0.0082776
d__Bacteria	p__Cyanobacteria	c__Cyanobacteriia	o__Cyanobacteriales	f__Oscillatoriaceae	g__Phormidium_ETS-05	0.00160187	0.00436929	0.00253848	0.009011	0	0.00216471	0.0395954	0.0259735	0.0192409	0.00873829	0.00169325	0	0.00957723		0	0.000779533	0.000389766		0.00826473
d__Bacteria	p__Proteobacteria	c__Alphaproteobacteria	o__Rhizobiales	f__Beijerinckiaceae	g__Beijerinckiaceae	0.00640748	0.00873859	0.00592312	0.0106494	0.00828622	0.00974121	0.00239972	0.00199796	0.00405071	0.0135929	0.000846625	0.0221533	0.00789893		0.0155885	0.0046772	0.0101328		0.00821806
d__Bacteria	p__Proteobacteria	c__Gammaproteobacteria	o__Methylococcales	f__Methylococcaceae	g__uncultured	0.000800935	0.00873859	0.00338464	0.00163836	0.000920692	0	0	0.00998981	0.00101268	0.00388368	0	0	0.00253078		0.0652767	0.0187088	0.0419927		0.0081682
d__Bacteria	p__Proteobacteria	c__Alphaproteobacteria	o__Rhizobiales	f__Methyloligellaceae	g__uncultured	0.00400468	0.00546162	0.0084616	0.00327673	0.00460346	0.0140706	0.00359958	0.00599389	0.00708875	0.00970921	0	0.0139916	0.00668847		0.0253313	0.00779533	0.0165633		0.00809916
d__Bacteria	p__Bacteroidota	c__Bacteroidia	o__Sphingobacteriales	f__Lentimicrobiaceae	g__Lentimicrobiaceae	0.0160187	0.00873859	0.0135386	0.00737264	0.00920692	0.0119059	0.00239972	0.00199796	0.0101268	0.00582553	0.0033865	0.0104937	0.00841762		0.0107171	0.00155907	0.00613807		0.00809197
d__Bacteria	p__Cyanobacteria	c__Cyanobacteriia	o__Cyanobacteriales	f__Nostocaceae	g__Nostoc_SAG_60.79	0.049658	0.00327697	0.00253848	0.0352248	0.00368277	0.00108236	0.00839903	0	0.00911411	0	0	0	0.00941471		0	0	0		0.00806975
d__Bacteria	p__Proteobacteria	c__Alphaproteobacteria	o__Rhizobiales	f__Devosiaceae	g__Pelagibacterium	0.00160187	0.00983091	0.00761544	0.00163836	0.00368277	0.0238118	0.00839903	0.0139857	0.00911411	0.00776737	0.000846625	0.0198214	0.00900962		0.00389712	0.000779533	0.00233832		0.00805658
d__Bacteria	p__Bacteroidota	c__Bacteroidia	o__Chitinophagales	f__Saprospiraceae	g__Phaeodactylibacter	0.012014	0.00873859	0.0042308	0.00655346	0.00736553	0.0129883	0.0059993	0.00599389	0.0121521	0.00582553	0.0186258	0.00932771	0.00915125		0.00292284	0	0.00146142		0.0080527
d__Bacteria	p__Proteobacteria	c__Alphaproteobacteria	o__Acetobacterales	f__Acetobacteraceae	g__Acidisoma	0.00881029	0.00327697	0.00169232	0	0.00460346	0.00432943	0.00119986	0	0.0101268	0.0116511	0.0304785	0.0349789	0.0092623		0.000974279	0	0.00048714		0.0080087
d__Bacteria	p__Actinobacteriota	c__Actinobacteria	o__Micrococcales	f__Microbacteriaceae	g__Microbacteriaceae	0.00560655	0.0262158	0.00761544	0.0131069	0.00920692	0.0259766	0.00239972	0.00399592	0.00405071	0.00970921	0	0.00116596	0.00908747		0.00194856	0.000779533	0.00136405		0.00798412
d__Bacteria	p__Acidobacteriota	c__Blastocatellia	o__DS-100	f__DS-100	g__DS-100	0.00160187	0.00109232	0.00169232	0.00327673	0.00276207	0	0.00119986	0.00199796	0.00101268	0.000970921	0.013546	0.00699578	0.00301238		0.041894	0.0335199	0.0377069		0.00796874
d__Bacteria	p__Verrucomicrobiota	c__Kiritimatiellae	o__WCHB1-41	f__WCHB1-41	g__WCHB1-41	0.00560655	0.00327697	0.0101539	0.00409591	0.00184138	0.0108236	0.00359958	0.00199796	0.00708875	0.00776737	0.00931288	0.00466385	0.00585239		0.0302027	0.0109135	0.0205581		0.0079532
d__Bacteria	p__Cyanobacteria	c__Cyanobacteriia	o__Pseudanabaenales	f__Pseudanabaenaceae	g__uncultured	0.00240281	0.00327697	0.00253848	0.00655346	0.00184138	0.00541178	0.0143983	0.0219776	0.0243043	0.00679645	0.0110061	0.00932771	0.00915295		0	0.000779533	0.000389766		0.00790106
d__Bacteria	p__Bacteroidota	c__Bacteroidia	o__Chitinophagales	f__Chitinophagaceae	g__Chitinophagaceae	0.024829	0.0152925	0.0287694	0.00327673	0.00644484	0.00865885	0.00239972	0	0.00708875	0.00194184	0.000846625	0.00116596	0.00839286		0.00974279	0	0.0048714		0.00788979
d__Bacteria	p__Bacteroidota	c__Bacteroidia	o__Cytophagales	f__Cyclobacteriaceae	g__Fabibacter	0.00881029	0.00983091	0.0101539	0.00491509	0.0147311	0.0162353	0.00959889	0.00599389	0.00810143	0.00582553	0.013546	0.00233193	0.00917286		0	0	0		0.00786245
d__Bacteria	p__Verrucomicrobiota	c__Verrucomicrobiae	o__Verrucomicrobiales	f__DEV007	g__DEV007	0.00240281	0.00546162	0.0203078	0.00819182	0.00368277	0.015153	0.00719916	0.0159837	0.00911411	0.0048546	0	0.00116596	0.00779311		0.0116913	0.0046772	0.00818427		0.00784899
d__Bacteria	p__Bacteroidota	c__Bacteroidia	o__SM1A07	f__SM1A07	g__SM1A07	0.00881029	0.00436929	0.0084616	0.009011	0.00552415	0.00649414	0.00479944	0.0119878	0.0151902	0.00970921	0.0118528	0.0116596	0.00898912		0.000974279	0.000779533	0.000876906		0.00783023
d__Bacteria	p__Acidobacteriota	c__Blastocatellia	o__Chloracidobacteriales	f__Chloracidobacteriaceae	g__Chloracidobacterium	0.000800935	0.00327697	0.0101539	0.00655346	0.00460346	0.00216471	0.00359958	0.0139857	0.00405071	0.00679645	0.0347116	0.0128256	0.00862693		0.00584567	0	0.00292284		0.00781206
d__Bacteria	p__Proteobacteria	c__Alphaproteobacteria	o__Rhizobiales	f__Rhizobiales_Incertae_Sedis	g__uncultured	0.00480561	0.00764626	0.0084616	0.00327673	0.00920692	0.0194824	0.00239972	0.00799185	0.00911411	0.0048546	0.00253988	0.0104937	0.00752278		0.0126656	0.00623626	0.00945094		0.00779823
d__Bacteria	p__Cyanobacteria	c__Cyanobacteriia	o__RD011	f__RD011	g__RD011	0.00160187	0.00109232	0.00338464	0.0229371	0	0.00324707	0.0155982	0.0299694	0.0111395	0.012622	0.00423313	0.00116596	0.00891593		0	0.00155907	0.000779533		0.00775359
d__Bacteria	p__Bacteroidota	c__Bacteroidia	o__Cytophagales	f__Spirosomaceae	g__Larkinella	0.012014	0.00436929	0.00338464	0.0114685	0.0165724	0.0075765	0.00479944	0.00199796	0.0192409	0.00970921	0.0126994	0.00466385	0.00904135		0	0	0		0.00774973
d__Bacteria	p__Cyanobacteria	c__Cyanobacteriia	o__Cyanobacteriales	f__Oscillatoriaceae	g__uncultured	0.00160187	0.00218465	0.00338464	0.0114685	0	0.00108236	0.0287967	0.0139857	0.0202536	0.00776737	0.013546	0.00116596	0.00876978		0	0.00311813	0.00155907		0.00773968
d__Bacteria	p__Proteobacteria	c__Alphaproteobacteria	o__Kiloniellales	f__Kiloniellaceae	g__uncultured	0.00800935	0.00546162	0.0101539	0.00573427	0.00644484	0.00541178	0.00719916	0.00799185	0.0101268	0.0048546	0.00507975	0.0116596	0.00734396		0.0116913	0.00779533	0.00974334		0.00768673
d__Bacteria	p__Proteobacteria	c__Alphaproteobacteria	o__Rhizobiales	f__A0839	g__A0839	0.00400468	0.00764626	0.0118462	0.00327673	0.00460346	0.0108236	0.00719916	0.00199796	0.00607607	0.00679645	0.00169325	0.00699578	0.00607997		0.024357	0.0101339	0.0172454		0.00767504
d__Bacteria	p__Chloroflexi	c__Chloroflexia	o__Chloroflexales	f__Chloroflexaceae	g__Candidatus_Chlorothrix	0.00881029	0.00218465	0.00761544	0.00819182	0.00368277	0.00541178	0.0107987	0.0179817	0.0162029	0.0106801	0.0118528	0.00116596	0.0087149		0.00194856	0.000779533	0.00136405		0.00766478
d__Bacteria	p__Actinobacteriota	c__Actinobacteria	o__Micromonosporales	f__Micromonosporaceae	g__Plantactinospora	0.00320374	0.00983091	0.00507696	0.00409591	0.00920692	0.0227295	0.00359958	0.0119878	0.00303804	0.00388368	0.0033865	0	0.00666996		0.00194856	0.024945	0.0134468		0.00763808
d__Bacteria	p__Actinobacteriota	c__Actinobacteria	o__Micrococcales	f__Microbacteriaceae	g__Naasia	0.00640748	0.0633547	0.00676928	0.0131069	0.00276207	0.0108236	0	0	0	0	0	0	0.008602		0.00292284	0	0.00146142		0.00758192
d__Bacteria	p__Cyanobacteria	c__Cyanobacteriia	o__Oxyphotobacteria_Incertae_Sedis	f__Unknown_Family	g__Phormidium_CYN64	0.00240281	0.00109232	0.0042308	0.0122877	0	0.00216471	0.0191978	0.0259735	0.0141775	0.0116511	0.00761963	0.00233193	0.00859415		0	0.00155907	0.000779533		0.00747777
d__Bacteria	p__Proteobacteria	c__Alphaproteobacteria	o__Caulobacterales	f__Hyphomonadaceae	g__SWB02	0.00480561	0.00436929	0.0101539	0.00409591	0.00644484	0.015153	0.00839903	0.0119878	0.0101268	0.00873829	0.00169325	0.00816174	0.00784412		0.00681995	0.00311813	0.00496904		0.00743339
d__Bacteria	p__Bacteroidota	c__Bacteroidia	o__Chitinophagales	f__Chitinophagaceae	g__Parasegetibacter	0.00400468	0.00873859	0.0279233	0.00573427	0.00644484	0.0194824	0.00119986	0.00199796	0.00405071	0.00582553	0.006773	0.00349789	0.00797275		0.00779423	0	0.00389712		0.00739052
d__Bacteria	p__Cyanobacteria	c__Cyanobacteriia	o__Cyanobacteriales	f__Nostocaceae	g__Aphanizomenon_NIES81	0.00400468	0.00546162	0.00169232	0.0114685	0.00368277	0.00324707	0.00719916	0.0119878	0.0162029	0.0135929	0.0194724	0.00466385	0.00855633		0	0.000779533	0.000389766		0.00738968
d__Bacteria	p__Proteobacteria	c__Alphaproteobacteria	o__Rhizobiales	f__Hyphomicrobiaceae	g__Pedomicrobium	0.00400468	0.00327697	0.00592312	0.00491509	0.00276207	0.00324707	0.00239972	0.00599389	0.0101268	0.00582553	0.0033865	0.00466385	0.00471044		0.0428683	0.00389766	0.023383		0.00737794
d__Bacteria	p__Bacteroidota	c__Bacteroidia	o__Cytophagales	f__Raineyaceae	g__Raineya	0.0136159	0.00546162	0.0101539	0.00491509	0.0128897	0.0075765	0.00959889	0.00998981	0.0111395	0.00776737	0.00846625	0	0.00846454		0	0.000779533	0.000389766		0.007311
d__Bacteria	p__Acidobacteriota	c__Acidobacteriae	o__Acidobacteriales	f__Acidobacteriaceae_(Subgroup_1)	g__uncultured	0.00240281	0.00109232	0.00253848	0.000819182	0.00184138	0.0108236	0	0.00399592	0.00708875	0.00194184	0.00846625	0	0.00341754		0.0399454	0.0210474	0.0304964		0.00728595
d__Bacteria	p__Chloroflexi	c__SHA-26	o__SHA-26	f__SHA-26	g__SHA-26	0.000800935	0.00109232	0.00338464	0.00491509	0.000920692	0.00432943	0.0059993	0.00799185	0.0121521	0.0106801	0.00846625	0.00116596	0.00515823		0.0165627	0.023386	0.0199744		0.00727482
d__Bacteria	p__Verrucomicrobiota	c__Verrucomicrobiae	o__Opitutales	f__Opitutaceae	g__Cephaloticoccus	0.00240281	0.00218465	0.0203078	0.00163836	0.0110483	0.0281413	0	0	0.00202536	0	0	0	0.00564571		0.00584567	0.0280632	0.0169544		0.00726124
d__Bacteria	p__Actinobacteriota	c__Thermoleophilia	o__uncultured	f__uncultured	g__uncultured	0.000800935	0.00109232	0.00253848	0	0	0.00324707	0	0.00199796	0	0.00194184	0.00169325	0.00233193	0.00130365		0.0457911	0.0397562	0.0427736		0.00722793
d__Bacteria	p__Proteobacteria	c__Alphaproteobacteria	o__Dongiales	f__Dongiaceae	g__Dongia	0.00640748	0.00546162	0.00592312	0.00163836	0.00552415	0.0129883	0.00239972	0.00399592	0.00405071	0.00388368	0.00253988	0.0104937	0.00544222		0.0340998	0.00155907	0.0178294		0.00721182
d__Bacteria	p__Proteobacteria	c__Alphaproteobacteria	o__Rhizobiales	f__Rhizobiales_Incertae_Sedis	g__Phreatobacter	0.00720842	0.00983091	0.00676928	0.00491509	0.00644484	0.015153	0.00359958	0.00399592	0.00607607	0.00970921	0.00253988	0.0139916	0.00751948		0.00681995	0.00389766	0.00535881		0.00721081
d__Bacteria	p__Verrucomicrobiota	c__Verrucomicrobiae	o__Methylacidiphilales	f__Methylacidiphilaceae	g__uncultured	0.00320374	0.00327697	0.0152309	0.00327673	0.00276207	0.00649414	0.00239972	0.0219776	0.00911411	0.00679645	0	0.00116596	0.0063082		0.0185113	0.00623626	0.0123738		0.00717471
d__Bacteria	p__Patescibacteria	c__Saccharimonadia	o__Saccharimonadales	f__WWH38	g__WWH38	0.00160187	0.00218465	0.00338464	0.000819182	0.00184138	0.0108236	0.00119986	0.00599389	0.00405071	0.000970921	0.000846625	0	0.00280977		0.048714	0.0179292	0.0333216		0.00716861
d__Bacteria	p__Actinobacteriota	c__Actinobacteria	o__Corynebacteriales	f__Nocardiaceae	g__Rhodococcus	0.0112131	0.00873859	0.0042308	0.00655346	0.0110483	0.0194824	0	0.00199796	0.00607607	0.00679645	0.00253988	0.00233193	0.00675074		0.00876851	0.0101339	0.00945122		0.00713653
d__Bacteria	p__Cyanobacteria	c__Cyanobacteriia	o__Oxyphotobacteria_Incertae_Sedis	f__Unknown_Family	g__CENA359	0.000800935	0	0.00084616	0.00655346	0.000920692	0.00108236	0.0239972	0.0199796	0.00911411	0.0116511	0.0228589	0.00116596	0.00824754		0	0.000779533	0.000389766		0.007125
d__Bacteria	p__Acidobacteriota	c__Blastocatellia	o__Pyrinomonadales	f__Pyrinomonadaceae	g__Pyrinomonas	0	0.00218465	0.00084616	0.00655346	0.00184138	0.00216471	0	0.00199796	0.00202536	0.00194184	0.0389448	0.0104937	0.0057495		0.0292284	0.000779533	0.015004		0.00707156
d__Bacteria	p__Actinobacteriota	c__Actinobacteria	o__Kineosporiales	f__Kineosporiaceae	g__Kineococcus	0.00720842	0.00655394	0.00169232	0.00655346	0.0331449	0.0227295	0.00119986	0.00199796	0	0.000970921	0.00423313	0.00932771	0.00796767		0	0.00311813	0.00155907		0.00705216
d__Bacteria	p__Proteobacteria	c__Alphaproteobacteria	o__Rhodobacterales	f__Rhodobacteraceae	g__Halodurantibacterium	0.00961123	0.00327697	0.00084616	0.0155645	0.00368277	0.00108236	0.0131985	0.00998981	0.0273423	0.000970921	0.00761963	0.00466385	0.00815408		0	0.000779533	0.000389766		0.00704489
d__Bacteria	p__Verrucomicrobiota	c__Verrucomicrobiae	o__Opitutales	f__Opitutaceae	g__uncultured	0.000800935	0.0120156	0.0346925	0.00491509	0.0138104	0.0205648	0	0	0	0	0	0	0.00723327		0.00681995	0.0046772	0.00574857		0.00702117
d__Bacteria	p__Proteobacteria	c__Alphaproteobacteria	o__Rhodobacterales	f__Rhodobacteraceae	g__Tropicimonas	0.0272318	0.00873859	0.00338464	0.00737264	0.00460346	0.0075765	0.00359958	0.00399592	0.0131648	0.00194184	0.00507975	0.0104937	0.0080986		0	0.000779533	0.000389766		0.00699734
d__Bacteria	p__Proteobacteria	c__Alphaproteobacteria	o__Rhizobiales	f__Rhizobiaceae	g__Aureimonas	0.00240281	0.0109232	0.0084616	0	0.0267001	0.0248942	0.00239972	0.00199796	0.0101268	0.000970921	0.000846625	0.00233193	0.00767132		0.00194856	0.00389766	0.00292311		0.006993
d__Bacteria	p__Bacteroidota	c__Bacteroidia	o__Chitinophagales	f__Chitinophagaceae	g__UTBCD1	0.00640748	0.00436929	0.00930776	0.00819182	0.00552415	0.0129883	0.00119986	0.00399592	0.00607607	0.00194184	0.0033865	0.00466385	0.00567107		0.0282541	0.00155907	0.0149066		0.00699043
d__Bacteria	p__Proteobacteria	c__Alphaproteobacteria	o__Sphingomonadales	f__Sphingomonadaceae	g__Polymorphobacter	0.012014	0.00218465	0.00338464	0.00655346	0.00276207	0.00216471	0.0107987	0.00599389	0.0293677	0.00970921	0.000846625	0.00816174	0.00782845		0.00389712	0	0.00194856		0.00698847
d__Bacteria	p__Actinobacteriota	c__Thermoleophilia	o__Gaiellales	f__Gaiellales	g__Gaiellales	0	0	0	0	0	0	0	0	0	0	0	0	0		0.0925565	0.0046772	0.0486169		0.00694526
d__Bacteria	p__Cyanobacteria	c__Cyanobacteriia	o__Cyanobacteriales	f__Nostocaceae	g__Cylindrospermum_PCC-7417	0.00640748	0.00764626	0.00169232	0.0212987	0.00368277	0.00432943	0.0143983	0.00998981	0.0111395	0.00582553	0.00592638	0.00466385	0.00808336		0	0	0		0.0069286
d__Bacteria	p__Proteobacteria	c__Gammaproteobacteria	o__Burkholderiales	f__Comamonadaceae	g__Piscinibacter	0.00720842	0.00983091	0.0152309	0.00819182	0.00644484	0.0173177	0.00119986	0	0.00101268	0.00291276	0.0101595	0.00116596	0.00672294		0.00779423	0.00779533	0.00779478		0.00687606
d__Bacteria	p__Firmicutes	c__Bacilli	o__Paenibacillales	f__Paenibacillaceae	g__Paenibacillus	0.0184215	0.00218465	0	0.000819182	0.00276207	0.00216471	0.00239972	0.00199796	0.00202536	0	0.000846625	0.00233193	0.00299614		0.0516368	0.00857486	0.0301058		0.00686896
d__Bacteria	p__Proteobacteria	c__Alphaproteobacteria	o__Tistrellales	f__Geminicoccaceae	g__uncultured	0.00320374	0.00218465	0.00253848	0.00245755	0.00552415	0.00541178	0	0	0.00405071	0.00388368	0.000846625	0.00466385	0.0028971		0.0292284	0.0319608	0.0305946		0.00685389
d__Bacteria	p__Bacteroidota	c__Bacteroidia	o__Cytophagales	f__Amoebophilaceae	g__uncultured	0.0144168	0.00546162	0.00676928	0.00655346	0.00736553	0.00865885	0.00239972	0.00799185	0.0111395	0.00582553	0.0110061	0.00582982	0.00778484		0.000974279	0.00155907	0.00126667		0.00685367
d__Bacteria	p__Proteobacteria	c__Alphaproteobacteria	o__Rhodobacterales	f__Rhodobacteraceae	g__HIMB11	0.0168196	0.0120156	0.00338464	0.00983018	0.00460346	0.00865885	0.0119986	0.00399592	0.0141775	0.0048546	0.00253988	0.00233193	0.00793423		0	0	0		0.00680077
d__Bacteria	p__Cyanobacteria	c__Cyanobacteriia	o__Cyanobacteriales	f__Nostocaceae	g__Phyllonema_CENA325	0.00240281	0.00109232	0.00676928	0.00819182	0.00460346	0.00432943	0.00839903	0.0139857	0.0101268	0.00776737	0.0237055	0.00116596	0.00771162		0	0.0023386	0.0011693		0.00677701
d__Bacteria	p__Cyanobacteria	c__Cyanobacteriia	o__Cyanobacteriales	f__Chroococcidiopsaceae	g__Chroococcidiopsaceae	0.00160187	0	0.00169232	0.00409591	0.000920692	0.00216471	0.0167981	0.00199796	0.0101268	0.00776737	0.0296319	0.0163235	0.00776009		0	0.00155907	0.000779533		0.00676287
d__Bacteria	p__Myxococcota	c__Polyangia	o__MSB-4B10	f__MSB-4B10	g__MSB-4B10	0.000800935	0.00218465	0.00253848	0	0.00368277	0.0129883	0.00119986	0	0	0.00194184	0	0.00116596	0.00220856		0.0438426	0.0241655	0.034004		0.00675077
d__Bacteria	p__Actinobacteriota	c__Acidimicrobiia	o__Acidimicrobiales	f__Acidimicrobiaceae	g__uncultured	0	0	0.00084616	0.000819182	0.000920692	0	0	0	0	0	0	0.00116596	0.000312666		0.0360483	0.0545673	0.0453078		0.00674054
d__Bacteria	p__Proteobacteria	c__Gammaproteobacteria	o__R7C24	f__R7C24	g__R7C24	0.000800935	0	0.00930776	0.0204795	0.00276207	0.00649414	0	0	0	0	0	0	0.00332037		0.0496882	0.0046772	0.0271827		0.00672928
d__Bacteria	p__Planctomycetota	c__BD7-11	o__BD7-11	f__BD7-11	g__BD7-11	0.00240281	0.00109232	0.00169232	0.000819182	0.00184138	0.0108236	0.00119986	0.00599389	0.00607607	0.0048546	0.00169325	0	0.00320744		0.0126656	0.0428743	0.02777		0.00671637
d__Bacteria	p__Proteobacteria	c__Alphaproteobacteria	o__Elsterales	f__Elsteraceae	g__uncultured	0.00881029	0.00655394	0.00507696	0.009011	0.00920692	0.0292236	0.00239972	0.00199796	0.00303804	0.000970921	0.00169325	0.00233193	0.00669288		0.0116913	0.00155907	0.00662521		0.00668321
d__Bacteria	p__Firmicutes	c__Bacilli	o__Bacillales	f__Planococcaceae	g__Planomicrobium	0.0456533	0.033862	0	0.00327673	0.00184138	0.00432943	0	0	0.00101268	0	0.000846625	0.00116596	0.00766568		0	0.00155907	0.000779533		0.00668194
d__Bacteria	p__Proteobacteria	c__Gammaproteobacteria	o__Burkholderiales	f__Comamonadaceae	g__Pelomonas	0.00560655	0.00546162	0.0126924	0.00245755	0.00460346	0.0465413	0	0	0.00101268	0	0.00169325	0	0.0066724		0	0.0132521	0.00662603		0.00666578
d__Bacteria	p__Actinobacteriota	c__Actinobacteria	o__Frankiales	f__Frankiaceae	g__Frankia	0.00720842	0.00546162	0.00507696	0.0147453	0.0110483	0.00649414	0.00719916	0.00199796	0.00506339	0.00388368	0.006773	0.00349789	0.00653748		0.00681995	0.00779533	0.00730764		0.00664751
d__Bacteria	p__Proteobacteria	c__Gammaproteobacteria	o__Burkholderiales	f__Burkholderiaceae	g__Ralstonia	0.012815	0.0229388	0.0101539	0.00245755	0.00276207	0.0227295	0.00239972	0.00199796	0.00202536	0.00873829	0.000846625	0	0.00748873		0.00194856	0.000779533	0.00136405		0.00661377
d__Bacteria	p__Actinobacteriota	c__Actinobacteria	o__Propionibacteriales	f__Nocardioidaceae	g__Tenggerimyces	0	0	0	0	0	0	0	0	0	0	0	0	0		0.0048714	0.0873077	0.0460895		0.00658422
d__Bacteria	p__Proteobacteria	c__Gammaproteobacteria	o__Burkholderiales	f__Comamonadaceae	g__Curvibacter	0.0232271	0.00327697	0.00930776	0.000819182	0.00368277	0.0281413	0.00119986	0	0.00607607	0.00194184	0.00253988	0	0.00668439		0.00389712	0.00779533	0.00584622		0.00656465
d__Bacteria	p__Actinobacteriota	c__Actinobacteria	o__Micromonosporales	f__Micromonosporaceae	g__Spirilliplanes	0.00720842	0.00546162	0.00507696	0.00573427	0.0147311	0.0119059	0.00959889	0.00998981	0.00506339	0.00679645	0.00169325	0.00116596	0.0070355		0.00194856	0.00545673	0.00370264		0.00655938
d__Bacteria	p__MBNT15	c__MBNT15	o__MBNT15	f__MBNT15	g__MBNT15	0.00400468	0.00109232	0.00084616	0.00245755	0.00368277	0.00649414	0.00119986	0.00399592	0.00303804	0.00291276	0.000846625	0.00116596	0.00264473		0.0233827	0.036638	0.0300104		0.00655411
d__Bacteria	p__Cyanobacteria	c__Cyanobacteriia	o__Cyanobacteriales	f__Coleofasciculaceae	g__Coleofasciculaceae	0.000800935	0.00436929	0.00169232	0.0262138	0.00368277	0.00108236	0.0155982	0.0179817	0.0151902	0.00194184	0.00253988	0	0.0075911		0	0	0		0.00650666
d__Bacteria	p__Myxococcota	c__Polyangia	o__Polyangiales	f__Polyangiaceae	g__Polyangium	0.0136159	0.00327697	0.021154	0.00409591	0.0110483	0.00649414	0	0.00199796	0.0101268	0.00388368	0.00253988	0	0.00651946		0.00389712	0.00857486	0.00623599		0.00647896
d__Bacteria	p__Proteobacteria	c__Gammaproteobacteria	o__Burkholderiales	f__Comamonadaceae	g__Ottowia	0.0168196	0.00764626	0.0110001	0.00573427	0.00460346	0.00865885	0.00479944	0.00199796	0.0111395	0.00388368	0.00423313	0	0.00670969		0.00389712	0.00623626	0.00506669		0.00647497
d__Bacteria	p__Actinobacteriota	c__Actinobacteria	o__Kineosporiales	f__Kineosporiaceae	g__Kineosporia	0.00640748	0.00655394	0.00338464	0.00819182	0.011969	0.00649414	0.00119986	0.00199796	0.00506339	0.0165057	0.00423313	0.00816174	0.00668023		0.00389712	0.00623626	0.00506669		0.00644972
d__Bacteria	p__Verrucomicrobiota	c__Verrucomicrobiae	o__Chthoniobacterales	f__01D2Z36	g__01D2Z36	0.00240281	0.00655394	0.00930776	0.00655346	0.00276207	0.0075765	0.00239972	0.00799185	0.0131648	0.00679645	0	0	0.00545911		0.0185113	0.00623626	0.0123738		0.00644692
d__Bacteria	p__Chloroflexi	c__Ktedonobacteria	o__Ktedonobacterales	f__Ktedonobacteraceae	g__uncultured	0.00400468	0.00436929	0.00507696	0.00573427	0.00368277	0.00974121	0.00959889	0.00799185	0.00708875	0.00873829	0.00423313	0.00466385	0.00624366		0.0116913	0.00311813	0.00740474		0.00640953
d__Bacteria	p__Bacteroidota	c__Bacteroidia	o__Cytophagales	f__Cyclobacteriaceae	g__Ekhidna	0.0144168	0.00109232	0.00761544	0.00573427	0.00276207	0.00865885	0.00719916	0.0119878	0.0101268	0.00679645	0.00592638	0.00466385	0.00724835		0.00194856	0.000779533	0.00136405		0.00640774
d__Bacteria	p__Bacteroidota	c__Bacteroidia	o__Bacteroidales	f__SB-5	g__SB-5	0.00560655	0.00655394	0.00676928	0.00573427	0.00184138	0.00865885	0.00719916	0.00998981	0.00405071	0.0048546	0.0143926	0.00932771	0.00708158		0.00389712	0.000779533	0.00233832		0.00640397
d__Bacteria	p__Planctomycetota	c__Planctomycetes	o__Planctomycetales	f__Gimesiaceae	g__uncultured	0	0.00218465	0.00169232	0.000819182	0.00368277	0.00649414	0.00119986	0	0.00607607	0.00194184	0.00169325	0	0.00214867		0.0535853	0.0101339	0.0318596		0.0063931
d__Bacteria	p__Actinobacteriota	c__Actinobacteria	o__Micrococcales	f__Micrococcaceae	g__Paenarthrobacter	0.0160187	0.00655394	0.00084616	0.00409591	0.00368277	0.00108236	0	0.00199796	0.00101268	0.00776737	0	0.00349789	0.00387964		0.00974279	0.0319608	0.0208518		0.00630424
d__Bacteria	p__Sva0485	c__Sva0485	o__Sva0485	f__Sva0485	g__Sva0485	0.00480561	0.00327697	0.00592312	0.000819182	0.00460346	0.00541178	0.00479944	0.00599389	0.00911411	0.00679645	0.006773	0.00349789	0.00515124		0.0185113	0.00779533	0.0131533		0.00629439
d__Bacteria	p__Cyanobacteria	c__Cyanobacteriia	o__Cyanobacteriales	f__Nostocaceae	g__Scytonema_UCFS19	0.00160187	0	0.00253848	0.00245755	0	0.00108236	0.0107987	0.0179817	0.0141775	0.0203893	0.00846625	0.00699578	0.00720746		0	0.00155907	0.000779533		0.00628919
d__Bacteria	p__Deinococcota	c__Deinococci	o__Deinococcales	f__Deinococcaceae	g__uncultured	0.00640748	0	0.00338464	0.00245755	0.00368277	0.0162353	0.00239972	0.00599389	0.0151902	0.0165057	0.00507975	0.00466385	0.0068334		0.00389712	0.00155907	0.00272809		0.00624693
d__Bacteria	p__Proteobacteria	c__Alphaproteobacteria	o__Rhodobacterales	f__Rhodobacteraceae	g__Ruegeria	0.0176206	0.00873859	0.00253848	0.00655346	0.00368277	0.0119059	0.00119986	0.00199796	0.0172155	0.00388368	0.00423313	0.00466385	0.00701948		0.00194856	0.000779533	0.00136405		0.00621156
d__Bacteria	p__Proteobacteria	c__Gammaproteobacteria	o__Burkholderiales	f__Burkholderiaceae	g__Burkholderia-Caballeronia-Paraburkholderia	0.0104122	0.00764626	0.00676928	0.00491509	0.0128897	0.0108236	0.00479944	0.00399592	0.00405071	0.00291276	0.00169325	0.00116596	0.00600617		0.0107171	0.00389766	0.00730737		0.00619206
d__Bacteria	p__Proteobacteria	c__Alphaproteobacteria	o__Rhodospirillales	f__Rhodospirillaceae	g__uncultured	0.00881029	0.00546162	0.0101539	0.00409591	0.00276207	0.0194824	0.00119986	0	0.00303804	0.00291276	0.000846625	0.00816174	0.0055771		0.0126656	0.00701579	0.00984071		0.00618619
d__Bacteria	p__Actinobacteriota	c__Actinobacteria	o__Micrococcales	f__Intrasporangiaceae	g__Tetrasphaera	0.00881029	0.0120156	0.0084616	0.00327673	0.011969	0.0075765	0.00119986	0.00199796	0.00405071	0.0106801	0.000846625	0.00466385	0.00629573		0.00779423	0.00311813	0.00545618		0.0061758
d__Bacteria	p__Bacteroidota	c__Bacteroidia	o__Flavobacteriales	f__Flavobacteriaceae	g__Flavobacterium	0.00560655	0.00436929	0.0084616	0.00245755	0.00736553	0.0368001	0.00359958	0.00599389	0.00202536	0.00291276	0.00423313	0.00116596	0.00708261		0.000974279	0	0.00048714		0.0061404
d__Bacteria	p__Cyanobacteria	c__Cyanobacteriia	o__Cyanobacteriales	f__Nostocaceae	g__Sphaerospermopsis_BCCUSP55	0.00720842	0.00873859	0.00338464	0.0106494	0.00184138	0.00541178	0.0059993	0.0119878	0.00708875	0.00873829	0.0110061	0.00233193	0.0070322		0	0.00155907	0.000779533		0.00613896
d__Bacteria	p__Bacteroidota	c__Bacteroidia	o__Sphingobacteriales	f__AKYH767	g__AKYH767	0.00320374	0.00983091	0.00592312	0.00245755	0.00736553	0.0119059	0.00239972	0	0.00506339	0.00873829	0.00507975	0.0128256	0.00623279		0.00876851	0.0023386	0.00555355		0.00613576
d__Bacteria	p__Verrucomicrobiota	c__Verrucomicrobiae	o__Chthoniobacterales	f__uncultured	g__uncultured	0.000800935	0.00655394	0.016077	0.00245755	0.00368277	0.0108236	0.00359958	0.0139857	0.00810143	0.00194184	0	0.00116596	0.00576586		0.0126656	0.00389766	0.00828165		0.00612526
d__Bacteria	p__Verrucomicrobiota	c__Verrucomicrobiae	o__Chthoniobacterales	f__Terrimicrobiaceae	g__FukuN18_freshwater_group	0.00240281	0.00764626	0.0186155	0.00327673	0.00460346	0.00541178	0	0.0119878	0.00607607	0.00582553	0	0	0.00548716		0.0136399	0.00623626	0.00993808		0.00612301
d__Bacteria	p__Cyanobacteria	c__Cyanobacteriia	o__Cyanobacteriales	f__Oscillatoriaceae	g__Oscillatoria_PCC-6304	0.00160187	0.00218465	0.00676928	0.00737264	0.00184138	0.00432943	0.0215975	0.0159837	0.0101268	0.00776737	0.00253988	0.00233193	0.0070372		0	0.000779533	0.000389766		0.00608757
d__Bacteria	p__Proteobacteria	c__Alphaproteobacteria	o__Rhodobacterales	f__Rhodobacteraceae	g__Planktomarina	0.0200234	0.00109232	0.00169232	0.00573427	0.00460346	0.00649414	0.00359958	0.00399592	0.00911411	0.00679645	0.00761963	0.0139916	0.0070631		0	0	0		0.00605408
d__Bacteria	p__Proteobacteria	c__Alphaproteobacteria	o__Rhizobiales	f__Beijerinckiaceae	g__Salinarimonas	0.00400468	0.0142002	0.0042308	0.0106494	0.00644484	0.00865885	0.00359958	0.00799185	0.0111395	0.00679645	0	0.00116596	0.0065735		0.00292284	0.0023386	0.00263072		0.00601025
d__Bacteria	p__Verrucomicrobiota	c__Verrucomicrobiae	o__Verrucomicrobiales	f__Verrucomicrobiaceae	g__Verrucomicrobium	0	0.00218465	0.00930776	0.00245755	0.00368277	0.00324707	0.00359958	0.0299694	0.00405071	0.0135929	0	0	0.0060077		0.00584567	0.00545673	0.0056512		0.00595677
d__Bacteria	p__Proteobacteria	c__Alphaproteobacteria	o__Acetobacterales	f__Acetobacteraceae	g__Rhodovastum	0.00400468	0.00873859	0.0042308	0.00245755	0.000920692	0.00432943	0	0	0.00506339	0.00679645	0.0118528	0.0349789	0.00694777		0	0	0		0.00595523
d__Bacteria	p__Cyanobacteria	c__Cyanobacteriia	o__RD017	f__RD017	g__RD017	0.00160187	0.00109232	0.00169232	0.00737264	0.000920692	0.00432943	0.0191978	0.0139857	0.00810143	0.0116511	0.0033865	0.00582982	0.0065968		0.000974279	0.00311813	0.0020462		0.00594671
d__Bacteria	p__Bacteroidota	c__Bacteroidia	o__Chitinophagales	f__Saprospiraceae	g__Haliscomenobacter	0.0104122	0.00218465	0.0084616	0.00819182	0.00828622	0.00865885	0.00479944	0.00199796	0.00708875	0.00873829	0.00507975	0.00816174	0.00683844		0.000974279	0	0.00048714		0.00593111
d__Bacteria	p__Bacteroidota	c__Bacteroidia	o__Chitinophagales	f__Chitinophagaceae	g__Flavihumibacter	0.00640748	0.00873859	0.0135386	0.00245755	0.00552415	0.0108236	0.00119986	0.00599389	0.00303804	0.00582553	0.00423313	0.00932771	0.00642567		0.00584567	0	0.00292284		0.00592526
d__Bacteria	p__Cyanobacteria	c__Cyanobacteriia	o__Leptolyngbyales	f__Leptolyngbyaceae	g__Chamaesiphon_PCC-7430	0.00160187	0	0.00253848	0.00327673	0	0.00324707	0.0131985	0.0159837	0.0121521	0.012622	0.0118528	0.00466385	0.00676142		0	0.00155907	0.000779533		0.00590686
d__Bacteria	p__Bacteroidota	c__Bacteroidia	o__Chitinophagales	f__Chitinophagaceae	g__Filimonas	0.00961123	0.00873859	0.0118462	0.00983018	0.00184138	0.00541178	0.00359958	0.00799185	0.00506339	0.00582553	0.00423313	0.00582982	0.00665189		0.00194856	0.000779533	0.00136405		0.00589648
d__Bacteria	p__Bacteroidota	c__Bacteroidia	o__Cytophagales	f__Spirosomaceae	g__Runella	0.00400468	0.00327697	0.00338464	0.00491509	0.00460346	0.0216471	0.0059993	0.00399592	0.00911411	0.00582553	0.00846625	0.00233193	0.00646375		0.00389712	0.000779533	0.00233832		0.0058744
d__Bacteria	p__Proteobacteria	c__Alphaproteobacteria	o__Rhizobiales	f__Devosiaceae	g__Devosiaceae	0.00160187	0.0109232	0.0042308	0	0.00368277	0.0205648	0.00119986	0.0199796	0.00101268	0.00388368	0	0.00116596	0.0056871		0.00681995	0.00701579	0.00691787		0.00586293
d__Bacteria	p__Cyanobacteria	c__Cyanobacteriia	o__Limnotrichales	f__Limnotrichaceae	g__Limnothrix	0.00240281	0.00218465	0.0042308	0.00573427	0	0.00216471	0.0119986	0.0199796	0.0131648	0.00679645	0.00761963	0.00233193	0.00655069		0	0.00311813	0.00155907		0.0058376
d__Bacteria	p__Bacteroidota	c__Bacteroidia	o__Bacteroidales	f__Bacteroidetes_BD2-2	g__Bacteroidetes_BD2-2	0.00720842	0.00327697	0.0118462	0.00409591	0.00920692	0.00541178	0.00239972	0.00399592	0.00506339	0.00679645	0.0101595	0.00932771	0.00656574		0.00194856	0.000779533	0.00136405		0.00582264
d__Bacteria	p__Cyanobacteria	c__Cyanobacteriia	o__Synechococcales	f__Cyanobiaceae	g__Cyanobium_PCC-6307	0.00160187	0.00436929	0.00338464	0.00737264	0	0.00108236	0.00479944	0.0159837	0.0202536	0.0135929	0.00423313	0.00233193	0.00658379		0	0.0023386	0.0011693		0.00581029
d__Bacteria	p__Proteobacteria	c__Gammaproteobacteria	o__Burkholderiales	f__Burkholderiaceae	g__Polynucleobacter	0.012014	0.0131079	0.0042308	0.00491509	0.0165724	0.0075765	0.00119986	0.00199796	0.00506339	0.00582553	0.000846625	0	0.00611251		0.0048714	0.00311813	0.00399476		0.00580997
d__Bacteria	p__Bdellovibrionota	c__Oligoflexia	o__Silvanigrellales	f__Silvanigrellaceae	g__uncultured	0.000800935	0.00764626	0.00507696	0	0.00644484	0	0	0	0.0111395	0.0456333	0.0033865	0	0.00667735		0	0.000779533	0.000389766		0.00577913
d__Bacteria	p__Cyanobacteria	c__Cyanobacteriia	o__Leptolyngbyales	f__Leptolyngbyaceae	g__uncultured	0.00160187	0.00109232	0.00253848	0.00737264	0.000920692	0.00432943	0.0179979	0.0119878	0.00506339	0.0145638	0.0101595	0.00233193	0.00666331		0	0.000779533	0.000389766		0.00576709
d__Bacteria	p__Cyanobacteria	c__Cyanobacteriia	o__Pseudanabaenales	f__Pseudanabaenaceae	g__Pseudanabaena_PCC-7367	0	0.00218465	0.00253848	0.00573427	0	0.00108236	0.0143983	0.00799185	0.0162029	0.00776737	0.0177791	0.00349789	0.0065981		0	0.00155907	0.000779533		0.00576687
d__Bacteria	p__Proteobacteria	c__Alphaproteobacteria	o__Rhizobiales	f__Beijerinckiaceae	g__alphaI_cluster	0.00480561	0.00764626	0.0084616	0.00819182	0.00736553	0.00974121	0.00479944	0.00199796	0.00607607	0.00388368	0	0.00816174	0.00592758		0.00779423	0.00155907	0.00467665		0.00574887
d__Bacteria	p__Proteobacteria	c__Gammaproteobacteria	o__Xanthomonadales	f__Xanthomonadaceae	g__Stenotrophomonas	0.00640748	0.00327697	0.00507696	0.00163836	0.00368277	0.0075765	0.00119986	0	0.00506339	0.0048546	0.0169325	0.00349789	0.00493394		0.0048714	0.0163702	0.0106208		0.00574635
d__Bacteria	p__Proteobacteria	c__Gammaproteobacteria	o__Burkholderiales	f__Oxalobacteraceae	g__[Aquaspirillum]_arcticum_group	0.0192225	0.0152925	0.0042308	0.00327673	0.0220966	0.0108236	0	0	0.00202536	0	0	0	0.006414		0.000974279	0.0023386	0.00165644		0.00573435
d__Bacteria	p__Proteobacteria	c__Alphaproteobacteria	o__Rhizobiales	f__Beijerinckiaceae	g__Methylocystis	0.00800935	0.00546162	0.0042308	0.00245755	0.00460346	0.0129883	0.00239972	0.00199796	0.00506339	0.00582553	0.00253988	0.0104937	0.00550593		0.00779423	0.00623626	0.00701525		0.00572155
d__Bacteria	p__Proteobacteria	c__Gammaproteobacteria	o__Burkholderiales	f__Comamonadaceae	g__Alicycliphilus	0.00961123	0.00873859	0.00761544	0.00409591	0.00460346	0.0238118	0.00239972	0.00199796	0.00303804	0.00873829	0.00169325	0	0.00636198		0.00292284	0.000779533	0.00185118		0.00571758
d__Bacteria	p__Proteobacteria	c__Alphaproteobacteria	o__Kiloniellales	f__Fodinicurvataceae	g__Rhodovibrio	0.00560655	0.00983091	0.00338464	0.00409591	0.000920692	0.00865885	0.00239972	0.00199796	0.00810143	0.0116511	0.00592638	0.0116596	0.00618614		0.00389712	0.00155907	0.00272809		0.00569214
d__Bacteria	p__Chloroflexi	c__Anaerolineae	o__RBG-13-54-9	f__RBG-13-54-9	g__RBG-13-54-9	0.00480561	0.00546162	0.00507696	0.00491509	0.00276207	0.00432943	0.00239972	0.00599389	0.0101268	0.00388368	0.00507975	0.00466385	0.00495821		0.00876851	0.0109135	0.00984098		0.00565575
d__Bacteria	p__Proteobacteria	c__Gammaproteobacteria	o__Coxiellales	f__Coxiellaceae	g__Coxiella	0.00400468	0.0142002	0.0084616	0.00245755	0.00276207	0.0184001	0	0.00599389	0.00405071	0.00291276	0.00253988	0.00116596	0.00557911		0.00974279	0.0023386	0.00604069		0.00564505
d__Bacteria	p__Gemmatimonadota	c__Gemmatimonadetes	o__Gemmatimonadales	f__Gemmatimonadaceae	g__Gemmatimonadaceae	0.00240281	0.00764626	0.00253848	0.00409591	0.00184138	0.0119059	0.00239972	0.00399592	0.00303804	0.00194184	0.00253988	0.00582982	0.00418133		0.0224084	0.00623626	0.0143223		0.00563005
d__Bacteria	p__Proteobacteria	c__Gammaproteobacteria	o__Burkholderiales	f__Comamonadaceae	g__Leptothrix	0.0144168	0.00655394	0.0186155	0.00409591	0.011969	0.0119059	0	0	0.00202536	0.00194184	0.00169325	0	0.00610146		0.00389712	0.00155907	0.00272809		0.00561955
d__Bacteria	p__Proteobacteria	c__Alphaproteobacteria	o__Rhodobacterales	f__Rhodobacteraceae	g__Jannaschia	0.0192225	0.0120156	0.0042308	0.00737264	0.00460346	0.0119059	0.0059993	0.00199796	0.00405071	0.00194184	0.00169325	0.00233193	0.00644715		0	0	0		0.00552613
d__Bacteria	p__Cyanobacteria	c__Cyanobacteriia	o__Leptolyngbyales	f__Leptolyngbyaceae	g__Phormidesmis_ANT.L52.6	0.000800935	0	0.00084616	0.00737264	0.000920692	0.00216471	0.0131985	0.0119878	0.0111395	0.0145638	0.0118528	0.00233193	0.00643161		0	0	0		0.00551281
d__Bacteria	p__Proteobacteria	c__Alphaproteobacteria	o__Sphingomonadales	f__Sphingomonadaceae	g__Sandaracinobacter	0.00320374	0.00327697	0.00253848	0.00409591	0.000920692	0.00974121	0.00479944	0.0139857	0.0141775	0.00388368	0.00169325	0.0104937	0.00606752		0.00292284	0.000779533	0.00185118		0.00546519
d__Bacteria	p__Verrucomicrobiota	c__Omnitrophia	o__Omnitrophales	f__Omnitrophaceae	g__Candidatus_Omnitrophus	0.00240281	0.00109232	0.00930776	0	0.00460346	0.00432943	0	0.00599389	0.00506339	0.00291276	0.0110061	0.00582982	0.00437848		0.0214341	0.0023386	0.0118864		0.00545104
d__Bacteria	p__Chloroflexi	c__Chloroflexia	o__Chloroflexales	f__Herpetosiphonaceae	g__Herpetosiphon	0.00320374	0.00327697	0	0.00245755	0.00368277	0.00324707	0.00119986	0.00399592	0.00607607	0.00970921	0.00169325	0	0.00321187		0.0204599	0.0171497	0.0188048		0.00543943
d__Bacteria	p__Dependentiae	c__Babeliae	o__Babeliales	f__Babeliales	g__Babeliales	0.000800935	0	0.00169232	0.00163836	0.00736553	0.00541178	0.00119986	0.00799185	0.00303804	0.00388368	0.0033865	0.00349789	0.00332556		0.0107171	0.024945	0.0178311		0.00539778
d__Bacteria	p__WPS-2	c__WPS-2	o__WPS-2	f__WPS-2	g__WPS-2	0.000800935	0.00218465	0.00169232	0.00245755	0.00184138	0	0.00359958	0.00599389	0.00101268	0.00388368	0.00253988	0	0.00216721		0.0253313	0.0241655	0.0247484		0.00539309
d__Bacteria	p__Actinobacteriota	c__Actinobacteria	o__Micrococcales	f__Microbacteriaceae	g__Leucobacter	0.00480561	0.0142002	0.0101539	0.00655346	0.0128897	0.0075765	0.00119986	0	0.00303804	0.00873829	0	0	0.00576296		0.00292284	0.00311813	0.00302048		0.00537118
d__Bacteria	p__Proteobacteria	c__Gammaproteobacteria	o__Burkholderiales	f__Comamonadaceae	g__Xylophilus	0.00720842	0.00218465	0.00507696	0.00163836	0.00368277	0.0313883	0.00119986	0.00199796	0.00202536	0.000970921	0.00169325	0	0.00492224		0	0.0155907	0.00779533		0.00533268
d__Bacteria	p__Cyanobacteria	c__Cyanobacteriia	o__Cyanobacteriales	f__Coleofasciculaceae	g__Symploca_PCC-8002	0.00320374	0.00109232	0.00253848	0.0155645	0.00184138	0.00108236	0.0155982	0.0159837	0.0131648	0.00194184	0.00169325	0	0.00614205		0	0.000779533	0.000389766		0.00532029
d__Bacteria	p__Proteobacteria	c__Gammaproteobacteria	o__Burkholderiales	f__Nitrosomonadaceae	g__Nitrosomonas	0.0312365	0.00327697	0.00169232	0.000819182	0	0.00108236	0	0	0.00202536	0	0.00253988	0.0139916	0.00472201		0.0146142	0.00311813	0.00886616		0.00531403
d__Bacteria	p__Cyanobacteria	c__Cyanobacteriia	o__Oxyphotobacteria_Incertae_Sedis	f__Unknown_Family	g__EcFYyy-200	0.000800935	0	0.00338464	0.00491509	0.000920692	0	0.0227974	0.0159837	0.0121521	0.00873829	0.00253988	0.00116596	0.00611656		0	0.000779533	0.000389766		0.00529844
d__Bacteria	p__Latescibacterota	c__Latescibacterota	o__Latescibacterota	f__Latescibacterota	g__Latescibacterota	0	0.00436929	0.00338464	0.00491509	0.00276207	0.00865885	0.00119986	0	0.00405071	0.00291276	0.00761963	0.00233193	0.00351707		0.0214341	0.0101339	0.015784		0.00526949
d__Bacteria	p__Proteobacteria	c__Alphaproteobacteria	o__Rhizobiales	f__Stappiaceae	g__Labrenzia	0.00480561	0.00109232	0.00338464	0.00573427	0.00184138	0.0140706	0.00359958	0.00399592	0.00506339	0.0048546	0.00169325	0.0116596	0.0051496		0.0048714	0.00701579	0.00594359		0.00526303
d__Bacteria	p__Bacteroidota	c__Bacteroidia	o__Chitinophagales	f__Chitinophagaceae	g__Parafilimonas	0.00480561	0.00109232	0.0126924	0.00573427	0.00368277	0.0129883	0.00719916	0.00399592	0.00506339	0.00291276	0.0033865	0.00699578	0.0058791		0.000974279	0.00155907	0.00126667		0.00522018
d__Bacteria	p__Proteobacteria	c__Gammaproteobacteria	o__Thiotrichales	f__Thiotrichaceae	g__Thiothrix	0.00480561	0.00218465	0.00253848	0.00163836	0.00644484	0.0140706	0.00239972	0.00599389	0.00506339	0.0048546	0.0033865	0.00349789	0.00473988		0.0136399	0.0023386	0.00798925		0.00520408
d__Bacteria	p__Firmicutes	c__Clostridia	o__Clostridia_vadinBB60_group	f__Clostridia_vadinBB60_group	g__Clostridia_vadinBB60_group	0.00961123	0.00546162	0.00507696	0.00327673	0.00276207	0.00974121	0.00479944	0.00599389	0.00506339	0.00388368	0.00761963	0.00466385	0.00566281		0.0048714	0	0.0024357		0.00520179
d__Bacteria	p__Cyanobacteria	c__Cyanobacteriia	o__Cyanobacteriales	f__Cyanobacteriaceae	g__Cyanobacteriaceae	0.000800935	0	0.0186155	0.0131069	0.00276207	0	0.0131985	0.00998981	0.00506339	0.00291276	0.0033865	0.00233193	0.00601402		0	0	0		0.00515488
d__Bacteria	p__Cyanobacteria	c__Cyanobacteriia	o__Oxyphotobacteria_Incertae_Sedis	f__Unknown_Family	g__Unknown_Family	0	0	0.00169232	0.00737264	0	0.00324707	0.0191978	0.0179817	0.0121521	0.0048546	0	0.00466385	0.00593017		0	0.000779533	0.000389766		0.00513869
d__Bacteria	p__Actinobacteriota	c__Thermoleophilia	o__Solirubrobacterales	f__Solirubrobacteraceae	g__JCM_18997	0.00240281	0.00764626	0	0.00245755	0.000920692	0.00324707	0.0179979	0.00399592	0.00708875	0.00873829	0.00253988	0.0104937	0.0056274		0.00194856	0.0023386	0.00214358		0.00512971
d__Bacteria	p__Cyanobacteria	c__Cyanobacteriia	o__Cyanobacteriales	f__Xenococcaceae	g__uncultured	0.00240281	0.00436929	0.00084616	0.00491509	0.000920692	0	0.0107987	0.0199796	0.00911411	0.00582553	0.006773	0.00349789	0.00578691		0	0.0023386	0.0011693		0.00512725
d__Bacteria	p__Proteobacteria	c__Alphaproteobacteria	o__Rhodobacterales	f__Rhodobacteraceae	g__Roseobacter	0.0192225	0.00764626	0.00169232	0.00491509	0.00184138	0.0129883	0.00479944	0.00199796	0.00303804	0.000970921	0.0033865	0.00699578	0.0057912		0	0.00155907	0.000779533		0.00507525
d__Bacteria	p__Chloroflexi	c__Chloroflexia	o__Thermomicrobiales	f__Thermomicrobiaceae	g__Nitrolancea	0.000800935	0.00655394	0.00338464	0.00491509	0.00276207	0.00216471	0.00479944	0.00199796	0.00101268	0.000970921	0.00169325	0.00466385	0.00297663		0.0194856	0.0155907	0.0175381		0.00505684
d__Bacteria	p__Actinobacteriota	c__Acidimicrobiia	o__Actinomarinales	f__Actinomarinaceae	g__Candidatus_Actinomarina	0.00240281	0.00546162	0.00761544	0.00327673	0.00460346	0.0108236	0.00359958	0.00399592	0.00607607	0.0048546	0.00169325	0.00932771	0.0053109		0.00292284	0.00389766	0.00341025		0.00503938
d__Bacteria	p__Firmicutes	c__Clostridia	o__Clostridiales	f__Clostridiaceae	g__Clostridium_sensu_stricto_12	0.00720842	0.0109232	0.00338464	0.00491509	0.0156518	0.0108236	0.00239972	0.00599389	0.00202536	0.0048546	0	0.00116596	0.00577885		0.000974279	0	0.00048714		0.00502289
d__Bacteria	p__Bacteroidota	c__Bacteroidia	o__Cytophagales	f__Cyclobacteriaceae	g__Cesiribacter	0.0152178	0.00218465	0.0042308	0.00327673	0.00368277	0.0075765	0.0059993	0.00599389	0.0101268	0.00291276	0.006773	0.00233193	0.00585891		0	0	0		0.00502192
d__Bacteria	p__Proteobacteria	c__Alphaproteobacteria	o__Acetobacterales	f__Acetobacteraceae	g__Roseococcus	0.00800935	0.0120156	0.00507696	0.00327673	0.00552415	0.00865885	0	0	0.00405071	0.00679645	0.00507975	0.0116596	0.00584568		0	0	0		0.00501058
d__Bacteria	p__Proteobacteria	c__Alphaproteobacteria	o__Acetobacterales	f__Acetobacteraceae	g__Acidocella	0.00640748	0.00109232	0.00169232	0	0.00644484	0.00432943	0.00359958	0.00399592	0.00506339	0.00388368	0.00931288	0.0233193	0.00576176		0.000974279	0	0.00048714		0.00500824
d__Bacteria	p__Proteobacteria	c__Alphaproteobacteria	o__Rhodobacterales	f__Rhodobacteraceae	g__Silicimonas	0.012014	0.00655394	0.00084616	0.00163836	0.00552415	0.0075765	0.00719916	0.00399592	0.0111395	0.00291276	0.0033865	0.00699578	0.00581523		0	0	0		0.00498448
d__Bacteria	p__Cyanobacteria	c__Cyanobacteriia	o__Cyanobacteriales	f__Microcystaceae	g__Synechocystis_BDHKU-20401	0.000800935	0	0.00169232	0.00819182	0.000920692	0	0.0107987	0.0139857	0.0121521	0.0135929	0.00507975	0.00233193	0.00579558		0	0	0		0.00496764
d__Bacteria	p__Bacteroidota	c__Bacteroidia	o__Sphingobacteriales	f__Lentimicrobiaceae	g__Lentimicrobium	0.00480561	0.00436929	0.0084616	0.00327673	0.00460346	0.0129883	0.00239972	0.00399592	0.00405071	0.00388368	0.006773	0.00349789	0.00525883		0.0048714	0.00155907	0.00321523		0.00496688
d__Bacteria	p__Cyanobacteria	c__Vampirivibrionia	o__Gastranaerophilales	f__Gastranaerophilales	g__Gastranaerophilales	0.000800935	0.00109232	0.00507696	0.009011	0.00460346	0.00541178	0.0059993	0.00799185	0.0131648	0.00291276	0.006773	0.00233193	0.00543084		0.00194856	0.0023386	0.00214358		0.00496123
d__Bacteria	p__Proteobacteria	c__Alphaproteobacteria	o__Sphingomonadales	f__Sphingomonadaceae	g__Blastomonas	0.0104122	0.00218465	0.00253848	0.00327673	0.00368277	0.00432943	0.00119986	0.0159837	0.00506339	0.00970921	0.00423313	0.00582982	0.00570361		0.000974279	0	0.00048714		0.0049584
d__Bacteria	p__Actinobacteriota	c__Actinobacteria	o__Micromonosporales	f__Micromonosporaceae	g__Longispora	0.000800935	0.00327697	0.00169232	0.00327673	0.00184138	0.00649414	0.00119986	0.00199796	0.00202536	0.00194184	0.000846625	0.00233193	0.0023105		0.00876851	0.0327404	0.0207544		0.00494535
d__Bacteria	p__Desulfobacterota	c__Desulfuromonadia	o__Geobacterales	f__Geobacteraceae	g__Geobacter	0.00800935	0.00764626	0.00338464	0.00655346	0.00644484	0.0119059	0.00359958	0	0.00708875	0	0.00169325	0	0.00469384		0.00974279	0.00311813	0.00643046		0.00494193
d__Bacteria	p__Desulfobacterota	c__Desulfobacteria	o__Desulfatiglandales	f__Desulfatiglandaceae	g__Desulfatiglans	0.00480561	0.0120156	0.00338464	0.00327673	0.00920692	0.00432943	0.00119986	0.00199796	0.00303804	0.00194184	0.0033865	0.00116596	0.00414575		0.0107171	0.00857486	0.00964596		0.0049315
d__Bacteria	p__Acidobacteriota	c__Aminicenantia	o__Aminicenantales	f__Aminicenantales	g__Aminicenantales	0.00320374	0.00109232	0.00507696	0.00163836	0.00276207	0.0108236	0.00119986	0.00399592	0.00506339	0.000970921	0.0033865	0.00116596	0.00336497		0.0185113	0.0101339	0.0143226		0.00493034
d__Bacteria	p__Cyanobacteria	c__Cyanobacteriia	o__Cyanobacteriales	f__Chroococcidiopsaceae	g__Chlorogloea_SAG_10.99	0.000800935	0.00218465	0.00084616	0.00245755	0.000920692	0.00324707	0.00719916	0.00998981	0.0101268	0.0203893	0.00253988	0.00816174	0.00573865		0	0	0		0.00491884
d__Bacteria	p__Proteobacteria	c__Gammaproteobacteria	o__Burkholderiales	f__Comamonadaceae	g__Methylibium	0.00320374	0.00327697	0.0126924	0.000819182	0	0.0129883	0	0.00199796	0.00202536	0.00291276	0.0110061	0.00349789	0.00453506		0.00779423	0.00623626	0.00701525		0.00488937
d__Bacteria	p__Bacteroidota	c__Bacteroidia	o__Cytophagales	f__Spirosomaceae	g__Arcicella	0.0112131	0.00109232	0.00507696	0.00163836	0.00460346	0.00541178	0.00959889	0.0119878	0.00607607	0.0048546	0.0033865	0.00349789	0.00570314		0	0	0		0.00488841
d__Bacteria	p__Actinobacteriota	c__Actinobacteria	o__Micrococcales	f__Promicromonosporaceae	g__Cellulosimicrobium	0.0184215	0.0131079	0.0042308	0.00655346	0.00736553	0.00541178	0	0.00199796	0.00101268	0.00194184	0	0.00233193	0.00519795		0.000974279	0.0046772	0.00282574		0.00485906
d__Bacteria	p__Verrucomicrobiota	c__Verrucomicrobiae	o__Verrucomicrobiales	f__Rubritaleaceae	g__Luteolibacter	0.00560655	0.00218465	0.0135386	0.00163836	0.00828622	0.00974121	0.00479944	0	0.00607607	0.00194184	0	0	0.00448441		0.0116913	0.0023386	0.00701497		0.00484592
d__Bacteria	p__Cyanobacteria	c__Cyanobacteriia	o__Synechococcales	f__Cyanobiaceae	g__Synechococcus_CC9902	0.00160187	0.00218465	0.00084616	0.0147453	0.00184138	0	0.00959889	0.00799185	0.0141775	0.00873829	0.00507975	0	0.00556713		0.000974279	0	0.00048714		0.00484142
d__Bacteria	p__Proteobacteria	c__Alphaproteobacteria	o__Caulobacterales	f__Hyphomonadaceae	g__Oceanicaulis	0.00480561	0	0.00169232	0.00491509	0.000920692	0.00649414	0.0107987	0.0119878	0.0111395	0.00388368	0.00507975	0.00233193	0.00533743		0.00292284	0	0.00146142		0.00478372
d__Bacteria	p__Myxococcota	c__Polyangia	o__Polyangiales	f__uncultured	g__uncultured	0.00240281	0.00109232	0.00676928	0.00409591	0.000920692	0.00324707	0	0	0.00101268	0.000970921	0	0.00116596	0.00180647		0.0233827	0.0218269	0.0226048		0.00477766
d__Bacteria	p__Bacteroidota	c__Bacteroidia	o__Cytophagales	f__Cyclobacteriaceae	g__Roseivirga	0.00881029	0.00873859	0.00507696	0.00409591	0.00460346	0.00541178	0.0059993	0.00199796	0.00607607	0.00582553	0.0033865	0.00582982	0.00548768		0.000974279	0	0.00048714		0.00477332
d__Bacteria	p__Verrucomicrobiota	c__Verrucomicrobiae	o__Verrucomicrobiales	f__Verrucomicrobiaceae	g__Roseimicrobium	0	0.00327697	0.0220002	0.00327673	0.00368277	0.00324707	0	0.00199796	0.00101268	0.0048546	0.000846625	0	0.00368296		0.0224084	0	0.0112042		0.00475743
d__Bacteria	p__Acidobacteriota	c__Subgroup_5	o__Subgroup_5	f__Subgroup_5	g__Subgroup_5	0	0.00109232	0.00084616	0	0	0.00216471	0	0	0	0	0	0	0.000341933		0.0623539	0	0.0311769		0.00474693
d__Bacteria	p__Cyanobacteria	c__Cyanobacteriia	o__Oxyphotobacteria_Incertae_Sedis	f__Unknown_Family	g__Geitlerinema_PCC-8501	0.000800935	0.00109232	0.00253848	0.009011	0.000920692	0.00541178	0.0179979	0.00599389	0.00506339	0.00776737	0.00592638	0.00233193	0.00540467		0	0.00155907	0.000779533		0.00474394
d__Bacteria	p__Elusimicrobiota	c__Elusimicrobia	o__MVP-88	f__MVP-88	g__MVP-88	0.000800935	0	0.00084616	0.000819182	0.00276207	0.00649414	0.00119986	0	0.00101268	0	0	0	0.00116125		0.0516368	0.000779533	0.0262082		0.00473938
d__Bacteria	p__Cyanobacteria	c__Cyanobacteriia	o__Cyanobacteriales	f__Rubidibacteraceae	g__uncultured	0	0.00109232	0	0.00409591	0	0.00108236	0.0179979	0.00998981	0.0162029	0.00970921	0.00423313	0.00116596	0.00546412		0	0.000779533	0.000389766		0.00473921
d__Bacteria	p__Actinobacteriota	c__Actinobacteria	o__Micrococcales	f__Intrasporangiaceae	g__Aquipuribacter	0.0352412	0.00327697	0	0.00409591	0.00736553	0.0075765	0.00239972	0	0.00405071	0	0	0.00233193	0.0055282		0	0	0		0.00473846
d__Bacteria	p__Proteobacteria	c__Alphaproteobacteria	o__Micavibrionales	f__Micavibrionaceae	g__uncultured	0.00640748	0	0.00169232	0.00327673	0.000920692	0.015153	0.00479944	0.00399592	0.0101268	0.00776737	0.0033865	0.00466385	0.00518251		0	0.00389766	0.00194883		0.00472055
d__Bacteria	p__Proteobacteria	c__Gammaproteobacteria	o__Burkholderiales	f__Oxalobacteraceae	g__Oxalicibacterium	0.012815	0.00109232	0.00338464	0.00163836	0.00644484	0.0281413	0.00119986	0.00399592	0.00101268	0.00388368	0	0.00116596	0.00539788		0.000974279	0	0.00048714		0.00469634
d__Bacteria	p__Firmicutes	c__Clostridia	o__Christensenellales	f__Christensenellaceae	g__Christensenellaceae_R-7_group	0.00240281	0.00218465	0.00507696	0.00327673	0.00184138	0.00541178	0.00239972	0.0119878	0.00708875	0.00194184	0.0033865	0.00233193	0.0041109		0.0116913	0.0046772	0.00818427		0.00469281
d__Bacteria	p__Proteobacteria	c__Alphaproteobacteria	o__Micavibrionales	f__uncultured	g__uncultured	0.00160187	0.00218465	0.00253848	0.00245755	0.000920692	0.0216471	0.00359958	0.00199796	0.00708875	0.0048546	0.00253988	0.00349789	0.00457742		0.0048714	0.00545673	0.00516406		0.00466123
d__Bacteria	p__Bacteroidota	c__Bacteroidia	o__Chitinophagales	f__Chitinophagaceae	g__Lacibacter	0.00800935	0.00436929	0.0177694	0.00163836	0.00276207	0.0075765	0.00359958	0	0.00607607	0.00194184	0.00253988	0.00699578	0.00527317		0.00194856	0	0.000974279		0.00465905
d__Bacteria	p__Proteobacteria	c__Alphaproteobacteria	o__Rhizobiales	f__Beijerinckiaceae	g__Neo-b11	0.00160187	0.00655394	0.00338464	0.00409591	0.000920692	0.00649414	0.00239972	0.00199796	0.00303804	0.00582553	0.00169325	0.0104937	0.00404161		0.0048714	0.011693	0.00828219		0.00464741
d__Bacteria	p__Cyanobacteria	c__Cyanobacteriia	o__Leptolyngbyales	f__Leptolyngbyaceae	g__HAVOmat113	0.000800935	0.00218465	0.00253848	0.0114685	0.000920692	0.00108236	0.00479944	0.0139857	0.00506339	0.0116511	0.00507975	0.00116596	0.00506175		0.000974279	0.00311813	0.0020462		0.00463096
d__Bacteria	p__Proteobacteria	c__Alphaproteobacteria	o__Rhizobiales	f__Devosiaceae	g__Arsenicitalea	0.00480561	0.0120156	0.00676928	0.00163836	0.00736553	0.0184001	0.00119986	0.00199796	0.00202536	0.00194184	0	0	0.00484662		0.00584567	0.000779533	0.0033126		0.00462747
d__Bacteria	p__Cyanobacteria	c__Cyanobacteriia	o__Leptolyngbyales	f__Leptolyngbyaceae	g__MIZ36	0.00160187	0	0.00253848	0.0163836	0.00184138	0	0.0167981	0.0139857	0.00506339	0.0048546	0	0	0.0052556		0	0.00155907	0.000779533		0.00461616
d__Bacteria	p__Bacteroidota	c__Bacteroidia	o__Bacteroidales	f__Prolixibacteraceae	g__BSV13	0.00720842	0.00655394	0.0042308	0.00327673	0.00276207	0.0119059	0.00359958	0	0.00911411	0.0106801	0.000846625	0.00233193	0.00520919		0.00194856	0	0.000974279		0.0046042
d__Bacteria	p__Actinobacteriota	c__Actinobacteria	o__Pseudonocardiales	f__Pseudonocardiaceae	g__Saccharothrix	0.000800935	0.00218465	0.0084616	0.00163836	0.0156518	0.00649414	0.00239972	0	0.00101268	0.00291276	0.000846625	0	0.0035336		0.0048714	0.0171497	0.0110106		0.00460174
d__Bacteria	p__Actinobacteriota	c__Actinobacteria	o__Micrococcales	f__Microbacteriaceae	g__Agrococcus	0.00400468	0.0218465	0.0110001	0.00163836	0.00460346	0.00324707	0	0.00399592	0	0.00970921	0.000846625	0	0.00507432		0.00194856	0.00155907	0.00175381		0.00459996
d__Bacteria	p__Spirochaetota	c__Leptospirae	o__Leptospirales	f__Leptospiraceae	g__RBG-16-49-21	0.00400468	0.00436929	0.0042308	0.00163836	0.00184138	0.0075765	0.00479944	0.00599389	0.00506339	0.00291276	0.006773	0.00466385	0.00448895		0.00876851	0.00155907	0.00516379		0.00458535
d__Bacteria	p__Bacteroidota	c__Bacteroidia	o__Bacteroidales	f__Marinilabiliaceae	g__uncultured	0.00560655	0.00327697	0.00507696	0.00655346	0.000920692	0.00649414	0	0.00998981	0.00607607	0.0048546	0.0110061	0.00233193	0.00518228		0.000974279	0.000779533	0.000876906		0.00456722
d__Bacteria	p__Cyanobacteria	c__Cyanobacteriia	o__Fr127	f__Fr127	g__Fr127	0.00160187	0.00218465	0	0.00983018	0	0	0.00839903	0.0159837	0.00405071	0.0106801	0.006773	0.00233193	0.00515293		0	0.00155907	0.000779533		0.00452816
d__Bacteria	p__Cyanobacteria	c__Cyanobacteriia	o__Eurycoccales	f__uncultured	g__uncultured	0.00320374	0.00218465	0.00253848	0.00491509	0.00184138	0.00216471	0.0131985	0.00399592	0.00810143	0.0048546	0.0143926	0.00116596	0.00521309		0	0.000779533	0.000389766		0.00452404
d__Bacteria	p__Proteobacteria	c__Alphaproteobacteria	o__Rhodospirillales	f__Magnetospiraceae	g__uncultured	0.00320374	0.00655394	0	0.00163836	0.00276207	0.00541178	0.00239972	0.00199796	0.00405071	0.00194184	0.00253988	0.00349789	0.00299983		0.00779423	0.0194883	0.0136413		0.00452003
d__Bacteria	p__Proteobacteria	c__Gammaproteobacteria	o__Nitrococcales	f__Nitrococcales_Incertae_Sedis	g__Methylonatrum	0	0	0	0	0	0	0	0	0	0	0	0	0		0	0.0631421	0.0315711		0.00451015
d__Bacteria	p__Proteobacteria	c__Alphaproteobacteria	o__Caulobacterales	f__Hyphomonadaceae	g__uncultured	0.00640748	0.00327697	0.00253848	0.00163836	0.00460346	0.0140706	0.00239972	0.00199796	0.00810143	0.00582553	0.00169325	0.00466385	0.00476809		0.0048714	0.000779533	0.00282546		0.00449058
d__Bacteria	p__Patescibacteria	c__Saccharimonadia	o__Saccharimonadales	f__Saccharimonadaceae	g__Saccharimonadaceae	0.000800935	0.00218465	0.00338464	0.00163836	0	0.0162353	0.00359958	0.00799185	0.00405071	0.00776737	0	0	0.00397112		0.00584567	0.00935439	0.00760003		0.00448954
d__Bacteria	p__Proteobacteria	c__Alphaproteobacteria	o__Rhizobiales	f__Beijerinckiaceae	g__1174-901-12	0.00480561	0.00109232	0.0084616	0.00737264	0.000920692	0.00974121	0.00239972	0.00599389	0.00202536	0.00194184	0	0.00582982	0.00421539		0.00876851	0.00311813	0.00594332		0.00446224
d__Bacteria	p__Cyanobacteria	c__Cyanobacteriia	o__Cyanobacteriales	f__Coleofasciculaceae	g__Moorea	0.00160187	0.00327697	0.00169232	0.0122877	0.00184138	0.00108236	0.0119986	0.00799185	0.00708875	0.00194184	0.00931288	0.00233193	0.00520404		0	0	0		0.00446061
d__Bacteria	p__Bdellovibrionota	c__Bdellovibrionia	o__Bacteriovoracales	f__Bacteriovoracaceae	g__Peredibacter	0.012014	0.00218465	0.00338464	0.00245755	0.00736553	0.00865885	0.0059993	0.00199796	0.00506339	0.0048546	0.000846625	0.00116596	0.00466609		0.000974279	0.00545673	0.0032155		0.00445886
d__Bacteria	p__Proteobacteria	c__Gammaproteobacteria	o__Nitrosococcales	f__Nitrosococcaceae	g__SZB85	0.000800935	0.00218465	0	0.000819182	0	0.00108236	0	0.00799185	0	0.000970921	0	0	0.00115416		0.0399454	0.00857486	0.0242601		0.00445501
d__Bacteria	p__Bacteroidota	c__Bacteroidia	o__Sphingobacteriales	f__KD3-93	g__KD3-93	0.0112131	0.00327697	0.0194617	0.00573427	0.000920692	0.00324707	0.00119986	0	0.00303804	0	0.00169325	0	0.00414874		0.00389712	0.00857486	0.00623599		0.00444692
d__Bacteria	p__Proteobacteria	c__Alphaproteobacteria	o__Rhizobiales	f__Xanthobacteraceae	g__Afipia	0.00240281	0.00546162	0	0.00327673	0.00184138	0.00432943	0.00359958	0.00399592	0.00506339	0.00388368	0.000846625	0.00699578	0.00347475		0.0126656	0.00779533	0.0102305		0.00443985
d__Bacteria	p__Chloroflexi	c__AD3	o__AD3	f__AD3	g__AD3	0.00160187	0.00327697	0.0042308	0.00409591	0.00184138	0.00541178	0.00239972	0.00399592	0.00607607	0.00194184	0.000846625	0.00116596	0.00307374		0.0165627	0.00857486	0.0125688		0.00443018
d__Bacteria	p__Cyanobacteria	c__Cyanobacteriia	o__Leptolyngbyales	f__Leptolyngbyaceae	g__Leptolyngbya_FYG	0.00400468	0	0	0.00819182	0	0	0.0191978	0.0139857	0.00607607	0.00873829	0.00169325	0	0.0051573		0	0	0		0.00442054
d__Bacteria	p__Proteobacteria	c__Alphaproteobacteria	o__Rhizobiales	f__Rhizobiaceae	g__Ochrobactrum	0.00400468	0.00327697	0.00253848	0.00163836	0.00276207	0.0173177	0.00239972	0.00599389	0.00405071	0.00194184	0.000846625	0.00582982	0.00438341		0.00292284	0.00623626	0.00457955		0.00441143
d__Bacteria	p__Proteobacteria	c__Alphaproteobacteria	o__Sphingomonadales	f__Sphingomonadaceae	g__MN_122.2a	0.00640748	0	0.00253848	0.000819182	0	0.00865885	0.00479944	0.00599389	0.0131648	0.00873829	0.00592638	0.00466385	0.00514256		0	0	0		0.0044079
d__Bacteria	p__Actinobacteriota	c__Actinobacteria	o__Micrococcales	f__Microbacteriaceae	g__Parafrigoribacterium	0.00560655	0.00983091	0.0084616	0.00491509	0.00828622	0.00432943	0.00359958	0.00199796	0.00202536	0.00582553	0	0.00349789	0.00486468		0.000974279	0.0023386	0.00165644		0.00440636
d__Bacteria	p__Myxococcota	c__Polyangia	o__Nannocystales	f__Nannocystaceae	g__Nannocystis	0.00160187	0.00109232	0.0118462	0.000819182	0.00276207	0.0270589	0.00119986	0	0	0.00679645	0.00169325	0.00116596	0.00466968		0.0048714	0.000779533	0.00282546		0.00440622
d__Bacteria	p__Proteobacteria	c__Alphaproteobacteria	o__Rhodobacterales	f__Rhodobacteraceae	g__Roseobacter_clade_NAC11-7_lineage	0.012014	0.00983091	0.00169232	0.00655346	0.000920692	0.00865885	0.00359958	0	0.0101268	0.00194184	0.000846625	0.00349789	0.00497358		0.000974279	0.000779533	0.000876906		0.00438834
d__Bacteria	p__Cyanobacteria	c__Cyanobacteriia	o__Pseudanabaenales	f__Pseudanabaenaceae	g__Pseudanabaena_PCC-7403	0.00160187	0.00218465	0.00084616	0.00163836	0	0.00108236	0.00479944	0.00399592	0.00708875	0.00388368	0.0287853	0.00349789	0.00495036		0	0.00155907	0.000779533		0.00435453
d__Bacteria	p__Proteobacteria	c__Gammaproteobacteria	o__Burkholderiales	f__Methylophilaceae	g__uncultured	0.00160187	0	0	0	0.000920692	0	0	0.00199796	0	0.000970921	0	0	0.00045762		0.00779423	0.0475515	0.0276729		0.00434551
d__Bacteria	p__Desulfobacterota	c__uncultured	o__uncultured	f__uncultured	g__uncultured	0.00240281	0.00873859	0.00338464	0.000819182	0.00460346	0.00649414	0	0	0.00708875	0.000970921	0.0033865	0.00116596	0.00325458		0.0136399	0.00779533	0.0107176		0.00432073
d__Bacteria	p__Proteobacteria	c__Alphaproteobacteria	o__Rhizobiales	f__Rhizobiales_Incertae_Sedis	g__Nordella	0	0.00218465	0.00253848	0.00245755	0.00368277	0.00324707	0	0.00199796	0.00202536	0.00194184	0.00169325	0.00466385	0.00220273		0.0292284	0.0046772	0.0169528		0.00430988
d__Bacteria	p__Proteobacteria	c__Alphaproteobacteria	o__Rhizobiales	f__Rhizobiaceae	g__uncultured	0.00160187	0.00655394	0.00338464	0.00245755	0.00184138	0.0184001	0.00479944	0.00199796	0.00303804	0.00194184	0.000846625	0.00116596	0.00400244		0.00584567	0.00623626	0.00604097		0.00429366
d__Bacteria	p__Myxococcota	c__Polyangia	o__Polyangiales	f__Polyangiaceae	g__Aetherobacter	0.0104122	0.00109232	0.0110001	0.00573427	0.00552415	0.00324707	0	0	0.00405071	0	0.00169325	0	0.00356283		0.00389712	0.0132521	0.00857459		0.0042788
d__Bacteria	p__Proteobacteria	c__Gammaproteobacteria	o__Burkholderiales	f__Rhodocyclaceae	g__Candidatus_Accumulibacter	0	0.00327697	0.00930776	0.000819182	0.00184138	0.0075765	0	0	0.00101268	0	0.00423313	0	0.00233897		0.0253313	0.00623626	0.0157838		0.00425965
d__Bacteria	p__Firmicutes	c__Bacilli	o__Lactobacillales	f__Streptococcaceae	g__Streptococcus	0.00320374	0.00436929	0.00084616	0.000819182	0.00184138	0.00324707	0	0	0.00303804	0.00388368	0	0.00116596	0.00186788		0.00584567	0.0311813	0.0185135		0.00424582
d__Bacteria	p__Cyanobacteria	c__Cyanobacteriia	o__Eurycoccales	f__Eurycoccales_Incertae_Sedis	g__Candidatus_Gloeomargarita	0.000800935	0.00109232	0.00169232	0.00409591	0	0.00216471	0.0107987	0.00998981	0.0131648	0.00776737	0.00169325	0.00349789	0.00472984		0	0.0023386	0.0011693		0.00422119
d__Bacteria	p__Proteobacteria	c__Gammaproteobacteria	o__Xanthomonadales	f__Xanthomonadaceae	g__Luteimonas	0.000800935	0	0.00084616	0.000819182	0.00460346	0.00649414	0	0	0.00202536	0.00194184	0.0101595	0	0.00230755		0.0302027	0.000779533	0.0154911		0.00419091
d__Bacteria	p__Proteobacteria	c__Alphaproteobacteria	o__Acetobacterales	f__Acetobacteraceae	g__Acetobacteraceae	0.00881029	0.0109232	0.00169232	0.000819182	0.00276207	0.00541178	0.00239972	0.00199796	0.00405071	0.00194184	0.0110061	0.00582982	0.00480376		0.000974279	0	0.00048714		0.0041871
d__Bacteria	p__Cyanobacteria	c__Cyanobacteriia	o__Synechococcales	f__Cyanobiaceae	g__Prochlorococcus_MIT9313	0.00160187	0.00109232	0.00169232	0.00655346	0.000920692	0.00216471	0.0119986	0.0119878	0.00506339	0.00970921	0.00253988	0	0.00461035		0	0.00311813	0.00155907		0.00417445
d__Bacteria	p__Proteobacteria	c__Alphaproteobacteria	o__Caulobacterales	f__Hyphomonadaceae	g__Hirschia	0.00320374	0.00218465	0.00253848	0.00245755	0.00184138	0.0281413	0	0.00599389	0.00101268	0.000970921	0	0.00466385	0.00441737		0.00292284	0.0023386	0.00263072		0.00416213
d__Bacteria	p__Bacteroidota	c__Bacteroidia	o__Cytophagales	f__Cyclobacteriaceae	g__Cyclobacteriaceae	0.00640748	0.00109232	0.00507696	0.000819182	0.00368277	0.00432943	0.00959889	0.00799185	0.00607607	0.00291276	0.00423313	0.00582982	0.00483755		0	0	0		0.00414648
d__Bacteria	p__Actinobacteriota	c__Actinobacteria	o__Propionibacteriales	f__Propionibacteriaceae	g__Tessaracoccus	0.00640748	0.00655394	0.00592312	0.00327673	0.00276207	0.00865885	0	0	0.00303804	0.000970921	0	0.0104937	0.00400707		0.00681995	0.00311813	0.00496904		0.00414449
d__Bacteria	p__Proteobacteria	c__Gammaproteobacteria	o__Burkholderiales	f__Comamonadaceae	g__Diaphorobacter	0.012014	0.00109232	0.00253848	0.00327673	0.000920692	0.0119059	0.00359958	0	0.00607607	0.00194184	0.000846625	0	0.00368436		0.00974279	0.00389766	0.00682023		0.00413234
d__Bacteria	p__Cyanobacteria	c__Cyanobacteriia	o__Pseudanabaenales	f__Pseudanabaenaceae	g__Synechococcus_PCC-7502	0.000800935	0	0.00084616	0.00737264	0	0.00216471	0.00719916	0.00799185	0.00708875	0.00776737	0.0152393	0.00116596	0.00480307		0	0	0		0.00411691
d__Bacteria	p__Firmicutes	c__Bacilli	o__Bacillales	f__Planococcaceae	g__Planococcus	0.0360421	0.00983091	0.00169232	0.00163836	0.00276207	0.00108236	0	0	0.00101268	0	0.00253988	0	0.00471672		0.000974279	0	0.00048714		0.0041125
d__Bacteria	p__Cyanobacteria	c__Cyanobacteriia	o__Cyanobacteriales	f__Nostocaceae	g__Fortiea_PCC-7126	0	0.00109232	0.00592312	0.00819182	0.000920692	0.00216471	0.00359958	0.00599389	0.00810143	0.00388368	0.0152393	0.00233193	0.00478687		0	0	0		0.00410303
d__Bacteria	p__Planctomycetota	c__Planctomycetes	o__Planctomycetales	f__Schlesneriaceae	g__Planctopirus	0	0	0.00169232	0.000819182	0.00368277	0.0119059	0	0	0.00303804	0.00291276	0.000846625	0.00116596	0.00217196		0.024357	0.00701579	0.0156864		0.0041026
d__Bacteria	p__Actinobacteriota	c__Actinobacteria	o__Micrococcales	f__Cellulomonadaceae	g__Actinotalea	0.00800935	0.00983091	0.00253848	0.00409591	0.00184138	0.00108236	0	0	0.00202536	0	0	0	0.00245198		0.00194856	0.0257246	0.0138366		0.00407835
d__Bacteria	p__Proteobacteria	c__Gammaproteobacteria	o__Burkholderiales	f__Comamonadaceae	g__Brachymonas	0.012815	0.00655394	0.00676928	0.00163836	0.00276207	0.00974121	0	0	0.00303804	0.00194184	0.000846625	0.00116596	0.00393936		0.0048714	0.0046772	0.0047743		0.00405863
d__Bacteria	p__Proteobacteria	c__Alphaproteobacteria	o__Acetobacterales	f__Elioraeaceae	g__Elioraea	0.00800935	0.00109232	0.00084616	0.00327673	0.00552415	0.00216471	0.00359958	0	0.00607607	0.00582553	0.006773	0.0128256	0.00466777		0	0.000779533	0.000389766		0.00405662
d__Bacteria	p__Proteobacteria	c__Alphaproteobacteria	o__Puniceispirillales	f__SAR116_clade	g__SAR116_clade	0.00560655	0.00436929	0.00253848	0.00245755	0.00644484	0.00649414	0	0.00399592	0.00303804	0.0048546	0.00169325	0.00699578	0.0040407		0.00194856	0.00623626	0.00409241		0.00404809
d__Bacteria	p__Cyanobacteria	c__Cyanobacteriia	o__Cyanobacteriales	f__Phormidiaceae	g__Aerosakkonema_Lao26	0	0	0.00084616	0.00983018	0	0.00108236	0.00479944	0.00799185	0.0101268	0.00873829	0.0033865	0.00816174	0.00458028		0	0.00155907	0.000779533		0.00403731
d__Bacteria	p__Proteobacteria	c__Alphaproteobacteria	o__Rhizobiales	f__Labraceae	g__Labrys	0.000800935	0.00218465	0.00507696	0.00163836	0.00368277	0.0129883	0.00119986	0.00199796	0.00405071	0.0048546	0	0.00466385	0.00359491		0.00681995	0.00623626	0.00652811		0.00401394
d__Bacteria	p__Cyanobacteria	c__Cyanobacteriia	o__Thermosynechococcales	f__Acaryochloridaceae	g__Acaryochloris_MBIC11017	0.00160187	0	0.00169232	0.00327673	0.00184138	0.00108236	0.00959889	0.0159837	0.0101268	0.00388368	0.0033865	0.00116596	0.00447001		0	0.0023386	0.0011693		0.00399848
d__Bacteria	p__Cyanobacteria	c__Cyanobacteriia	o__Oxyphotobacteria_Incertae_Sedis	f__Unknown_Family	g__Leptolyngbya_ANT.L67.1	0.000800935	0.00109232	0	0.00737264	0.00276207	0.00432943	0.0155982	0.00998981	0.00506339	0.00582553	0.000846625	0.00116596	0.00457058		0	0.000779533	0.000389766		0.00397332
d__Bacteria	p__Proteobacteria	c__Alphaproteobacteria	o__Rhodobacterales	f__Rhodobacteraceae	g__Limimaricola	0.012815	0.00546162	0	0.00737264	0.00184138	0.00432943	0.00359958	0.00399592	0.0111395	0.000970921	0.00169325	0.00233193	0.00462926		0	0	0		0.00396794
d__Bacteria	p__Bacteroidota	c__Bacteroidia	o__Bacteroidales	f__Prevotellaceae	g__Prevotella	0.00320374	0.00327697	0.00507696	0.00327673	0.00184138	0.00216471	0.00359958	0.00399592	0.00506339	0.00679645	0.006773	0.00466385	0.00414439		0.0048714	0.000779533	0.00282546		0.00395597
d__Bacteria	p__Proteobacteria	c__Alphaproteobacteria	o__Rhodobacterales	f__Rhodobacteraceae	g__Pseudooceanicola	0.012014	0.00655394	0.00338464	0.00327673	0.00644484	0.00324707	0.00119986	0.00399592	0.00810143	0.00194184	0.00169325	0.00349789	0.00461262		0	0	0		0.00395367
d__Bacteria	p__Cyanobacteria	c__Cyanobacteriia	o__Cyanobacteriales	f__Paraspirulinaceae	g__Paraspirulinaceae	0.000800935	0.00109232	0.00338464	0.00655346	0	0.00216471	0.0107987	0.00399592	0.0111395	0.00873829	0.000846625	0.00582982	0.00461208		0	0	0		0.00395321
d__Bacteria	p__Proteobacteria	c__Alphaproteobacteria	o__Rhodobacterales	f__Rhodobacteraceae	g__Aestuariicoccus	0.0160187	0.00436929	0.00169232	0.00327673	0.00460346	0.00432943	0.00119986	0.00199796	0.00708875	0.00388368	0.000846625	0.00582982	0.00459472		0	0	0		0.00393833
d__Bacteria	p__Planctomycetota	c__Planctomycetes	o__Isosphaerales	f__Isosphaeraceae	g__Aquisphaera	0.00320374	0.00436929	0.00169232	0.00409591	0.00552415	0.0075765	0.00119986	0.00399592	0.00101268	0.00679645	0.00253988	0.00233193	0.00369489		0.0107171	0	0.00535853		0.00393255
d__Bacteria	p__Cyanobacteria	c__Cyanobacteriia	o__Thermosynechococcales	f__Thermosynechococcaceae	g__Synechococcus_IR11	0.000800935	0.00109232	0	0.00327673	0.000920692	0	0.0167981	0.0159837	0.00506339	0.00582553	0.00253988	0.00233193	0.00455276		0	0	0		0.00390237
d__Bacteria	p__Proteobacteria	c__Alphaproteobacteria	o__Sphingomonadales	f__Sphingomonadaceae	g__Plot4-2H12	0.00400468	0	0.00169232	0.00245755	0.000920692	0.00541178	0.0059993	0	0.0101268	0.00388368	0.00592638	0.00582982	0.00385442		0.00681995	0.00155907	0.00418951		0.00390229
d__Bacteria	p__Proteobacteria	c__Alphaproteobacteria	o__Caulobacterales	f__Hyphomonadaceae	g__Hyphomonas	0.00240281	0.00218465	0.00084616	0.00327673	0.00184138	0.00649414	0.00359958	0.00599389	0.00708875	0.00776737	0.0033865	0.00466385	0.00412882		0.00194856	0.00311813	0.00253334		0.00390089
d__Bacteria	p__Proteobacteria	c__Alphaproteobacteria	o__Rickettsiales	f__AB1	g__AB1	0.0104122	0.00218465	0.00084616	0	0.000920692	0.00865885	0.00479944	0	0.0121521	0.00679645	0.000846625	0.00233193	0.00416242		0.00292284	0.00155907	0.00224095		0.00388793
d__Bacteria	p__Cyanobacteria	c__Cyanobacteriia	o__SepB-3	f__SepB-3	g__SepB-3	0	0	0.00253848	0.00573427	0.000920692	0.00108236	0.0131985	0.00998981	0.0111395	0.0048546	0.00169325	0.00116596	0.00435978		0	0.00155907	0.000779533		0.00384832
d__Bacteria	p__Cyanobacteria	c__Cyanobacteriia	o__Cyanobacteriales	f__Chroococcidiopsaceae	g__Crinalium_SAG_22.89	0.000800935	0.00218465	0.00338464	0.00737264	0.00368277	0.00108236	0.00719916	0.00599389	0.0101268	0.00291276	0.00592638	0.00233193	0.00441657		0	0.000779533	0.000389766		0.00384132
d__Bacteria	p__Cyanobacteria	c__Cyanobacteriia	o__Leptolyngbyales	f__Leptolyngbyaceae	g__YB-42	0.00240281	0	0.00169232	0.0131069	0.000920692	0	0.00359958	0.0219776	0.00506339	0.0048546	0	0	0.00446816		0	0	0		0.00382985
d__Bacteria	p__Proteobacteria	c__Alphaproteobacteria	o__Rickettsiales	f__Rickettsiaceae	g__uncultured	0.000800935	0	0.0084616	0.00245755	0	0.0129883	0.00359958	0	0.00607607	0.00679645	0.000846625	0.00116596	0.00359942		0.000974279	0.00935439	0.00516434		0.00382298
d__Bacteria	p__Verrucomicrobiota	c__Verrucomicrobiae	o__Arctic97B-4_marine_group	f__Arctic97B-4_marine_group	g__Arctic97B-4_marine_group	0.00160187	0.00436929	0.00592312	0.00327673	0	0.00216471	0.00119986	0.0139857	0.00202536	0.00194184	0.0033865	0.00116596	0.00342008		0.00779423	0.0046772	0.00623571		0.00382231
d__Bacteria	p__Proteobacteria	c__Alphaproteobacteria	o__Rhizobiales	f__Beijerinckiaceae	g__Chelatococcus	0.00400468	0.00436929	0.00169232	0.00409591	0.00460346	0.00649414	0.00479944	0.00199796	0.00303804	0.00970921	0.000846625	0.00349789	0.00409575		0.000974279	0.00311813	0.0020462		0.00380296
d__Bacteria	p__Proteobacteria	c__Alphaproteobacteria	o__Azospirillales	f__uncultured	g__uncultured	0.00160187	0.00873859	0.00169232	0.00327673	0.00368277	0.00216471	0.00119986	0	0.00202536	0.000970921	0	0.00233193	0.00230709		0.0214341	0.00389766	0.0126659		0.00378692
d__Bacteria	p__Actinobacteriota	c__Actinobacteria	o__Corynebacteriales	f__Nocardiaceae	g__Nocardia	0.00400468	0.00327697	0.00169232	0.00327673	0.00276207	0.0162353	0.00119986	0.00199796	0.00101268	0.000970921	0.00169325	0.00116596	0.00327406		0.00584567	0.00779533	0.0068205		0.0037807
d__Bacteria	p__Actinobacteriota	c__Actinobacteria	o__Micrococcales	f__Microbacteriaceae	g__Clavibacter	0.00400468	0.0120156	0.00084616	0.00655346	0.00644484	0.00541178	0.00119986	0.00399592	0.00202536	0.00679645	0	0	0.00410784		0.00194856	0.00155907	0.00175381		0.00377155
d__Bacteria	p__Armatimonadota	c__Fimbriimonadia	o__Fimbriimonadales	f__Fimbriimonadales	g__Fimbriimonadales	0.00160187	0.00327697	0.00169232	0.00327673	0.00184138	0.0162353	0.00239972	0.00799185	0.00405071	0.000970921	0.00253988	0.00582982	0.00430896		0.000974279	0	0.00048714		0.00376299
d__Bacteria	p__Proteobacteria	c__Alphaproteobacteria	o__Rhizobiales	f__Xanthobacteraceae	g__Pseudorhodoplanes	0.00160187	0.00546162	0.00338464	0.00163836	0.00552415	0.00541178	0.00119986	0.00799185	0.00303804	0.000970921	0	0.00116596	0.00311575		0.0136399	0.00155907	0.00759949		0.00375629
d__Bacteria	p__Bacteroidota	c__Bacteroidia	o__Bacteroidetes_VC2.1_Bac22	f__Bacteroidetes_VC2.1_Bac22	g__Bacteroidetes_VC2.1_Bac22	0.00640748	0.00546162	0.00084616	0.00245755	0.00368277	0.00974121	0.00119986	0.00199796	0.00202536	0.00582553	0.00507975	0.00349789	0.00401859		0.00194856	0.0023386	0.00214358		0.00375073
d__Bacteria	p__Proteobacteria	c__Gammaproteobacteria	o__Burkholderiales	f__Methylophilaceae	g__Methylobacillus	0	0	0	0	0	0	0	0	0	0	0	0	0		0.00779423	0.0444334	0.0261138		0.00373054
d__Bacteria	p__Cyanobacteria	c__Cyanobacteriia	o__Cyanobacteriales	f__Nostocaceae	g__Cylindrospermum_CENA33	0.00160187	0.00218465	0.00338464	0.0139261	0.000920692	0.00108236	0.00719916	0.00998981	0.00303804	0	0.00761963	0.00116596	0.00434274		0	0	0		0.00372235
d__Bacteria	p__Proteobacteria	c__Gammaproteobacteria	o__Burkholderiales	f__Comamonadaceae	g__Paucibacter	0.00720842	0.00655394	0.0126924	0.00245755	0.00368277	0.00974121	0.00119986	0	0	0.00291276	0	0	0.00387074		0.000974279	0.0046772	0.00282574		0.00372146
d__Bacteria	p__Planctomycetota	c__Planctomycetes	o__Planctomycetales	f__Rubinisphaeraceae	g__Planctomicrobium	0.000800935	0	0	0.00245755	0	0.00216471	0	0.00199796	0.00101268	0.00194184	0	0	0.00086464		0.0292284	0.0124725	0.0208504		0.00371975
d__Bacteria	p__Acidobacteriota	c__Blastocatellia	o__Blastocatellales	f__Blastocatellaceae	g__OLB17	0.00160187	0	0.0101539	0.00163836	0.00184138	0.00216471	0.00119986	0	0.00202536	0.00388368	0.0186258	0.00582982	0.00408039		0.00194856	0.000779533	0.00136405		0.00369234
d__Bacteria	p__Planctomycetota	c__Pla3_lineage	o__Pla3_lineage	f__Pla3_lineage	g__Pla3_lineage	0.00160187	0.00109232	0.00169232	0.00245755	0.00184138	0.00432943	0.00119986	0.00599389	0.00303804	0.00194184	0	0.00233193	0.00229337		0.017537	0.00623626	0.0118866		0.00366384
d__Bacteria	p__Cyanobacteria	c__Cyanobacteriia	o__Cyanobacteriales	f__Nostocaceae	g__Iphinoe_LOS-B1	0.00160187	0.00109232	0.00169232	0.00983018	0.000920692	0.00432943	0.00959889	0.00799185	0.00911411	0.00194184	0.000846625	0.00233193	0.00427434		0	0	0		0.00366372
d__Bacteria	p__Bacteroidota	c__Bacteroidia	o__Chitinophagales	f__Chitinophagaceae	g__Heliimonas	0.00240281	0.00436929	0.00592312	0.00409591	0.00276207	0.00865885	0.00119986	0	0.00303804	0.00582553	0.00169325	0.00582982	0.00381655		0.00389712	0.00155907	0.00272809		0.00366105
d__Bacteria	p__Bacteroidota	c__Bacteroidia	o__Cytophagales	f__Spirosomaceae	g__Pseudarcicella	0.00400468	0.00109232	0.00253848	0.00163836	0.00368277	0.00324707	0.00479944	0.00799185	0.00506339	0.00679645	0.0033865	0.00699578	0.00426976		0	0	0		0.00365979
d__Bacteria	p__Chloroflexi	c__Anaerolineae	o__Anaerolineales	f__Anaerolineaceae	g__Longilinea	0.000800935	0.00327697	0.00338464	0.000819182	0.000920692	0.00324707	0	0.00599389	0.00202536	0.00194184	0.006773	0.00116596	0.00252913		0.0185113	0.0023386	0.0104249		0.0036571
d__Bacteria	p__Actinobacteriota	c__Actinobacteria	o__Propionibacteriales	f__Nocardioidaceae	g__Aeromicrobium	0.00480561	0.00436929	0.00592312	0.00409591	0.00460346	0.00649414	0.00119986	0.00199796	0.00101268	0.00194184	0.00169325	0.00699578	0.00376108		0.00194856	0.00389766	0.00292311		0.00364137
d__Bacteria	p__Proteobacteria	c__Alphaproteobacteria	o__Kiloniellales	f__Fodinicurvataceae	g__uncultured	0.00400468	0.00436929	0.00338464	0.00163836	0.000920692	0.00541178	0.00119986	0.00199796	0.00303804	0.00291276	0.000846625	0.00349789	0.00276855		0.0107171	0.00701579	0.00886643		0.00363967
d__Bacteria	p__Bacteroidota	c__Bacteroidia	o__Sphingobacteriales	f__Sphingobacteriaceae	g__Pseudopedobacter	0.00961123	0.00218465	0.0042308	0.000819182	0.00276207	0.00324707	0.00479944	0.00998981	0.00506339	0.00388368	0.000846625	0.00349789	0.00424465		0	0	0		0.00363827
d__Bacteria	p__Myxococcota	c__Polyangia	o__Polyangiales	f__Sandaracinaceae	g__Sandaracinus	0.00560655	0.00327697	0.00338464	0.00163836	0.00368277	0.0162353	0.00359958	0.00199796	0.00202536	0.000970921	0.000846625	0.00116596	0.00370259		0.00389712	0.0023386	0.00311786		0.00361905
d__Bacteria	p__Cyanobacteria	c__Cyanobacteriia	o__Cyanobacteriales	f__Nostocaceae	g__Cylindrospermum_NQAIF308	0.000800935	0.00327697	0	0.009011	0	0.00216471	0.00719916	0.0119878	0.00708875	0.0048546	0.0033865	0	0.00414753		0	0.000779533	0.000389766		0.00361071
d__Bacteria	p__Gemmatimonadota	c__AKAU4049	o__AKAU4049	f__AKAU4049	g__AKAU4049	0	0	0.00084616	0	0	0	0	0	0	0.000970921	0	0	0.000151423		0.0477397	0.000779533	0.0242596		0.00359545
d__Bacteria	p__Proteobacteria	c__Gammaproteobacteria	o__Burkholderiales	f__Methylophilaceae	g__OM43_clade	0.00320374	0.00546162	0.00169232	0.00245755	0.00460346	0.00541178	0	0.00199796	0.00303804	0.0048546	0	0	0.00272676		0.00974279	0.00779533	0.00876906		0.00358994
d__Bacteria	p__Verrucomicrobiota	c__Verrucomicrobiae	o__Pedosphaerales	f__Pedosphaeraceae	g__ADurb.Bin063-1	0.000800935	0.00546162	0.00253848	0.000819182	0.00460346	0.00108236	0	0.00199796	0.00202536	0.000970921	0	0.00116596	0.00178885		0.024357	0.00389766	0.0141273		0.00355149
d__Bacteria	p__Actinobacteriota	c__Actinobacteria	o__Micrococcales	f__Intrasporangiaceae	g__Lapillicoccus	0	0.0382313	0	0.00245755	0.000920692	0.00324707	0	0	0	0.00388368	0	0	0.00406169		0.000974279	0	0.00048714		0.00355104
d__Bacteria	p__Bacteroidota	c__Kryptonia	o__Kryptoniales	f__BSV26	g__BSV26	0.000800935	0.00764626	0.00507696	0.00163836	0.00184138	0.00324707	0.00239972	0.00199796	0.00303804	0.0048546	0.00507975	0.00582982	0.00362091		0.00292284	0.00311813	0.00302048		0.00353513
d__Bacteria	p__Myxococcota	c__Polyangia	o__Polyangiales	f__Polyangiaceae	g__Polyangiaceae	0.00400468	0.00218465	0.0169232	0.000819182	0.000920692	0.00649414	0	0	0.00303804	0.00291276	0.000846625	0	0.00317866		0.00194856	0.00935439	0.00565147		0.00353192
d__Bacteria	p__Proteobacteria	c__Alphaproteobacteria	o__Rhizobiales	f__Xanthobacteraceae	g__Rhodopseudomonas	0.00240281	0.00873859	0.0042308	0.00245755	0.00276207	0.0075765	0	0.00399592	0.00405071	0.0048546	0	0.00116596	0.00351963		0.00292284	0.00389766	0.00341025		0.003504
d__Bacteria	p__Proteobacteria	c__Alphaproteobacteria	o__Rhodobacterales	f__Rhodobacteraceae	g__Defluviimonas	0.0208243	0.00218465	0.00169232	0.000819182	0.000920692	0.00432943	0.00119986	0	0.00708875	0.0048546	0.000846625	0.00349789	0.00402153		0	0.000779533	0.000389766		0.0035027
d__Bacteria	p__Proteobacteria	c__Gammaproteobacteria	o__Xanthomonadales	f__Xanthomonadaceae	g__Pseudoxanthomonas	0.00160187	0	0.00253848	0	0	0.00649414	0.00239972	0.00399592	0	0.00873829	0.00423313	0	0.00250013		0.000974279	0.0179292	0.00945176		0.00349322
d__Bacteria	p__Bacteroidota	c__Bacteroidia	o__Bacteroidales	f__Rikenellaceae	g__Rikenellaceae_RC9_gut_group	0.00480561	0.00218465	0.0042308	0.00409591	0.000920692	0.00324707	0.0059993	0.00599389	0.00708875	0.00194184	0.00423313	0.00116596	0.00382563		0.00292284	0	0.00146142		0.00348789
d__Bacteria	p__Proteobacteria	c__Gammaproteobacteria	o__Burkholderiales	f__Sutterellaceae	g__uncultured	0.00480561	0.00218465	0.00507696	0.00163836	0.00368277	0.00541178	0.00119986	0	0.00202536	0	0.00169325	0	0.00230988		0.0155885	0.00545673	0.0105226		0.00348313
d__Bacteria	p__Actinobacteriota	c__Actinobacteria	o__Frankiales	f__Cryptosporangiaceae	g__Cryptosporangium	0.0136159	0.00327697	0.00084616	0.00491509	0.00736553	0.00324707	0	0	0	0	0	0	0.00277223		0.00681995	0.00857486	0.00769741		0.00347582
d__Bacteria	p__Bacteroidota	c__Bacteroidia	o__Chitinophagales	f__Saprospiraceae	g__Lewinella	0.00560655	0.00109232	0.00592312	0	0.00184138	0.00649414	0.00479944	0.00199796	0.00708875	0.00388368	0.00253988	0.00466385	0.00382759		0.00194856	0.000779533	0.00136405		0.00347566
d__Bacteria	p__Desulfobacterota	c__Desulfobulbia	o__Desulfobulbales	f__Desulfocapsaceae	g__uncultured	0.00800935	0.00983091	0.00169232	0.00327673	0.00552415	0.00974121	0.00119986	0	0.00303804	0.000970921	0.000846625	0.00116596	0.00377467		0.000974279	0.0023386	0.00165644		0.00347207
d__Bacteria	p__Actinobacteriota	c__Actinobacteria	o__Streptosporangiales	f__Thermomonosporaceae	g__Actinocorallia	0	0	0	0.0147453	0.00276207	0.00216471	0	0	0	0	0	0.00233193	0.00183367		0.0116913	0.0148111	0.0132512		0.00346475
d__Bacteria	p__Desulfobacterota	c__Desulfovibrionia	o__Desulfovibrionales	f__Desulfovibrionaceae	g__Desulfovibrio	0.00400468	0.00327697	0.0042308	0.00409591	0	0.00432943	0	0.00599389	0.00405071	0.0048546	0.000846625	0.00233193	0.00316796		0.0048714	0.00545673	0.00516406		0.00345312
d__Bacteria	p__Actinobacteriota	c__Actinobacteria	o__Streptomycetales	f__Streptomycetaceae	g__E1B-B3-114	0.00480561	0.0174772	0.00338464	0.00409591	0.000920692	0.00974121	0.00359958	0	0.00202536	0.000970921	0	0.00116596	0.00401559		0	0	0		0.00344193
d__Bacteria	p__Bacteroidota	c__Bacteroidia	o__Cytophagales	f__Cyclobacteriaceae	g__Imperialibacter	0.00560655	0.00327697	0.00338464	0.00327673	0.00368277	0	0.00239972	0.00998981	0.00708875	0.0048546	0.00253988	0.00116596	0.00393886		0	0.000779533	0.000389766		0.00343185
d__Bacteria	p__Bacteroidota	c__Bacteroidia	o__Flavobacteriales	f__Crocinitomicaceae	g__Fluviicola	0.00560655	0.00109232	0.00592312	0.00163836	0.00368277	0.00541178	0.00479944	0.00199796	0.00708875	0.00194184	0.00507975	0	0.00368855		0.00194856	0.00155907	0.00175381		0.00341216
d__Bacteria	p__Proteobacteria	c__Gammaproteobacteria	o__Burkholderiales	f__Hydrogenophilaceae	g__Thiobacillus	0.00320374	0.00218465	0.00084616	0	0.00184138	0.00649414	0	0.00199796	0	0	0	0.00116596	0.00147783		0.0165627	0.0132521	0.0149074		0.00339634
d__Bacteria	p__Cyanobacteria	c__Cyanobacteriia	o__Phormidesmiales	f__Phormidesmiaceae	g__Phormidesmis_ANT.LACV5.1	0.000800935	0.00109232	0.0042308	0.00245755	0	0	0.00719916	0.00998981	0.00607607	0.00873829	0.00253988	0.00349789	0.00388523		0	0.000779533	0.000389766		0.00338587
d__Bacteria	p__Acidobacteriota	c__Acidobacteriae	o__PAUC26f	f__PAUC26f	g__PAUC26f	0.000800935	0.00218465	0.00592312	0.00163836	0.00736553	0.00865885	0	0.00199796	0.00202536	0	0.00423313	0.00116596	0.00299949		0.00974279	0.00155907	0.00565093		0.00337827
d__Bacteria	p__Proteobacteria	c__Gammaproteobacteria	o__Burkholderiales	f__Comamonadaceae	g__Ideonella	0.00400468	0.00873859	0.0110001	0.00491509	0.00552415	0.00541178	0	0	0.00202536	0	0.000846625	0	0.00353886		0.00292284	0.00155907	0.00224095		0.00335345
d__Bacteria	p__Cyanobacteria	c__Cyanobacteriia	o__Synechococcales	f__Synechococcales_Incertae_Sedis	g__Schizothrix_LEGE_07164	0.00160187	0	0.00169232	0.00655346	0.000920692	0.00216471	0.0107987	0.0119878	0.00303804	0.0048546	0.00253988	0	0.00384601		0	0.000779533	0.000389766		0.00335226
d__Bacteria	p__Patescibacteria	c__Dojkabacteria	o__Dojkabacteria	f__Dojkabacteria	g__Dojkabacteria	0.00240281	0.00109232	0.00253848	0.000819182	0.00460346	0.00974121	0.00359958	0	0.00303804	0.00388368	0.00423313	0.00466385	0.00338464		0.00389712	0.0023386	0.00311786		0.00334653
d__Bacteria	p__Bacteroidota	c__Bacteroidia	o__Bacteroidales	f__ML635J-40_aquatic_group	g__ML635J-40_aquatic_group	0.00640748	0.00218465	0.00169232	0.00327673	0.00368277	0.00865885	0.00359958	0.00399592	0.00607607	0.00291276	0.00169325	0	0.0036817		0.000974279	0.00155907	0.00126667		0.0033367
d__Bacteria	p__Cyanobacteria	c__Cyanobacteriia	o__Leptolyngbyales	f__Leptolyngbyaceae	g__Leptolyngbya_Es-Yyy1000	0	0.00109232	0.00084616	0.00983018	0.00276207	0.00108236	0.0059993	0.00599389	0.00911411	0.00582553	0.0033865	0	0.0038277		0	0.000779533	0.000389766		0.00333657
d__Bacteria	p__Actinobacteriota	c__Actinobacteria	o__Kineosporiales	f__Kineosporiaceae	g__Angustibacter	0.00160187	0.00873859	0.00084616	0.00327673	0.00276207	0.00216471	0	0	0.00607607	0.000970921	0.00253988	0.0151575	0.00367788		0.000974279	0.00155907	0.00126667		0.00333342
d__Bacteria	p__Cyanobacteria	c__Cyanobacteriia	o__Oxyphotobacteria_Incertae_Sedis	f__Unknown_Family	g__Calothrix_KVSF5	0.000800935	0	0.00253848	0.00737264	0.000920692	0	0.0143983	0.00599389	0.00911411	0.000970921	0.00253988	0.00116596	0.00381799		0	0.000779533	0.000389766		0.00332824
d__Bacteria	p__Proteobacteria	c__Gammaproteobacteria	o__Burkholderiales	f__Neisseriaceae	g__Neisseria	0.00800935	0.00983091	0.00084616	0.000819182	0.0101276	0.0119059	0	0	0.00202536	0	0	0.00116596	0.00372754		0	0.00155907	0.000779533		0.00330639
d__Bacteria	p__Proteobacteria	c__Gammaproteobacteria	o__Burkholderiales	f__Comamonadaceae	g__Sphaerotilus	0.00400468	0.00764626	0.00930776	0.00409591	0	0.0108236	0.00119986	0	0.00101268	0.00291276	0.00253988	0	0.00362861		0.000974279	0.00155907	0.00126667		0.00329119
d__Bacteria	p__Cyanobacteria	c__Cyanobacteriia	o__Cyanobacteriales	f__Cyanobacteriaceae	g__Annamia_HOs24	0.00160187	0.00109232	0.0042308	0	0.000920692	0.00432943	0.0059993	0.00599389	0.00303804	0.0155347	0.00169325	0	0.00370286		0	0.00155907	0.000779533		0.00328524
d__Bacteria	p__Proteobacteria	c__Alphaproteobacteria	o__Acetobacterales	f__Acetobacteraceae	g__Asaia	0.000800935	0.00327697	0.00084616	0.000819182	0.00276207	0.00432943	0	0	0.00202536	0.00970921	0.00423313	0.0163235	0.00376049		0	0.000779533	0.000389766		0.00327896
d__Bacteria	p__Actinobacteriota	c__Actinobacteria	o__Glycomycetales	f__Glycomycetaceae	g__Glycomyces	0.00160187	0.00218465	0	0.00163836	0.000920692	0.00108236	0	0	0	0	0.000846625	0	0.000689546		0.000974279	0.036638	0.0188062		0.00327763
d__Bacteria	p__Proteobacteria	c__Gammaproteobacteria	o__Burkholderiales	f__Comamonadaceae	g__Candidatus_Symbiobacter	0.0104122	0.00218465	0.00930776	0.000819182	0.000920692	0.00974121	0.00119986	0.00199796	0.00303804	0.00291276	0.00169325	0	0.00368563		0	0.00155907	0.000779533		0.00327047
d__Bacteria	p__Proteobacteria	c__Alphaproteobacteria	o__Rhodospirillales	f__Rhodospirillaceae	g__Candidatus_Riegeria	0	0.00436929	0.00507696	0.00245755	0.00552415	0.00216471	0.00239972	0.00599389	0.00101268	0.00582553	0.00423313	0.00582982	0.00374062		0	0.000779533	0.000389766		0.00326192
d__Bacteria	p__Planctomycetota	c__Planctomycetes	o__Gemmatales	f__Gemmataceae	g__Gemmataceae	0.00160187	0	0	0	0.000920692	0.00216471	0	0	0.00101268	0.000970921	0	0	0.000555906		0.035074	0.00389766	0.0194859		0.00326018
d__Bacteria	p__Cyanobacteria	c__Cyanobacteriia	o__Cyanobacteriales	f__Nostocaceae	g__Nostoc_PCC-8976	0.00240281	0	0.00169232	0.00819182	0.00184138	0.00324707	0.00239972	0.00399592	0.00506339	0.00873829	0.00592638	0.00116596	0.00372209		0	0.000779533	0.000389766		0.00324604
d__Bacteria	p__Proteobacteria	c__Alphaproteobacteria	o__Rhizobiales	f__C2U	g__C2U	0.00480561	0.00327697	0.00338464	0.00327673	0.00276207	0.00541178	0.00239972	0.00199796	0	0.00291276	0.000846625	0.00233193	0.0027839		0.00876851	0.00311813	0.00594332		0.00323525
d__Bacteria	p__Proteobacteria	c__Gammaproteobacteria	o__Burkholderiales	f__Gallionellaceae	g__Sideroxydans	0.00400468	0	0.0084616	0.000819182	0.00460346	0.00974121	0	0	0.00405071	0.00194184	0.00169325	0.00116596	0.00304016		0.00389712	0.0046772	0.00428716		0.0032183
d__Bacteria	p__Cyanobacteria	c__Cyanobacteriia	o__Thermosynechococcales	f__Thermosynechococcaceae	g__uncultured	0	0.00218465	0.00169232	0.000819182	0.000920692	0.00108236	0.00719916	0.00799185	0.00911411	0.0106801	0.00253988	0	0.00368536		0	0.000779533	0.000389766		0.00321456
d__Bacteria	p__Proteobacteria	c__Alphaproteobacteria	o__Rhodobacterales	f__Rhodobacteraceae	g__Tabrizicola	0.00640748	0.00109232	0.00338464	0.00245755	0.000920692	0.00432943	0.00239972	0.00599389	0.00506339	0.00388368	0.00423313	0.00349789	0.00363865		0.000974279	0	0.00048714		0.00318844
d__Bacteria	p__Proteobacteria	c__Alphaproteobacteria	o__Rhodospirillales	f__Magnetospiraceae	g__Magnetospira	0.00320374	0.00436929	0.00253848	0.00327673	0.00460346	0.00216471	0.00119986	0.00399592	0.00303804	0.0048546	0.00169325	0.00466385	0.00330016		0.0048714	0	0.0024357		0.00317667
d__Bacteria	p__Planctomycetota	c__Planctomycetes	o__Pirellulales	f__Pirellulaceae	g__Thermogutta	0	0	0.0042308	0	0	0.00432943	0	0	0.00202536	0	0.000846625	0	0.000952684		0.0126656	0.0202678	0.0164667		0.00316898
d__Bacteria	p__Cyanobacteria	c__Cyanobacteriia	o__Cyanobacteriales	f__Cyanobacteriales_Incertae_Sedis	g__Cyanobacteriales_Incertae_Sedis	0	0	0.00084616	0.00163836	0	0	0.00839903	0.0119878	0.00810143	0.00776737	0.00169325	0	0.00336945		0	0.00389766	0.00194883		0.0031665
d__Bacteria	p__Patescibacteria	c__Saccharimonadia	o__Saccharimonadales	f__Saccharimonadaceae	g__TM7a	0.00160187	0	0.00507696	0	0.000920692	0.0075765	0.00479944	0	0.00708875	0.00582553	0.000846625	0	0.00281136		0.00194856	0.00857486	0.00526171		0.00316141
d__Bacteria	p__Proteobacteria	c__Gammaproteobacteria	o__Burkholderiales	f__Comamonadaceae	g__RS62_marine_group	0.0160187	0.00109232	0.00169232	0.00245755	0.00368277	0.00541178	0	0	0.00708875	0.00291276	0	0	0.00336308		0.00194856	0.00155907	0.00175381		0.00313318
d__Bacteria	p__Planctomycetota	c__Planctomycetes	o__Pirellulales	f__Pirellulaceae	g__Pirellulaceae	0	0	0.00169232	0	0	0	0	0.00199796	0	0	0	0	0.000307523		0.00194856	0.0381971	0.0200728		0.00313114
d__Bacteria	p__Proteobacteria	c__Alphaproteobacteria	o__Sphingomonadales	f__Sphingomonadaceae	g__Porphyrobacter	0.00160187	0	0.00592312	0.00163836	0.000920692	0.0075765	0.00719916	0.00599389	0.00101268	0.000970921	0.00169325	0	0.00287754		0.00292284	0.00623626	0.00457955		0.00312068
d__Bacteria	p__Actinobacteriota	c__Actinobacteria	o__Micrococcales	f__Microbacteriaceae	g__uncultured	0.00560655	0.00764626	0.00338464	0.00327673	0.00736553	0.00324707	0	0.00399592	0	0.0048546	0	0	0.00328144		0.00194856	0.0023386	0.00214358		0.00311889
d__Bacteria	p__Actinobacteriota	c__Actinobacteria	o__Micromonosporales	f__Micromonosporaceae	g__Catellatospora	0.000800935	0	0	0	0.000920692	0.00432943	0.00239972	0.00599389	0.00101268	0.00194184	0.000846625	0.00116596	0.00161765		0.00292284	0.0210474	0.0119851		0.00309871
d__Bacteria	p__Proteobacteria	c__Gammaproteobacteria	o__Burkholderiales	f__Methylophilaceae	g__Methylophilus	0.00720842	0.00436929	0.00084616	0.000819182	0.00644484	0.00541178	0	0.00199796	0.00607607	0.000970921	0	0	0.00284539		0.00292284	0.00623626	0.00457955		0.00309312
d__Bacteria	p__Proteobacteria	c__Alphaproteobacteria	o__Rhizobiales	f__Beijerinckiaceae	g__Roseiarcus	0.000800935	0.00327697	0.00084616	0.00245755	0.00276207	0.00865885	0	0.00199796	0.00506339	0.00194184	0.000846625	0.00349789	0.00267919		0.00876851	0.0023386	0.00555355		0.00308981
d__Bacteria	p__Proteobacteria	c__Alphaproteobacteria	o__Rhizobiales	f__Rhizobiaceae	g__Aminobacter	0.00240281	0.00546162	0	0.000819182	0.000920692	0.0129883	0.00119986	0.00199796	0.00101268	0.00873829	0	0	0.00296178		0.00292284	0.0046772	0.00380002		0.00308153
d__Bacteria	p__Planctomycetota	c__Phycisphaerae	o__CCM11a	f__CCM11a	g__CCM11a	0.00560655	0.00109232	0.00169232	0.000819182	0	0.0075765	0.00119986	0.00199796	0.00303804	0.00291276	0.00423313	0.00233193	0.00270838		0.00584567	0.0046772	0.00526143		0.0030731
d__Bacteria	p__Actinobacteriota	c__Thermoleophilia	o__Solirubrobacterales	f__Solirubrobacteraceae	g__Patulibacter	0.00160187	0.00109232	0.00084616	0.00163836	0.000920692	0.00108236	0.00239972	0.00399592	0.00202536	0.00582553	0.00169325	0.00116596	0.00202396		0.00389712	0.0148111	0.00935412		0.00307112
d__Bacteria	p__Proteobacteria	c__Alphaproteobacteria	o__Rhodobacterales	f__Rhodobacteraceae	g__Amaricoccus	0.00560655	0.00546162	0	0.00163836	0.00276207	0.00865885	0.00359958	0	0.00810143	0.000970921	0	0.00233193	0.00326094		0.00292284	0.000779533	0.00185118		0.00305955
d__Bacteria	p__Actinobacteriota	c__Acidimicrobiia	o__Microtrichales	f__Microtrichaceae	g__Candidatus_Microthrix	0.000800935	0.00109232	0	0.00163836	0.000920692	0.00108236	0.00119986	0.00199796	0	0.000970921	0	0	0.000808618		0.0136399	0.0194883	0.0165641		0.0030594
d__Bacteria	p__Bacteroidota	c__Bacteroidia	o__Bacteroidales	f__Prolixibacteraceae	g__WCHB1-32	0.00720842	0.00218465	0.00169232	0.000819182	0.00368277	0.00432943	0.00239972	0.00399592	0.00607607	0.00291276	0.0033865	0.00233193	0.00341831		0.000974279	0.000779533	0.000876906		0.00305525
d__Bacteria	p__Desulfobacterota	c__Desulfuromonadia	o__Geobacterales	f__Geobacteraceae	g__uncultured	0.00320374	0.0120156	0.00169232	0.00327673	0.00276207	0.00324707	0	0.00199796	0.00202536	0.00194184	0	0	0.00268022		0.00876851	0.00155907	0.00516379		0.00303502
d__Bacteria	p__Cyanobacteria	c__Cyanobacteriia	o__Cyanobacteriales	f__Nostocaceae	g__Cuspidothrix_LMECYA_163	0.00160187	0.00546162	0	0.0106494	0.00368277	0.00324707	0.00359958	0.00199796	0	0.00970921	0.00253988	0	0.00354078		0	0	0		0.00303495
d__Bacteria	p__WS2	c__WS2	o__WS2	f__WS2	g__WS2	0.00240281	0.00655394	0.00169232	0.000819182	0.00184138	0.00324707	0.00239972	0	0.00202536	0.00194184	0.00507975	0.00116596	0.00243078		0.0116913	0.00155907	0.00662521		0.00302998
d__Bacteria	p__Actinobacteriota	c__Actinobacteria	o__Streptosporangiales	f__Nocardiopsaceae	g__Nocardiopsis	0.00240281	0.00109232	0.00169232	0.000819182	0.00276207	0.00432943	0.00239972	0.00199796	0.00303804	0.00291276	0.0033865	0.00116596	0.00233326		0.00584567	0.00857486	0.00721027		0.00302997
d__Bacteria	p__Proteobacteria	c__Alphaproteobacteria	o__Sphingomonadales	f__Sphingomonadaceae	g__DSSF69	0.00480561	0.00218465	0.00169232	0.00245755	0.000920692	0.00324707	0.00239972	0.00199796	0.00708875	0.00776737	0.0033865	0.00233193	0.00335668		0.00194856	0	0.000974279		0.00301633
d__Bacteria	p__Cyanobacteria	c__Cyanobacteriia	o__Oxyphotobacteria_Incertae_Sedis	f__Unknown_Family	g__CENA384	0.000800935	0	0.00084616	0.00327673	0.000920692	0	0.00959889	0.0119878	0.00506339	0.00194184	0.006773	0	0.00343412		0	0.000779533	0.000389766		0.00299921
d__Bacteria	p__Cyanobacteria	c__Cyanobacteriia	o__Cyanobacteriales	f__Paraspirulinaceae	g__uncultured	0.000800935	0	0.00084616	0.00491509	0.000920692	0	0.0107987	0.00399592	0.0101268	0.00679645	0.00253988	0	0.00347839		0	0	0		0.00298148
d__Bacteria	p__Acidobacteriota	c__Blastocatellia	o__Blastocatellales	f__Blastocatellaceae	g__Tellurimicrobium	0.000800935	0	0.00253848	0.000819182	0.000920692	0.00108236	0	0.00399592	0.00202536	0.00194184	0.0110061	0.00116596	0.00219141		0.0146142	0.000779533	0.00769686		0.0029779
d__Bacteria	p__Cyanobacteria	c__Cyanobacteriia	o__Cyanobacteriales	f__Nostocaceae	g__Gloeotrichia_PYH6	0.000800935	0	0	0.00737264	0	0	0.0107987	0.00799185	0.00405071	0.00388368	0.006773	0	0.00347263		0	0	0		0.00297654
d__Bacteria	p__Cyanobacteria	c__Cyanobacteriia	o__Cyanobacteriales	f__Xenococcaceae	g__Xenococcus_CRM	0	0.00109232	0.00084616	0.000819182	0.00184138	0	0.00959889	0.00199796	0.0111395	0.00388368	0.0033865	0.00466385	0.00327245		0	0.0023386	0.0011693		0.002972
d__Bacteria	p__Proteobacteria	c__Alphaproteobacteria	o__Sphingomonadales	f__Sphingomonadaceae	g__Parablastomonas	0.00160187	0.00218465	0.00338464	0.00245755	0.000920692	0.00324707	0.00239972	0.00998981	0.00405071	0.00582553	0.000846625	0.00466385	0.00346439		0	0	0		0.00296948
d__Bacteria	p__Cyanobacteria	c__Cyanobacteriia	o__Cyanobacteriales	f__Cyanobacteriaceae	g__Geitlerinema_LD9	0.00240281	0.00327697	0	0.00819182	0.00184138	0.00108236	0.00719916	0.00399592	0.00607607	0.000970921	0.00169325	0.00233193	0.00325522		0	0.0023386	0.0011693		0.00295723
d__Bacteria	p__Actinobacteriota	c__Actinobacteria	o__Kineosporiales	f__Kineosporiaceae	g__Kineosporiaceae	0.00160187	0.00218465	0.00507696	0.00491509	0.00184138	0.00324707	0	0.00399592	0.00202536	0	0.0033865	0.00349789	0.00264772		0.00876851	0.000779533	0.00477402		0.00295148
d__Bacteria	p__Patescibacteria	c__Parcubacteria	o__Candidatus_Kaiserbacteria	f__Candidatus_Kaiserbacteria	g__Candidatus_Kaiserbacteria	0.000800935	0.00218465	0.00169232	0.000819182	0.00276207	0.00649414	0.00119986	0.0119878	0	0.000970921	0	0.00233193	0.00260365		0.00681995	0.00311813	0.00496904		0.00294156
d__Bacteria	p__Proteobacteria	c__Alphaproteobacteria	o__Rhizobiales	f__Rhizobiaceae	g__Ensifer	0.00240281	0.00327697	0.00253848	0.00245755	0.00368277	0.00324707	0.00119986	0.00199796	0.00101268	0.00388368	0.000846625	0.00116596	0.00230937		0.0126656	0.000779533	0.00672258		0.00293983
d__Bacteria	p__Planctomycetota	c__Phycisphaerae	o__Phycisphaerales	f__Phycisphaeraceae	g__CL500-3	0.00160187	0.00218465	0.00169232	0.00409591	0.000920692	0.00541178	0.00239972	0	0.00202536	0.00970921	0.0033865	0	0.00278567		0.00584567	0.00155907	0.00370237		0.00291662
d__Bacteria	p__Proteobacteria	c__Gammaproteobacteria	o__Burkholderiales	f__Hydrogenophilaceae	g__uncultured	0.00160187	0.00218465	0.00338464	0.000819182	0.00276207	0.00541178	0.00119986	0.00399592	0	0.000970921	0.00169325	0	0.00200201		0.0136399	0.00311813	0.00837902		0.00291301
d__Bacteria	p__Cyanobacteria	c__Cyanobacteriia	o__Geitlerinematales	f__Geitlerinemataceae	g__Geitlerinema	0.00160187	0.00109232	0	0.00163836	0	0	0.00719916	0.00799185	0.0111395	0.00776737	0	0	0.00320253		0	0.0023386	0.0011693		0.00291207
d__Bacteria	p__Cyanobacteria	c__Cyanobacteriia	o__Phormidesmiales	f__Phormidesmiaceae	g__Phormidesmiaceae	0.000800935	0	0	0.00491509	0	0.00108236	0.00359958	0.0199796	0.00202536	0.00582553	0.00253988	0	0.00339736		0	0	0		0.00291202
d__Bacteria	p__Chloroflexi	c__Anaerolineae	o__uncultured	f__uncultured	g__uncultured	0.00160187	0.00109232	0.00084616	0.000819182	0.000920692	0.00649414	0.00119986	0.00199796	0.00303804	0.0048546	0.006773	0.00116596	0.00256698		0.00681995	0.00311813	0.00496904		0.00291013
d__Bacteria	p__Proteobacteria	c__Alphaproteobacteria	o__Rhodobacterales	f__Rhodobacteraceae	g__Amylibacter	0.0112131	0.00327697	0.00084616	0.00327673	0.00460346	0.00324707	0.00119986	0.00199796	0.00405071	0.000970921	0.00253988	0.00349789	0.00339339		0	0	0		0.00290862
d__Bacteria	p__Actinobacteriota	c__Actinobacteria	o__Pseudonocardiales	f__Pseudonocardiaceae	g__Saccharopolyspora	0	0.00546162	0.00338464	0.00819182	0.00184138	0.00216471	0.00119986	0	0.00101268	0.00194184	0.00253988	0.00116596	0.0024087		0.00389712	0.00779533	0.00584622		0.00289977
d__Bacteria	p__Proteobacteria	c__Alphaproteobacteria	o__Rhodobacterales	f__Rhodobacteraceae	g__Ascidiaceihabitans	0.0104122	0.00218465	0.00169232	0.00409591	0.00368277	0.00649414	0.00119986	0.00199796	0.00405071	0.000970921	0.00169325	0.00116596	0.00330338		0	0.000779533	0.000389766		0.00288715
d__Bacteria	p__Proteobacteria	c__Alphaproteobacteria	o__Rhodobacterales	f__Rhodobacteraceae	g__Sagittula	0.0104122	0.00436929	0.00253848	0.00163836	0.000920692	0.00541178	0.00239972	0.00199796	0.00303804	0.00194184	0.0033865	0.00233193	0.00336556		0	0	0		0.00288477
d__Bacteria	p__Firmicutes	c__Bacilli	o__Lactobacillales	f__Leuconostocaceae	g__Leuconostoc	0	0.00109232	0	0	0	0	0	0	0	0	0	0	9.10269e-05		0.000974279	0.0381971	0.0195857		0.00287598
d__Bacteria	p__Cyanobacteria	c__Cyanobacteriia	o__Phormidesmiales	f__Phormidesmiaceae	g__Phormidium_MBIC10003	0	0	0	0.00327673	0.000920692	0.00216471	0.00839903	0.00998981	0.00810143	0.00388368	0.00253988	0	0.003273		0.000974279	0	0.00048714		0.00287502
d__Bacteria	p__Proteobacteria	c__Gammaproteobacteria	o__PLTA13	f__PLTA13	g__PLTA13	0.00160187	0.00218465	0.00592312	0.000819182	0.00276207	0.00541178	0	0.00199796	0.00101268	0	0.00169325	0	0.00195055		0.00876851	0.00779533	0.00828192		0.00285503
d__Bacteria	p__Planctomycetota	c__Phycisphaerae	o__S-70	f__S-70	g__S-70	0.00240281	0.00218465	0.00338464	0.00163836	0.00644484	0.00324707	0.00119986	0.00599389	0.00405071	0.00291276	0.000846625	0.00116596	0.00295601		0.00292284	0.00155907	0.00224095		0.00285386
d__Bacteria	p__Spirochaetota	c__Spirochaetia	o__Spirochaetales	f__Spirochaetaceae	g__uncultured	0.00240281	0.00218465	0.00169232	0.00245755	0.000920692	0.00432943	0.00239972	0	0.00506339	0.0048546	0.00253988	0	0.00240375		0.00876851	0.0023386	0.00555355		0.00285372
d__Bacteria	p__Cyanobacteria	c__Cyanobacteriia	o__Cyanobacteriales	f__Nostocaceae	g__Gloeotrichia_SAG_32.84	0.00320374	0.00109232	0	0.00327673	0	0.00324707	0.0059993	0.00799185	0.00101268	0.00194184	0.0101595	0.00116596	0.00325758		0	0.000779533	0.000389766		0.0028479
d__Bacteria	p__Actinobacteriota	c__Actinobacteria	o__Micrococcales	f__Microbacteriaceae	g__Frigoribacterium	0.00400468	0.0163848	0.00169232	0.00163836	0.00276207	0.00324707	0.00119986	0	0	0.00679645	0	0.00116596	0.00324097		0.000974279	0	0.00048714		0.00284756
d__Bacteria	p__Actinobacteriota	c__Actinobacteria	o__Elev-16S-976	f__Elev-16S-976	g__Elev-16S-976	0	0.00109232	0	0.000819182	0	0.00216471	0	0	0	0	0	0	0.000339685		0.00681995	0.0288427	0.0178313		0.00283849
d__Bacteria	p__Proteobacteria	c__Alphaproteobacteria	o__Rhodobacterales	f__Rhodobacteraceae	g__Gemmobacter	0.00800935	0.00218465	0.00084616	0.00655346	0.00184138	0.00216471	0.00479944	0.00199796	0.00607607	0.000970921	0.000846625	0.00233193	0.00321856		0.000974279	0	0.00048714		0.00282835
d__Bacteria	p__Cyanobacteria	c__Cyanobacteriia	o__Pseudanabaenales	f__Pseudanabaenaceae	g__Pseudanabaena_PCC-7429	0.00400468	0	0.00169232	0.00327673	0.00184138	0.00216471	0.00239972	0.00599389	0.00810143	0.00873829	0	0.00116596	0.00328159		0	0	0		0.00281279
d__Bacteria	p__Bacteroidota	c__Bacteroidia	o__Sphingobacteriales	f__LiUU-11-161	g__LiUU-11-161	0.00640748	0.00327697	0.00761544	0.00327673	0.00368277	0	0.00119986	0	0.00405071	0.00194184	0	0	0.00262098		0.00389712	0.00389766	0.00389739		0.00280333
d__Bacteria	p__Proteobacteria	c__Gammaproteobacteria	o__Legionellales	f__Legionellaceae	g__Legionella	0.00240281	0	0.0042308	0	0.00276207	0.00974121	0.00239972	0.00199796	0.00506339	0.00194184	0.000846625	0	0.00261554		0.00779423	0	0.00389712		0.00279862
d__Bacteria	p__Proteobacteria	c__Gammaproteobacteria	o__Burkholderiales	f__MWH-UniP1_aquatic_group	g__MWH-UniP1_aquatic_group	0.00560655	0.00764626	0.00084616	0.00163836	0.00368277	0.00541178	0	0	0.00506339	0.000970921	0.00507975	0	0.0029955		0.00194856	0.000779533	0.00136405		0.00276243
d__Bacteria	p__Verrucomicrobiota	c__Verrucomicrobiae	o__Verrucomicrobiales	f__Rubritaleaceae	g__Roseibacillus	0.00240281	0.00218465	0.00338464	0.000819182	0	0.00432943	0.00239972	0.00599389	0.00911411	0	0	0	0.00255237		0.0048714	0.00311813	0.00399476		0.00275842
d__Bacteria	p__Fusobacteriota	c__Fusobacteriia	o__Fusobacteriales	f__Leptotrichiaceae	g__uncultured	0.00160187	0.00655394	0	0.00163836	0.000920692	0	0.00239972	0.00799185	0.00202536	0.012622	0.00169325	0.00116596	0.00321775		0	0	0		0.00275807
d__Bacteria	p__Proteobacteria	c__Alphaproteobacteria	o__Micropepsales	f__Micropepsaceae	g__uncultured	0.00480561	0.00218465	0.00169232	0.00245755	0.00368277	0.00432943	0.00119986	0.00199796	0.00202536	0.00194184	0.00253988	0.00349789	0.00269626		0.00389712	0.0023386	0.00311786		0.00275649
d__Bacteria	p__Actinobacteriota	c__Actinobacteria	o__Streptosporangiales	f__Streptosporangiales_Incertae_Sedis	g__Motilibacter	0.00480561	0.00436929	0.00169232	0.00163836	0.000920692	0.00216471	0.00359958	0	0.00101268	0.00194184	0	0.0139916	0.00301139		0	0.0023386	0.0011693		0.00274823
d__Bacteria	p__Chloroflexi	c__Anaerolineae	o__Caldilineales	f__Caldilineaceae	g__Litorilinea	0.00160187	0.00109232	0.00338464	0.00655346	0.00184138	0.0075765	0	0	0	0.00291276	0	0	0.00208024		0.0116913	0.00155907	0.00662521		0.00272952
d__Bacteria	p__Bacteroidota	c__Bacteroidia	o__Sphingobacteriales	f__Sphingobacteriales	g__Sphingobacteriales	0.00160187	0.00436929	0.00592312	0.00327673	0.00276207	0.0119059	0	0.00199796	0	0.000970921	0.000846625	0.00349789	0.00309603		0.000974279	0	0.00048714		0.00272333
d__Bacteria	p__Proteobacteria	c__Gammaproteobacteria	o__CCD24	f__CCD24	g__CCD24	0.000800935	0.00109232	0	0.00163836	0.00184138	0.00108236	0	0	0.00101268	0	0	0	0.000622337		0.0282541	0.0023386	0.0152963		0.00271862
d__Bacteria	p__Verrucomicrobiota	c__Verrucomicrobiae	o__Opitutales	f__Puniceicoccaceae	g__Puniceicoccus	0	0	0.00253848	0.000819182	0	0	0.00359958	0.00599389	0.00708875	0.00776737	0.000846625	0.00349789	0.00267931		0.00194856	0.00389766	0.00292311		0.00271414
d__Bacteria	p__Actinobacteriota	c__Actinobacteria	o__Micrococcales	f__Micrococcaceae	g__Nesterenkonia	0.00640748	0.00109232	0.00169232	0.00163836	0.00184138	0.00541178	0	0	0	0.00291276	0.00253988	0	0.00196136		0.00584567	0.00857486	0.00721027		0.0027112
d__Bacteria	p__Planctomycetota	c__Planctomycetes	o__Planctomycetales	f__Planctomycetales	g__Planctomycetales	0	0	0	0	0.000920692	0.00108236	0	0	0.00202536	0	0	0	0.0003357		0.0292284	0.0046772	0.0169528		0.00270957
d__Bacteria	p__Marinimicrobia_(SAR406_clade)	c__Marinimicrobia_(SAR406_clade)	o__Marinimicrobia_(SAR406_clade)	f__Marinimicrobia_(SAR406_clade)	g__Marinimicrobia_(SAR406_clade)	0.00480561	0.00109232	0.00253848	0.00163836	0.00184138	0.00432943	0.00119986	0	0.00101268	0.00388368	0	0.00582982	0.00234764		0.00584567	0.00389766	0.00487167		0.00270821
d__Bacteria	p__Bacteroidota	c__Bacteroidia	o__Bacteroidales	f__Prolixibacteraceae	g__uncultured	0.00480561	0.00655394	0.00084616	0.00163836	0.00552415	0.00541178	0.00119986	0	0.00506339	0.00194184	0.00253988	0.00233193	0.00315474		0	0	0		0.00270406
d__Bacteria	p__Actinobacteriota	c__Actinobacteria	o__Micrococcales	f__Microbacteriaceae	g__Curtobacterium	0.00640748	0.00983091	0.00592312	0.00163836	0.00368277	0.00108236	0.00119986	0	0.00202536	0.00194184	0	0.00116596	0.00290817		0.00194856	0.000779533	0.00136405		0.00268758
d__Bacteria	p__Acidobacteriota	c__Blastocatellia	o__Blastocatellales	f__Blastocatellaceae	g__Blastocatellaceae	0.000800935	0	0.00592312	0.000819182	0.00276207	0.00216471	0	0.00399592	0.00303804	0	0.0152393	0	0.00289527		0.00194856	0.000779533	0.00136405		0.00267652
d__Bacteria	p__Actinobacteriota	c__Actinobacteria	o__Micrococcales	f__Microbacteriaceae	g__Lysinimonas	0.00320374	0.00873859	0.0042308	0.00163836	0.00828622	0.00216471	0.00119986	0.00199796	0.00202536	0.00388368	0	0	0.00311411		0	0	0		0.00266924
d__Bacteria	p__Proteobacteria	c__Alphaproteobacteria	o__Azospirillales	f__Azospirillaceae	g__Desertibacter	0.00160187	0	0.00084616	0.00245755	0.000920692	0.00324707	0.0191978	0.00799185	0.00101268	0	0	0	0.0031063		0	0	0		0.00266255
d__Bacteria	p__Actinobacteriota	c__Actinobacteria	o__PeM15	f__PeM15	g__PeM15	0.000800935	0.00546162	0.00169232	0.00573427	0.000920692	0.00432943	0.00239972	0.00199796	0.00101268	0.00291276	0	0.00233193	0.00246619		0.00292284	0.0046772	0.00380002		0.00265674
d__Bacteria	p__Planctomycetota	c__Phycisphaerae	o__Phycisphaerales	f__Phycisphaeraceae	g__I-8	0	0	0.00084616	0	0.000920692	0.00108236	0.00119986	0	0	0.000970921	0	0	0.000418332		0.0126656	0.0194883	0.016077		0.00265528
d__Bacteria	p__Cyanobacteria	c__Cyanobacteriia	o__Cyanobacteriales	f__Xenococcaceae	g__Pleurocapsa_PCC-7319	0.000800935	0.00109232	0.00338464	0.00409591	0	0.00216471	0.00839903	0.00399592	0.00708875	0.000970921	0.0033865	0	0.0029483		0	0.00155907	0.000779533		0.00263848
d__Bacteria	p__Cyanobacteria	c__Cyanobacteriia	o__Leptolyngbyales	f__Leptolyngbyaceae	g__JSC-12	0	0	0	0.00245755	0.000920692	0.00108236	0.00479944	0.0119878	0.00708875	0.00679645	0.000846625	0	0.0029983		0	0.000779533	0.000389766		0.00262565
d__Bacteria	p__Proteobacteria	c__Alphaproteobacteria	o__Rhodobacterales	f__Rhodobacteraceae	g__Rhodobaculum	0.00720842	0	0.00084616	0.00163836	0	0.0075765	0.00479944	0	0.00708875	0	0.00169325	0.00233193	0.00276523		0.00194856	0.00155907	0.00175381		0.00262075
d__Bacteria	p__Actinobacteriota	c__Actinobacteria	o__Micromonosporales	f__Micromonosporaceae	g__Catenuloplanes	0.00160187	0.00436929	0.0042308	0.00409591	0.00460346	0.00649414	0	0.00199796	0.00101268	0.000970921	0.00169325	0.00116596	0.00268635		0.00194856	0.0023386	0.00214358		0.00260881
d__Bacteria	p__Chloroflexi	c__Chloroflexia	o__Kallotenuales	f__Kallotenuaceae	g__Kallotenue	0	0.00109232	0.00084616	0.00327673	0.00276207	0.00432943	0.00479944	0.00199796	0.00506339	0.00291276	0.0033865	0.00116596	0.00263606		0.0048714	0	0.0024357		0.00260744
d__Bacteria	p__Actinobacteriota	c__Actinobacteria	o__Micrococcales	f__Microbacteriaceae	g__Labedella	0.00240281	0.00764626	0.00676928	0.00245755	0.00644484	0.00216471	0	0	0.00101268	0.00388368	0	0	0.00273182		0.00292284	0.000779533	0.00185118		0.00260601
d__Bacteria	p__Proteobacteria	c__Alphaproteobacteria	o__Rhodobacterales	f__Rhodobacteraceae	g__Wenxinia	0.012014	0.00109232	0	0.00327673	0.000920692	0.00432943	0.00119986	0.00199796	0.00708875	0	0.0033865	0.00116596	0.00303935		0	0	0		0.00260516
d__Bacteria	p__Proteobacteria	c__Alphaproteobacteria	o__Acetobacterales	f__Acetobacteraceae	g__Rhodopila	0.00160187	0.00436929	0.00338464	0.000819182	0.00184138	0.00216471	0	0	0.00101268	0.000970921	0.0118528	0.00816174	0.00301493		0	0	0		0.00258423
d__Bacteria	p__Proteobacteria	c__Gammaproteobacteria	o__Burkholderiales	f__Alcaligenaceae	g__Achromobacter	0.00160187	0.00218465	0.00592312	0.000819182	0.00460346	0.0075765	0	0	0.00405071	0	0	0	0.00222996		0.00779423	0.00155907	0.00467665		0.00257948
d__Bacteria	p__Cyanobacteria	c__Cyanobacteriia	o__Leptolyngbyales	f__Leptolyngbyaceae	g__Leptolyngbyaceae	0.00240281	0	0.00084616	0.009011	0	0	0.00479944	0.0119878	0.00101268	0.00194184	0.000846625	0.00233193	0.00293169		0	0.000779533	0.000389766		0.00256856
d__Bacteria	p__Proteobacteria	c__Gammaproteobacteria	o__Burkholderiales	f__Comamonadaceae	g__Simplicispira	0.00320374	0.00218465	0.00592312	0	0.00276207	0.0129883	0.00119986	0.00199796	0.00202536	0	0	0	0.00269042		0.00194856	0.00155907	0.00175381		0.00255662
d__Bacteria	p__Actinobacteriota	c__Actinobacteria	o__Micrococcales	f__Microbacteriaceae	g__Agromyces	0.00240281	0.00655394	0.00084616	0.00163836	0.00276207	0	0	0	0.00101268	0.00194184	0	0.00233193	0.00162415		0.0136399	0.0023386	0.00798925		0.00253345
d__Bacteria	p__Proteobacteria	c__Alphaproteobacteria	o__Rhizobiales	f__Xanthobacteraceae	g__Xanthobacteraceae	0	0.00109232	0.00084616	0.000819182	0.000920692	0.00541178	0	0	0	0.00194184	0	0.00116596	0.0010165		0.0224084	0.000779533	0.011594		0.00252756
d__Bacteria	p__Actinobacteriota	c__Actinobacteria	o__Propionibacteriales	f__Propionibacteriaceae	g__Aestuariimicrobium	0.00240281	0	0.0042308	0.00163836	0.00368277	0.0075765	0	0	0.00202536	0.000970921	0.000846625	0.00349789	0.00223934		0.00292284	0.00545673	0.00418978		0.00251797
d__Bacteria	p__Cyanobacteria	c__Cyanobacteriia	o__Cyanobacteriales	f__Paraspirulinaceae	g__Halospirulina_CCC_Baja-95_Cl.2	0.000800935	0	0.00169232	0.00491509	0.000920692	0.00108236	0.0059993	0.00599389	0.00708875	0.00388368	0.00169325	0.00116596	0.00293635		0	0	0		0.00251687
d__Bacteria	p__Proteobacteria	c__Alphaproteobacteria	o__Rhodobacterales	f__Rhodobacteraceae	g__Thalassococcus	0.00881029	0	0.00169232	0.00327673	0.000920692	0.00865885	0.00119986	0	0.00405071	0.00291276	0.00253988	0.00116596	0.00293567		0	0	0		0.00251629
d__Bacteria	p__Actinobacteriota	c__Actinobacteria	o__Micrococcales	f__Dermabacteraceae	g__Brachybacterium	0.00400468	0.00327697	0.00084616	0.00245755	0.00276207	0	0	0	0.00101268	0.00194184	0	0.00116596	0.00145566		0.0107171	0.00701579	0.00886643		0.00251434
d__Bacteria	p__Planctomycetota	c__Planctomycetes	o__Planctomycetales	f__Rubinisphaeraceae	g__uncultured	0	0.00218465	0.0042308	0.00163836	0	0.00541178	0	0	0	0.000970921	0.000846625	0	0.00127359		0.0136399	0.00623626	0.00993808		0.00251138
d__Bacteria	p__Actinobacteriota	c__Acidimicrobiia	o__Microtrichales	f__Microtrichaceae	g__IMCC26207	0	0	0.00169232	0.000819182	0	0	0	0.00399592	0	0.000970921	0.000846625	0	0.000693748		0.0126656	0.0140316	0.0133486		0.00250158
d__Bacteria	p__Myxococcota	c__Polyangia	o__Polyangiales	f__Polyangiaceae	g__Labilithrix	0.00560655	0.00218465	0.00592312	0.000819182	0.00276207	0.00108236	0	0.00199796	0.00303804	0.00388368	0.000846625	0	0.00234535		0.00292284	0.00389766	0.00341025		0.00249748
d__Bacteria	p__Proteobacteria	c__Alphaproteobacteria	o__Rhizobiales	f__Rhizobiaceae	g__Phyllobacterium	0.00400468	0.00327697	0.00169232	0.00245755	0.00276207	0.00432943	0	0.00199796	0.00202536	0.000970921	0.000846625	0	0.00203032		0.00584567	0.0046772	0.00526143		0.00249191
d__Bacteria	p__Bacteroidota	c__Bacteroidia	o__Bacteroidales	f__Rs-E47_termite_group	g__GWE2-42-42	0.00480561	0.00109232	0.00592312	0.00327673	0.00368277	0.00216471	0.00119986	0	0.00303804	0	0.00423313	0.00466385	0.00284001		0	0.000779533	0.000389766		0.00248998
d__Bacteria	p__Verrucomicrobiota	c__Omnitrophia	o__Omnitrophales	f__Omnitrophales	g__Omnitrophales	0.00160187	0	0.00338464	0	0	0.00108236	0	0	0.00101268	0	0.0033865	0	0.000872337		0.00876851	0.0155907	0.0121796		0.00248766
d__Bacteria	p__Patescibacteria	c__ABY1	o__Candidatus_Magasanikbacteria	f__Candidatus_Magasanikbacteria	g__Candidatus_Magasanikbacteria	0.00240281	0	0.00253848	0.000819182	0.00276207	0.0075765	0	0.00199796	0.00202536	0.00194184	0.00253988	0	0.00205034		0.00389712	0.00623626	0.00506669		0.00248125
d__Bacteria	p__Proteobacteria	c__Alphaproteobacteria	o__AT-s3-44	f__AT-s3-44	g__AT-s3-44	0.00160187	0	0.00338464	0.000819182	0.00368277	0.00324707	0.00119986	0.00199796	0.00506339	0.00194184	0.000846625	0.00466385	0.00237076		0.00389712	0.0023386	0.00311786		0.00247748
d__Bacteria	p__Actinobacteriota	c__Actinobacteria	o__Micrococcales	f__Microbacteriaceae	g__Diaminobutyricimonas	0.00320374	0.00983091	0.00253848	0.00655346	0.00368277	0.00216471	0	0.00199796	0.00101268	0.000970921	0	0	0.00266297		0.00194856	0.000779533	0.00136405		0.00247741
d__Bacteria	p__Bacteroidota	c__Bacteroidia	o__Sphingobacteriales	f__FFCH9454	g__FFCH9454	0.00160187	0.00218465	0.00761544	0.00245755	0.00276207	0.00324707	0.00119986	0	0.00101268	0.00194184	0.00169325	0.00349789	0.00243451		0.00389712	0.00155907	0.00272809		0.00247645
d__Bacteria	p__Planctomycetota	c__Phycisphaerae	o__Tepidisphaerales	f__Tepidisphaerales	g__Tepidisphaerales	0.00160187	0.00109232	0.00169232	0	0	0.00108236	0	0.00599389	0.00202536	0	0.000846625	0.00233193	0.00138889		0.0146142	0.00311813	0.00886616		0.00245707
d__Bacteria	p__Acidobacteriota	c__Holophagae	o__Holophagales	f__Holophagaceae	g__uncultured	0.00160187	0.00218465	0.0042308	0.00245755	0.00184138	0.00432943	0	0	0.00202536	0.000970921	0.00169325	0.00116596	0.0018751		0.00876851	0.00311813	0.00594332		0.00245627
d__Bacteria	p__Myxococcota	c__Myxococcia	o__Myxococcales	f__Myxococcaceae	g__Pyxidicoccus	0.00320374	0.00327697	0.00338464	0.00163836	0.00276207	0.00108236	0.0059993	0.00399592	0.00303804	0.00291276	0	0	0.00260785		0.00292284	0	0.00146142		0.00244407
d__Bacteria	p__Verrucomicrobiota	c__Verrucomicrobiae	o__Pedosphaerales	f__Pedosphaeraceae	g__SCGC_AAA164-E04	0.000800935	0.00218465	0.00676928	0.000819182	0.00276207	0.00108236	0	0.00399592	0.00202536	0.00194184	0.000846625	0	0.00193569		0.00779423	0.00311813	0.00545618		0.00243861
d__Bacteria	p__Bacteroidota	c__Bacteroidia	o__Cytophagales	f__Cyclobacteriaceae	g__Tunicatimonas	0.00560655	0.00436929	0.00084616	0.00163836	0.00184138	0.00216471	0.00239972	0.00199796	0.00607607	0.00194184	0.00423313	0	0.0027596		0.000974279	0	0.00048714		0.00243496
d__Bacteria	p__Chloroflexi	c__OLB14	o__OLB14	f__OLB14	g__OLB14	0.000800935	0	0	0.000819182	0.000920692	0.00216471	0.00119986	0	0.00101268	0	0.000846625	0	0.000647057		0.0214341	0.0046772	0.0130557		0.00241972
d__Bacteria	p__Proteobacteria	c__Gammaproteobacteria	o__Burkholderiales	f__A21b	g__A21b	0	0.00218465	0	0	0.000920692	0	0	0	0.00101268	0	0.000846625	0	0.00041372		0.0272798	0.00155907	0.0144194		0.00241454
d__Bacteria	p__Cyanobacteria	c__Cyanobacteriia	o__Cyanobacteriales	f__Microcystaceae	g__UCYN-C	0.00400468	0	0.00084616	0.00409591	0.000920692	0.00108236	0.0059993	0.00599389	0.00810143	0.000970921	0.00169325	0	0.00280905		0	0	0		0.00240776
d__Bacteria	p__Cyanobacteria	c__Cyanobacteriia	o__uncultured	f__uncultured	g__uncultured	0.000800935	0	0.00084616	0.00409591	0	0.00216471	0.0059993	0.00799185	0.00303804	0.00388368	0.00169325	0.00233193	0.00273715		0	0.000779533	0.000389766		0.00240181
d__Bacteria	p__Bacteroidota	c__Bacteroidia	o__Cytophagales	f__Microscillaceae	g__Microscilla	0.00400468	0.00109232	0.00253848	0.000819182	0.000920692	0.00324707	0.00239972	0.00399592	0.00506339	0.00776737	0.00169325	0	0.00279517		0	0	0		0.00239586
d__Bacteria	p__Bacteroidota	c__Bacteroidia	o__Sphingobacteriales	f__ST-12K33	g__ST-12K33	0.00480561	0.00436929	0	0.00327673	0.00276207	0.00974121	0.00359958	0	0.00303804	0	0	0	0.00263271		0.000974279	0.000779533	0.000876906		0.00238188
d__Bacteria	p__Cyanobacteria	c__Cyanobacteriia	o__Cyanobacteriales	f__Nostocaceae	g__Fischerella_CENA298	0.00881029	0.00109232	0	0.00491509	0	0.00324707	0.00479944	0	0.00405071	0.00291276	0.00169325	0	0.00262675		0	0.00155907	0.000779533		0.00236286
d__Bacteria	p__Actinobacteriota	c__Actinobacteria	o__Micrococcales	f__Microbacteriaceae	g__Galbitalea	0.00160187	0.00436929	0.00761544	0.00327673	0.0110483	0.00216471	0	0	0	0	0	0	0.00250636		0.00292284	0	0.00146142		0.00235708
d__Bacteria	p__Proteobacteria	c__Gammaproteobacteria	o__Gammaproteobacteria_Incertae_Sedis	f__Unknown_Family	g__Candidatus_Ovatusbacter	0.000800935	0.00327697	0.00338464	0.000819182	0	0.00216471	0	0	0.0222789	0	0	0	0.00272711		0	0	0		0.00233753
d__Bacteria	p__Desulfobacterota	c__Desulfuromonadia	o__Bradymonadales	f__Bradymonadales	g__Bradymonadales	0.00240281	0.00218465	0.00084616	0.000819182	0.00184138	0.00108236	0.00119986	0.00199796	0.00303804	0.000970921	0	0.00116596	0.00146244		0.0048714	0.0101339	0.00750266		0.00232533
d__Bacteria	p__Planctomycetota	c__Phycisphaerae	o__Tepidisphaerales	f__CPla-3_termite_group	g__CPla-3_termite_group	0.00320374	0	0.0042308	0.00409591	0.00276207	0.0075765	0.00119986	0	0.00101268	0	0	0	0.0020068		0.00681995	0.00155907	0.00418951		0.00231861
d__Bacteria	p__Campilobacterota	c__Campylobacteria	o__Campylobacterales	f__Sulfurovaceae	g__Sulfurovum	0.000800935	0.00109232	0.00338464	0.00491509	0.00368277	0.00541178	0.00239972	0	0	0.00388368	0.000846625	0	0.00220146		0.00292284	0.00311813	0.00302048		0.00231847
d__Bacteria	p__Actinobacteriota	c__Acidimicrobiia	o__Microtrichales	f__Ilumatobacteraceae	g__Ilumatobacter	0	0.00218465	0	0.00245755	0	0.00108236	0	0	0.00101268	0.00194184	0	0	0.000723256		0.0136399	0.0101339	0.0118869		0.00231806
d__Bacteria	p__Proteobacteria	c__Alphaproteobacteria	o__Azospirillales	f__Azospirillaceae	g__Niveispirillum	0.00320374	0.00327697	0.00169232	0.00245755	0.00460346	0.00541178	0.00119986	0	0	0.00291276	0.000846625	0.00582982	0.00261957		0.000974279	0	0.00048714		0.00231494
d__Bacteria	p__Firmicutes	c__Clostridia	o__Clostridia_UCG-014	f__Clostridia_UCG-014	g__Clostridia_UCG-014	0.000800935	0.00218465	0.00338464	0.000819182	0	0.00541178	0.00479944	0	0.00101268	0.0048546	0.00169325	0.00116596	0.00217726		0.00292284	0.00311813	0.00302048		0.00229772
d__Bacteria	p__Planctomycetota	c__Planctomycetes	o__Pirellulales	f__Pirellulaceae	g__Rubripirellula	0.000800935	0	0.00169232	0.00163836	0.00276207	0.00541178	0	0.00399592	0.00101268	0.00291276	0	0	0.00168557		0.0048714	0.00701579	0.00594359		0.00229386
d__Bacteria	p__Chloroflexi	c__Anaerolineae	o__Thermoflexales	f__Thermoflexaceae	g__Thermoflexus	0.00240281	0.00109232	0.00169232	0	0.000920692	0.00216471	0.00239972	0.00399592	0.00303804	0.00291276	0.00507975	0.00116596	0.00223875		0.00194856	0.00311813	0.00253334		0.00228084
d__Bacteria	p__Proteobacteria	c__Alphaproteobacteria	o__Kiloniellales	f__Kiloniellaceae	g__Tistlia	0.00640748	0.00655394	0.00084616	0.00163836	0.000920692	0.00108236	0.00239972	0.00199796	0.00101268	0.000970921	0	0.00233193	0.00218018		0.0048714	0.000779533	0.00282546		0.00227237
d__Bacteria	p__Proteobacteria	c__Gammaproteobacteria	o__Enterobacterales	f__Erwiniaceae	g__Pantoea	0	0.0284004	0.00169232	0	0.000920692	0	0	0	0	0	0	0	0.00258445		0	0.000779533	0.000389766		0.00227092
d__Bacteria	p__Firmicutes	c__Incertae_Sedis	o__DTU014	f__DTU014	g__DTU014	0.00480561	0.00109232	0.00084616	0.00163836	0.00184138	0.00108236	0.00359958	0.00399592	0.00303804	0.000970921	0.0033865	0.00349789	0.00248292		0.00194856	0	0.000974279		0.0022674
d__Bacteria	p__Bacteroidota	c__Bacteroidia	o__Sphingobacteriales	f__Sphingobacteriaceae	g__Solitalea	0.00640748	0.00109232	0.0042308	0.00163836	0.00184138	0.00541178	0.00119986	0.00199796	0.00202536	0	0.00169325	0.00116596	0.00239204		0.00292284	0	0.00146142		0.0022591
d__Bacteria	p__Actinobacteriota	c__Acidimicrobiia	o__Acidimicrobiales	f__Acidimicrobiales_Incertae_Sedis	g__Aciditerrimonas	0	0	0	0	0	0	0	0	0	0	0	0	0		0.00974279	0.0218269	0.0157849		0.00225498
d__Bacteria	p__Proteobacteria	c__Alphaproteobacteria	o__Rhizobiales	f__Hyphomicrobiaceae	g__uncultured	0.00160187	0.00327697	0.00084616	0.00163836	0.000920692	0.00432943	0.00239972	0	0.00303804	0.00388368	0.0033865	0.00116596	0.00220728		0.00194856	0.00311813	0.00253334		0.00225386
d__Bacteria	p__Cyanobacteria	c__Cyanobacteriia	o__Phormidesmiales	f__Phormidesmiaceae	g__Phormidium_MBIC10002	0	0.00109232	0	0.00245755	0.000920692	0	0.00479944	0.00799185	0.00303804	0.00776737	0.0033865	0	0.00262115		0	0	0		0.0022467
d__Bacteria	p__Actinobacteriota	c__Actinobacteria	o__Micrococcales	f__Micrococcaceae	g__Sinomonas	0.00480561	0.00218465	0.00169232	0.00327673	0.000920692	0.00541178	0	0	0.00405071	0.00194184	0.000846625	0	0.00209425		0	0.00623626	0.00311813		0.00224052
d__Bacteria	p__Proteobacteria	c__Alphaproteobacteria	o__Rhodobacterales	f__Rhodobacteraceae	g__Roseibacterium	0.00881029	0.00327697	0.00253848	0.00245755	0	0.00324707	0	0	0.00202536	0.00194184	0.00253988	0.00349789	0.00252794		0.000974279	0	0.00048714		0.0022364
d__Bacteria	p__Cyanobacteria	c__Cyanobacteriia	o__Eurycoccales	f__Leptococcaceae	g__Leptococcus_JA-3-3Ab	0.00160187	0.00109232	0.00253848	0.00245755	0.000920692	0	0.00359958	0.00599389	0.00303804	0.00388368	0.00423313	0.00116596	0.00254377		0	0.000779533	0.000389766		0.00223605
d__Bacteria	p__Proteobacteria	c__Gammaproteobacteria	o__Burkholderiales	f__Neisseriaceae	g__uncultured	0.00480561	0.00109232	0.00338464	0.000819182	0.00276207	0.0075765	0	0	0.00708875	0.000970921	0.000846625	0	0.00244555		0.00194856	0	0.000974279		0.00223537
d__Bacteria	p__Proteobacteria	c__Gammaproteobacteria	o__uncultured	f__uncultured	g__uncultured	0.00160187	0.00109232	0.0110001	0.00163836	0	0.0075765	0	0.00199796	0.00202536	0	0.000846625	0	0.00231492		0.00194856	0.00155907	0.00175381		0.00223476
d__Bacteria	p__Bacteroidota	c__Bacteroidia	o__Sphingobacteriales	f__CWT_CU03-E12	g__CWT_CU03-E12	0.000800935	0	0.00338464	0.00163836	0.00276207	0.00108236	0.00119986	0.00199796	0	0	0.00253988	0	0.00128384		0.000974279	0.0148111	0.0078927		0.00222796
d__Bacteria	p__Proteobacteria	c__Alphaproteobacteria	o__Sphingomonadales	f__Sphingomonadaceae	g__Sphingomicrobium	0.000800935	0	0.00169232	0.00163836	0.00184138	0.00541178	0.0059993	0.00599389	0.00202536	0.000970921	0.000846625	0.00233193	0.00246273		0	0.00155907	0.000779533		0.00222228
d__Bacteria	p__Patescibacteria	c__Gracilibacteria	o__Candidatus_Peregrinibacteria	f__Candidatus_Peregrinibacteria	g__Candidatus_Peregrinibacteria	0	0	0.00084616	0.00163836	0.00184138	0.0108236	0.00239972	0.00399592	0.00101268	0.000970921	0.000846625	0	0.00203128		0.0048714	0.00155907	0.00321523		0.00220041
d__Bacteria	p__Proteobacteria	c__Alphaproteobacteria	o__Rhizobiales	f__Beijerinckiaceae	g__Methylocella	0.00480561	0.00109232	0.00253848	0.00327673	0.000920692	0.0129883	0	0	0.00202536	0.00194184	0	0.00116596	0.00256294		0	0	0		0.00219681
d__Bacteria	p__Proteobacteria	c__Alphaproteobacteria	o__Rhizobiales	f__Beijerinckiaceae	g__Camelimonas	0.00480561	0.00764626	0.00169232	0	0.00368277	0.00432943	0.00239972	0	0.00303804	0	0	0.00116596	0.00239668		0.00194856	0	0.000974279		0.00219348
d__Bacteria	p__Proteobacteria	c__Alphaproteobacteria	o__Acetobacterales	f__Acetobacteraceae	g__Komagataeibacter	0	0	0.00084616	0	0.000920692	0.00108236	0	0	0.00101268	0.0048546	0.006773	0.0151575	0.00255392		0	0	0		0.00218907
d__Bacteria	p__Proteobacteria	c__Alphaproteobacteria	o__Alphaproteobacteria_Incertae_Sedis	f__Unknown_Family	g__Acuticoccus	0.00480561	0	0.00084616	0	0	0.00432943	0.00239972	0.00399592	0.00101268	0.00776737	0	0	0.00209641		0.00389712	0.00155907	0.00272809		0.00218665
d__Bacteria	p__Proteobacteria	c__Gammaproteobacteria	o__Burkholderiales	f__Rhodocyclaceae	g__uncultured	0	0.00436929	0	0	0	0.00216471	0	0.00199796	0.00202536	0	0.00169325	0	0.00102088		0.0136399	0.0046772	0.00915855		0.00218341
d__Bacteria	p__Verrucomicrobiota	c__Chlamydiae	o__LD1-PA32	f__LD1-PA32	g__LD1-PA32	0	0.00436929	0.00253848	0.00245755	0.000920692	0.00108236	0.00119986	0.00599389	0.00202536	0.0048546	0.00169325	0	0.00226128		0.000974279	0.0023386	0.00165644		0.00217487
d__Bacteria	p__Actinobacteriota	c__Actinobacteria	o__Pseudonocardiales	f__Pseudonocardiaceae	g__Saccharomonospora	0	0.00327697	0.00084616	0.00409591	0.00552415	0.00216471	0	0.00199796	0.00202536	0.00291276	0.00169325	0	0.00204477		0.00194856	0.00389766	0.00292311		0.00217025
d__Bacteria	p__Spirochaetota	c__Spirochaetia	o__Spirochaetales	f__Spirochaetaceae	g__Treponema	0.00160187	0.00109232	0.00169232	0	0.000920692	0.00432943	0.00239972	0.00199796	0.00202536	0.00291276	0.00592638	0.00116596	0.00217206		0.00194856	0.0023386	0.00214358		0.002168
d__Bacteria	p__Actinobacteriota	c__Actinobacteria	o__Micrococcales	f__Microbacteriaceae	g__Amnibacterium	0.000800935	0.0174772	0.0042308	0.00163836	0.00184138	0.00432943	0	0	0	0	0	0	0.00252651		0	0	0		0.00216558
d__Bacteria	p__Bacteroidota	c__Bacteroidia	o__Chitinophagales	f__Chitinophagaceae	g__Parasediminibacterium	0.00560655	0.00436929	0.0042308	0.000819182	0.00184138	0.00541178	0	0.00399592	0.00202536	0	0	0	0.00235836		0.00194856	0	0.000974279		0.00216063
d__Bacteria	p__Proteobacteria	c__Gammaproteobacteria	o__Burkholderiales	f__Nitrosomonadaceae	g__mle1-7	0	0	0	0	0.000920692	0.00865885	0.00119986	0	0	0.000970921	0.00423313	0	0.00133195		0.0126656	0.00155907	0.00711235		0.00215772
d__Bacteria	p__Proteobacteria	c__Alphaproteobacteria	o__Rhodobacterales	f__Rhodobacteraceae	g__Pseudorhodobacter	0.00560655	0.00218465	0.00169232	0.00573427	0.00184138	0.00324707	0	0	0.00405071	0.000970921	0.00253988	0.00233193	0.00251664		0	0	0		0.00215712
d__Bacteria	p__Proteobacteria	c__Alphaproteobacteria	o__Sphingomonadales	f__Sphingomonadaceae	g__SD04E11	0.00320374	0	0.00338464	0.00163836	0.000920692	0.00649414	0.0059993	0	0.00303804	0.000970921	0.00253988	0.00116596	0.00244631		0	0.000779533	0.000389766		0.00215251
d__Bacteria	p__Bacteroidota	c__Rhodothermia	o__Rhodothermales	f__Rhodothermaceae	g__Rhodothermaceae	0.000800935	0.00327697	0.00169232	0.00163836	0.000920692	0.00974121	0	0.00199796	0	0	0.00169325	0.00349789	0.00210497		0.0048714	0	0.0024357		0.00215221
d__Bacteria	p__Proteobacteria	c__Gammaproteobacteria	o__Burkholderiales	f__Oxalobacteraceae	g__Collimonas	0.00720842	0.00327697	0.00253848	0.000819182	0.00460346	0.00649414	0.00119986	0.00199796	0	0.000970921	0	0	0.00242578		0.000974279	0	0.00048714		0.00214883
d__Bacteria	p__Cyanobacteria	c__Cyanobacteriia	o__Cyanobacteriales	f__Cyanobacteriaceae	g__uncultured	0	0	0.00169232	0.000819182	0.000920692	0	0.00959889	0.00998981	0.00101268	0.000970921	0.00423313	0	0.00243647		0	0.000779533	0.000389766		0.00214408
d__Bacteria	p__Bacteroidota	c__Bacteroidia	o__Cytophagales	f__Cyclobacteriaceae	g__Marivirga	0.00480561	0.00109232	0.00169232	0.000819182	0.00184138	0.00216471	0.0059993	0	0.00202536	0.00194184	0.00761963	0	0.00250014		0	0	0		0.00214298
d__Bacteria	p__Proteobacteria	c__Alphaproteobacteria	o__Rhizobiales	f__Rhizobiaceae	g__Bartonella	0.000800935	0.00109232	0.00253848	0	0.00184138	0.00541178	0.00119986	0.00599389	0	0.00194184	0	0.00233193	0.00192937		0.00292284	0.00389766	0.00341025		0.00214092
d__Bacteria	p__Proteobacteria	c__Alphaproteobacteria	o__Rhodobacterales	f__Rhodobacteraceae	g__Jhaorihella	0.0112131	0.00327697	0.00169232	0.00245755	0.00276207	0.00216471	0	0	0.00303804	0	0.000846625	0.00233193	0.00248194		0	0	0		0.00212738
d__Bacteria	p__Planctomycetota	c__Planctomycetes	o__Pirellulales	f__Pirellulaceae	g__Candidatus_Anammoximicrobium	0	0	0.00084616	0	0	0	0	0	0	0	0	0	7.05133e-05		0.00389712	0.024945	0.0144211		0.00212059
d__Bacteria	p__Actinobacteriota	c__Coriobacteriia	o__Coriobacteriales	f__Coriobacteriaceae	g__Collinsella	0.00560655	0	0.00084616	0.00163836	0.00184138	0.00108236	0.00359958	0.00599389	0.00101268	0	0	0.00116596	0.00189891		0.00292284	0.00389766	0.00341025		0.00211482
d__Bacteria	p__Patescibacteria	c__ABY1	o__Candidatus_Uhrbacteria	f__Candidatus_Uhrbacteria	g__Candidatus_Uhrbacteria	0.00160187	0.00109232	0.00169232	0.00163836	0.00276207	0	0.00239972	0.00799185	0.00202536	0.00194184	0.00253988	0	0.00214047		0.00292284	0.000779533	0.00185118		0.00209914
d__Bacteria	p__Proteobacteria	c__Alphaproteobacteria	o__Rhodobacterales	f__Rhodobacteraceae	g__Thalassobius	0.0112131	0.00218465	0	0.00163836	0.000920692	0.00432943	0.00119986	0.00399592	0.00101268	0	0.00169325	0.00116596	0.00244616		0	0	0		0.00209671
d__Bacteria	p__Proteobacteria	c__Alphaproteobacteria	o__Azospirillales	f__Inquilinaceae	g__Inquilinus	0.00240281	0.00436929	0.00169232	0.00327673	0.00276207	0.00216471	0.00119986	0.00199796	0	0.00194184	0.000846625	0.00116596	0.00198502		0.00389712	0.00155907	0.00272809		0.00209117
d__Bacteria	p__Verrucomicrobiota	c__Verrucomicrobiae	o__UA11	f__UA11	g__UA11	0.000800935	0.00218465	0.00338464	0.000819182	0	0.00108236	0.00119986	0.00799185	0.00202536	0.00388368	0	0	0.00194771		0.0048714	0.000779533	0.00282546		0.0020731
d__Bacteria	p__Actinobacteriota	c__Actinobacteria	o__Streptosporangiales	f__Streptosporangiaceae	g__Nonomuraea	0	0.00109232	0.00169232	0.00409591	0	0.00324707	0	0	0	0.00194184	0	0.00116596	0.00110295		0.0048714	0.0109135	0.00789243		0.00207288
d__Bacteria	p__Cyanobacteria	c__Cyanobacteriia	o__Oxyphotobacteria_Incertae_Sedis	f__Unknown_Family	g__Oscillatoria_SAG_1459-8	0.000800935	0.00109232	0.00169232	0.00327673	0.000920692	0.00108236	0.00839903	0.00399592	0.00405071	0.00194184	0.00169325	0	0.00241218		0	0	0		0.00206758
d__Bacteria	p__Planctomycetota	c__Phycisphaerae	o__Phycisphaerales	f__Phycisphaeraceae	g__Urania-1B-19_marine_sediment_group	0.00160187	0	0.0042308	0	0	0.00541178	0	0.00199796	0.00202536	0.000970921	0	0.00349789	0.00164472		0.00292284	0.00623626	0.00457955		0.00206398
d__Bacteria	p__Cyanobacteria	c__Cyanobacteriia	o__Cyanobacteriales	f__Cyanobacteriales_Incertae_Sedis	g__uncultured	0	0	0	0.00573427	0	0.00216471	0.00479944	0.00799185	0.00202536	0.00194184	0.00423313	0	0.00240755		0	0	0		0.00206361
d__Bacteria	p__Bacteroidota	c__Rhodothermia	o__Rhodothermales	f__Rhodothermaceae	g__Salinibacter	0.00160187	0.00546162	0.00253848	0.00163836	0.00276207	0.00324707	0.00119986	0.00199796	0.00101268	0.000970921	0	0.00233193	0.00206357		0.00389712	0	0.00194856		0.00204714
d__Bacteria	p__Planctomycetota	c__Planctomycetes	o__Isosphaerales	f__Isosphaeraceae	g__Paludisphaera	0.00160187	0.00218465	0	0	0	0.00541178	0	0	0.00405071	0	0.00507975	0	0.0015274		0.00779423	0.0023386	0.00506642		0.00203297
d__Bacteria	p__Chloroflexi	c__Chloroflexia	o__Chloroflexales	f__Roseiflexaceae	g__Kouleothrix	0.00480561	0	0.00169232	0.00163836	0	0.00216471	0.00239972	0.00399592	0.00303804	0.00291276	0.000846625	0	0.00195784		0.0048714	0	0.0024357		0.00202611
d__Bacteria	p__Cyanobacteria	c__Cyanobacteriia	o__Cyanobacteriales	f__Nostocaceae	g__Calothrix_PCC-7507	0.00240281	0	0	0.00737264	0.000920692	0.00324707	0.00359958	0.00599389	0.00303804	0	0.00169325	0	0.00235566		0	0	0		0.00201914
d__Bacteria	p__Firmicutes	c__Limnochordia	o__Limnochordia	f__Limnochordia	g__Hydrogenispora	0.00160187	0.00109232	0.00084616	0.000819182	0	0.00108236	0.00239972	0.00199796	0.00303804	0.0048546	0.00169325	0	0.00161879		0.0048714	0.00389766	0.00438453		0.00201389
d__Bacteria	p__Cyanobacteria	c__Vampirivibrionia	o__Obscuribacterales	f__Obscuribacteraceae	g__Obscuribacteraceae	0.000800935	0.00109232	0	0.000819182	0	0.00108236	0.00239972	0.00199796	0.00202536	0.000970921	0.00253988	0.00233193	0.00133838		0.00584567	0.00623626	0.00604097		0.00201018
d__Bacteria	p__Cyanobacteria	c__Cyanobacteriia	o__Leptolyngbyales	f__Leptolyngbyaceae	g__LB3-76	0	0	0.00084616	0.00655346	0	0.00216471	0.00119986	0	0.00607607	0.0048546	0.00507975	0.00116596	0.00232838		0	0	0		0.00199576
d__Bacteria	p__Proteobacteria	c__Alphaproteobacteria	o__Rhodobacterales	f__Rhodobacteraceae	g__Tateyamaria	0.00961123	0	0	0.00245755	0	0.00324707	0.00119986	0.00199796	0.00607607	0	0	0.00233193	0.00224347		0.000974279	0	0.00048714		0.00199257
d__Bacteria	p__Proteobacteria	c__Gammaproteobacteria	o__Gammaproteobacteria_Incertae_Sedis	f__Unknown_Family	g__Candidatus_Berkiella	0.00400468	0.00218465	0.00338464	0	0.00552415	0.00216471	0	0	0.00202536	0.00194184	0	0	0.00176917		0.00584567	0.000779533	0.0033126		0.00198966
d__Bacteria	p__Actinobacteriota	c__Actinobacteria	o__Actinomycetales	f__Actinomycetaceae	g__Actinomyces	0.00320374	0.00327697	0.00084616	0.00245755	0	0.00216471	0.00119986	0	0.00101268	0.000970921	0	0.00233193	0.00145538		0.0048714	0.00545673	0.00516406		0.00198519
d__Bacteria	p__Actinobacteriota	c__Actinobacteria	o__Propionibacteriales	f__Propionibacteriaceae	g__Pseudopropionibacterium	0.00240281	0.00764626	0.00338464	0.00245755	0.00276207	0.00216471	0.00239972	0	0	0	0.000846625	0.00116596	0.00210253		0.000974279	0.00155907	0.00126667		0.00198312
d__Bacteria	p__Margulisbacteria	c__Margulisbacteria	o__Margulisbacteria	f__Margulisbacteria	g__Margulisbacteria	0.00160187	0.00218465	0.00338464	0.000819182	0.00184138	0.00108236	0.00119986	0.00199796	0	0.00194184	0.0033865	0.00466385	0.00200867		0.00194856	0.00155907	0.00175381		0.00197227
d__Bacteria	p__Actinobacteriota	c__Actinobacteria	o__Propionibacteriales	f__Propionibacteriaceae	g__Propionicicella	0.00160187	0.00436929	0.00338464	0.00245755	0.00184138	0.00432943	0	0	0.00101268	0	0	0.00582982	0.00206889		0.00194856	0.000779533	0.00136405		0.0019682
d__Bacteria	p__Cyanobacteria	c__Cyanobacteriia	o__Cyanobacteriales	f__Desertifilaceae	g__Hormoscilla_SI04-45	0.00240281	0	0.00169232	0.00163836	0	0	0.0059993	0.00799185	0.00405071	0.00194184	0.000846625	0	0.00221365		0.000974279	0	0.00048714		0.00196701
d__Bacteria	p__Proteobacteria	c__Alphaproteobacteria	o__Acetobacterales	f__Acetobacterales	g__Acetobacterales	0.00320374	0.00109232	0.0042308	0.00327673	0.00368277	0.00432943	0.00239972	0.00199796	0	0.000970921	0	0.00233193	0.00229303		0	0	0		0.00196545
d__Bacteria	p__Entotheonellaeota	c__Entotheonellia	o__Entotheonellales	f__Entotheonellaceae	g__Candidatus_Entotheonella	0	0	0	0	0	0	0.00119986	0	0	0	0	0	9.99884e-05		0.0263055	0	0.0131528		0.00196467
d__Bacteria	p__Proteobacteria	c__Alphaproteobacteria	o__Kiloniellales	f__Kiloniellaceae	g__Pelagibius	0.00160187	0.00109232	0.00084616	0.00163836	0.000920692	0.00541178	0	0.00199796	0.00101268	0.00194184	0.00169325	0.00233193	0.0017074		0.00389712	0.00311813	0.00350762		0.00196458
d__Bacteria	p__Proteobacteria	c__Alphaproteobacteria	o__Acetobacterales	f__Acetobacteraceae	g__Gluconobacter	0.000800935	0.00327697	0.00084616	0	0	0	0	0	0.00202536	0.000970921	0.000846625	0	0.000730581		0	0.0187088	0.00935439		0.00196255
d__Bacteria	p__Dependentiae	c__Babeliae	o__Babeliales	f__Vermiphilaceae	g__Vermiphilaceae	0.00320374	0.00109232	0.00338464	0.00163836	0.00460346	0.00216471	0	0.00399592	0.00101268	0.00194184	0.00253988	0	0.00213146		0.000974279	0.000779533	0.000876906		0.00195224
d__Bacteria	p__Cyanobacteria	c__Cyanobacteriia	o__Pseudanabaenales	f__Pseudanabaenaceae	g__Pseudanabaena_PCC-6802	0	0	0.00084616	0.000819182	0.00184138	0.00108236	0.0059993	0.00399592	0.00405071	0.00194184	0.00592638	0	0.0022086		0	0.000779533	0.000389766		0.00194877
d__Bacteria	p__Actinobacteriota	c__Actinobacteria	o__Micrococcales	f__Microbacteriaceae	g__Mycetocola	0.00320374	0.00436929	0.00169232	0.00245755	0.00552415	0.00216471	0.00119986	0	0	0.00291276	0	0	0.00196037		0.00292284	0.000779533	0.00185118		0.00194477
d__Bacteria	p__Methylomirabilota	c__Methylomirabilia	o__Methylomirabilales	f__Methylomirabilaceae	g__Candidatus_Methylomirabilis	0	0	0.00169232	0	0.000920692	0.00216471	0	0	0.00101268	0.000970921	0	0.00233193	0.000757771		0.00876851	0.00935439	0.00906145		0.00194401
d__Bacteria	p__Proteobacteria	c__Alphaproteobacteria	o__Rhizobiales	f__Rhizobiaceae	g__Pseudaminobacter	0.000800935	0.00109232	0.0042308	0.00163836	0	0.00541178	0	0	0	0.00291276	0	0	0.00134058		0.000974279	0.0101339	0.0055541		0.00194251
d__Bacteria	p__Proteobacteria	c__Alphaproteobacteria	o__Paracaedibacterales	f__Paracaedibacteraceae	g__uncultured	0.00800935	0.00655394	0	0.000819182	0.00552415	0.00324707	0	0	0.00303804	0	0	0	0.00226598		0	0	0		0.00194227
d__Bacteria	p__Cyanobacteria	c__Cyanobacteriia	o__Cyanobacteriales	f__Nostocaceae	g__Aphanizomenon_MDT14a	0.00400468	0.00109232	0.00084616	0.00163836	0	0.00432943	0.00359958	0	0.00202536	0.00679645	0.00169325	0.00116596	0.00226596		0	0	0		0.00194225
d__Bacteria	p__Proteobacteria	c__Alphaproteobacteria	o__Rhizobiales	f__Beijerinckiaceae	g__FFCH5858	0.00240281	0.00327697	0	0.00245755	0.00184138	0.00216471	0.00239972	0	0.00405071	0.000970921	0.00169325	0	0.0017715		0.00584567	0	0.00292284		0.00193598
d__Bacteria	p__Proteobacteria	c__Gammaproteobacteria	o__Burkholderiales	f__Methylophilaceae	g__Methylotenera	0.000800935	0.00327697	0.00084616	0	0.00276207	0.00216471	0	0	0.00101268	0	0	0	0.000905294		0.00681995	0.00935439	0.00808717		0.00193128
d__Bacteria	p__Proteobacteria	c__Gammaproteobacteria	o__Burkholderiales	f__uncultured	g__uncultured	0	0	0	0	0.000920692	0.00108236	0	0	0	0	0.000846625	0	0.000237473		0.0233827	0.000779533	0.0120811		0.00192942
d__Bacteria	p__Cyanobacteria	c__Cyanobacteriia	o__Phormidesmiales	f__Nodosilineaceae	g__uncultured	0	0	0.00084616	0.000819182	0	0.00108236	0.00479944	0.0139857	0.00202536	0.000970921	0.00169325	0	0.0021852		0	0.000779533	0.000389766		0.00192871
d__Bacteria	p__Actinobacteriota	c__Actinobacteria	o__Micrococcales	f__Microbacteriaceae	g__Cryocola	0	0.00327697	0.00338464	0.00327673	0.00276207	0.00541178	0.00119986	0.00399592	0	0.00291276	0	0	0.00218506		0	0.000779533	0.000389766		0.00192859
d__Bacteria	p__Proteobacteria	c__Alphaproteobacteria	o__Acetobacterales	f__Acetobacteraceae	g__Endobacter	0.000800935	0	0	0	0.00184138	0.00216471	0	0	0.00303804	0.00194184	0.00423313	0.0128256	0.00223714		0	0	0		0.00191755
d__Bacteria	p__Actinobacteriota	c__Actinobacteria	o__Micrococcales	f__Micrococcaceae	g__uncultured	0.00640748	0.00327697	0.00169232	0.00327673	0.00276207	0.00324707	0	0	0	0.00194184	0.000846625	0	0.00195426		0.000974279	0.0023386	0.00165644		0.00191171
d__Bacteria	p__Patescibacteria	c__Microgenomatia	o__Candidatus_Roizmanbacteria	f__Candidatus_Roizmanbacteria	g__Candidatus_Roizmanbacteria	0	0	0.00338464	0.000819182	0.00552415	0.0140706	0.00119986	0	0	0	0	0	0.00208321		0.000974279	0.000779533	0.000876906		0.00191088
d__Bacteria	p__Firmicutes	c__Bacilli	o__Lactobacillales	f__Lactobacillaceae	g__Pediococcus	0	0.00327697	0.00084616	0	0.00460346	0	0	0	0.00101268	0	0.000846625	0.00349789	0.00117365		0.000974279	0.011693	0.00633363		0.00191079
d__Bacteria	p__Proteobacteria	c__Gammaproteobacteria	o__Burkholderiales	f__Nitrosomonadaceae	g__uncultured	0.00240281	0.00327697	0	0	0.00184138	0.00108236	0	0	0	0.000970921	0	0	0.00079787		0.0116913	0.00545673	0.00857404		0.00190875
d__Bacteria	p__Patescibacteria	c__Saccharimonadia	o__Saccharimonadales	f__Saccharimonadaceae	g__Candidatus_Saccharimonas	0.000800935	0	0.00084616	0.000819182	0.00276207	0.0075765	0.00119986	0	0.00101268	0.00291276	0	0	0.00149418		0.000974279	0.00779533	0.0043848		0.00190713
d__Bacteria	p__Proteobacteria	c__Alphaproteobacteria	o__Rhizobiales	f__Xanthobacteraceae	g__Nitrobacter	0.00160187	0.00655394	0	0	0.00368277	0	0	0	0	0.00194184	0	0.00116596	0.00124553		0.00779423	0.00389766	0.00584595		0.00190273
d__Bacteria	p__Actinobacteriota	c__Actinobacteria	o__Propionibacteriales	f__Propionibacteriaceae	g__Propioniciclava	0.00240281	0.00218465	0.00253848	0.00327673	0.000920692	0.00432943	0	0	0.00202536	0	0	0.00466385	0.00186183		0.00194856	0.0023386	0.00214358		0.00190208
d__Bacteria	p__Cyanobacteria	c__Cyanobacteriia	o__Cyanobacteriales	f__Microcystaceae	g__SU2_symbiont_group	0.00240281	0.00109232	0	0.00409591	0.000920692	0	0.00359958	0.00599389	0.00303804	0.00291276	0.00253988	0	0.00221632		0	0	0		0.00189971
d__Bacteria	p__Bacteroidota	c__Bacteroidia	o__Flavobacteriales	f__Flavobacteriaceae	g__uncultured	0.00320374	0.00218465	0.00169232	0.000819182	0.000920692	0.00324707	0.00119986	0.00199796	0.00202536	0	0.00169325	0.00466385	0.00197066		0.00292284	0	0.00146142		0.00189791
d__Bacteria	p__Cyanobacteria	c__Cyanobacteriia	o__Cyanobacteriales	f__Nostocaceae	g__Ancylothrix_8PC	0	0	0.00084616	0.00327673	0	0.00108236	0.00479944	0.00599389	0.00607607	0.00194184	0.00253988	0	0.00221303		0	0	0		0.00189688
d__Bacteria	p__Deinococcota	c__Deinococci	o__Thermales	f__Thermaceae	g__Meiothermus	0.00240281	0	0	0	0.000920692	0.00216471	0.00119986	0	0.00303804	0.000970921	0.00592638	0.00699578	0.00196827		0.00292284	0	0.00146142		0.00189586
d__Bacteria	p__Nitrospirota	c__Thermodesulfovibrionia	o__uncultured	f__uncultured	g__uncultured	0.00160187	0	0.00169232	0	0	0.00216471	0.00239972	0	0.00405071	0	0.00253988	0.00116596	0.00130126		0.00779423	0.00311813	0.00545618		0.00189482
d__Bacteria	p__Proteobacteria	c__Gammaproteobacteria	o__211ds20	f__211ds20	g__211ds20	0.000800935	0	0	0.00163836	0	0.00108236	0	0	0	0	0	0	0.000293471		0.00584567	0.0171497	0.0114977		0.00189407
d__Bacteria	p__Proteobacteria	c__Gammaproteobacteria	o__Burkholderiales	f__Oxalobacteraceae	g__Oxalobacter	0.00400468	0.00546162	0.0042308	0.000819182	0.000920692	0.00324707	0	0.00199796	0.00101268	0.00388368	0.000846625	0	0.00220208		0	0	0		0.0018875
d__Bacteria	p__Proteobacteria	c__Alphaproteobacteria	o__Rhodobacterales	f__Rhodobacteraceae	g__Maritimibacter	0.012014	0.00218465	0.00084616	0.00163836	0	0.00108236	0.00119986	0	0.00303804	0	0.000846625	0.00349789	0.00219566		0	0	0		0.001882
d__Bacteria	p__Myxococcota	c__Polyangia	o__Polyangiales	f__Polyangiaceae	g__Byssovorax	0.00400468	0	0.00507696	0	0.00184138	0.00108236	0	0	0.00303804	0.000970921	0	0	0.00133453		0.000974279	0.00935439	0.00516434		0.00188164
d__Bacteria	p__Actinobacteriota	c__Actinobacteria	o__Micrococcales	f__Micrococcaceae	g__Micrococcaceae	0.00320374	0.00327697	0	0.000819182	0.000920692	0.00108236	0	0	0.00202536	0	0	0	0.000944025		0.000974279	0.0140316	0.00750293		0.00188101
d__Bacteria	p__Cyanobacteria	c__Cyanobacteriia	o__Cyanobacteriales	f__Nostocaceae	g__Anabaena_PCC-7108	0	0.00109232	0	0.00491509	0.00460346	0.00108236	0.00239972	0	0.00405071	0.00194184	0.00423313	0.00116596	0.00212372		0	0.000779533	0.000389766		0.00187601
d__Bacteria	p__Proteobacteria	c__Alphaproteobacteria	o__Tistrellales	f__Geminicoccaceae	g__Arboricoccus	0.000800935	0.00218465	0	0	0.00184138	0.00108236	0	0.00399592	0	0.000970921	0	0.00233193	0.00110067		0.0107171	0.0023386	0.00652783		0.00187598
d__Bacteria	p__Bacteroidota	c__Rhodothermia	o__Balneolales	f__Balneolaceae	g__uncultured	0.00160187	0.00218465	0.00169232	0.000819182	0.00184138	0.00216471	0.00119986	0.00199796	0.00202536	0.000970921	0.00253988	0.00466385	0.00197516		0.000974279	0.00155907	0.00126667		0.00187395
d__Bacteria	p__Proteobacteria	c__Alphaproteobacteria	o__NRL2	f__NRL2	g__NRL2	0.00160187	0.00109232	0.00169232	0.000819182	0.00184138	0.00649414	0.00239972	0.00399592	0.00101268	0	0	0.00349789	0.00203729		0.000974279	0.000779533	0.000876906		0.00187152
d__Bacteria	p__Proteobacteria	c__Gammaproteobacteria	o__Steroidobacterales	f__Woeseiaceae	g__Woeseia	0.00160187	0	0.00084616	0.00163836	0.000920692	0.00216471	0.00119986	0	0.00202536	0.000970921	0	0	0.000947328		0.0116913	0.00311813	0.00740474		0.00186982
d__Bacteria	p__Myxococcota	c__Polyangia	o__VHS-B3-70	f__VHS-B3-70	g__VHS-B3-70	0	0	0	0	0.00276207	0.00324707	0	0	0.00101268	0	0	0.00116596	0.000682316		0.0155885	0.0023386	0.00896353		0.00186535
d__Bacteria	p__Actinobacteriota	c__Actinobacteria	o__Micrococcales	f__Micrococcaceae	g__Paeniglutamicibacter	0.00320374	0.00218465	0.00084616	0.00163836	0.00368277	0.00108236	0	0	0	0.00194184	0	0	0.00121499		0.00292284	0.00857486	0.00574885		0.00186268
d__Bacteria	p__Cyanobacteria	c__Cyanobacteriia	o__Phormidesmiales	f__Nodosilineaceae	g__MBIC10086	0	0.00109232	0.00084616	0.000819182	0.000920692	0.00108236	0.00719916	0.00399592	0.00506339	0.00388368	0	0.00116596	0.0021724		0	0	0		0.00186206
d__Bacteria	p__Cyanobacteria	c__Cyanobacteriia	o__Cyanobacteriales	f__Paraspirulinaceae	g__Spirulina_DRTO-55.2	0	0	0.00084616	0.00245755	0.00184138	0	0.00839903	0.00599389	0.00202536	0.00194184	0.00253988	0	0.00217042		0	0	0		0.00186036
d__Bacteria	p__Bacteroidota	c__Bacteroidia	o__Chitinophagales	f__Chitinophagaceae	g__Rurimicrobium	0.00240281	0.00436929	0.00507696	0.00163836	0.00276207	0.00974121	0	0	0	0	0	0	0.00216589		0	0	0		0.00185648
d__Bacteria	p__Proteobacteria	c__Alphaproteobacteria	o__Rhodobacterales	f__Rhodobacteraceae	g__Sediminimonas	0.00560655	0.00109232	0.00084616	0.00327673	0.000920692	0	0.00119986	0	0.00303804	0.00194184	0.0033865	0.00466385	0.00216438		0	0	0		0.00185518
d__Bacteria	p__Bacteroidota	c__Bacteroidia	o__Bacteroidales	f__Muribaculaceae	g__Muribaculaceae	0.00240281	0	0.00169232	0.00163836	0.000920692	0	0.00359958	0.00599389	0.00303804	0.00194184	0.00253988	0.00116596	0.00207778		0.000974279	0	0.00048714		0.00185055
d__Bacteria	p__Cyanobacteria	c__Cyanobacteriia	o__Cyanobacteriales	f__Microcystaceae	g__Snowella_0TU37S04	0.000800935	0.00218465	0	0.00327673	0.000920692	0.00108236	0.00239972	0.00399592	0.00202536	0.00388368	0.0033865	0.00116596	0.00209354		0	0.000779533	0.000389766		0.00185015
d__Bacteria	p__Cyanobacteria	c__Cyanobacteriia	o__Cyanobacteriales	f__Paraspirulinaceae	g__Spirulina_P7	0	0	0	0.00163836	0	0	0.00839903	0.00998981	0.00405071	0	0.00169325	0	0.0021476		0	0	0		0.0018408
d__Bacteria	p__Proteobacteria	c__Alphaproteobacteria	o__Rhodobacterales	f__Rhodobacteraceae	g__Cribrihabitans	0.00800935	0.00218465	0.00084616	0.000819182	0	0.00324707	0.00119986	0	0.00506339	0	0.000846625	0.00349789	0.00214285		0	0	0		0.00183673
d__Bacteria	p__Bacteroidota	c__Bacteroidia	o__Bacteroidales	f__Porphyromonadaceae	g__Porphyromonas	0.00560655	0.00218465	0.00253848	0.00327673	0	0.00108236	0.00119986	0.00199796	0.00101268	0.00194184	0.00169325	0.00116596	0.00197503		0.00194856	0	0.000974279		0.00183206
d__Bacteria	p__Sumerlaeota	c__Sumerlaeia	o__uncultured	f__uncultured	g__uncultured	0.00240281	0.00218465	0.00084616	0.00327673	0.00552415	0	0	0.00199796	0.00101268	0.000970921	0.00253988	0.00116596	0.00182682		0.00292284	0.000779533	0.00185118		0.0018303
d__Bacteria	p__Bacteroidota	c__Bacteroidia	o__Bacteroidales	f__Prolixibacteraceae	g__Roseimarinus	0.00640748	0	0.00253848	0.000819182	0	0.00432943	0.00119986	0	0.00202536	0.000970921	0.00169325	0.00466385	0.00205398		0.000974279	0	0.00048714		0.00183015
d__Bacteria	p__Acidobacteriota	c__Acidobacteriae	o__GOUTB8	f__GOUTB8	g__GOUTB8	0.000800935	0.00218465	0.00253848	0.000819182	0	0.0075765	0	0	0	0.00194184	0.00169325	0	0.0014629		0.0048714	0.00311813	0.00399476		0.0018246
d__Bacteria	p__Cyanobacteria	c__Cyanobacteriia	o__Cyanobacteriales	f__Nostocaceae	g__Nostoc_BDU-40302	0	0	0.00084616	0.00327673	0.000920692	0.00108236	0.00119986	0.00799185	0.00405071	0.00194184	0.0033865	0	0.00205806		0	0.000779533	0.000389766		0.00181973
d__Bacteria	p__Bacteroidota	c__Bacteroidia	o__Cytophagales	f__Microscillaceae	g__Microscillaceae	0.00320374	0	0.00084616	0.00327673	0.00368277	0.00216471	0.00359958	0	0	0.00291276	0.0033865	0.00233193	0.00211707		0	0	0		0.00181463
d__Bacteria	p__Cyanobacteria	c__Cyanobacteriia	o__Phormidesmiales	f__Nodosilineaceae	g__Halomicronema_TFEP1	0	0	0	0.00655346	0	0.00108236	0.00239972	0.00399592	0.00303804	0.0048546	0.0033865	0	0.00210922		0	0	0		0.0018079
d__Bacteria	p__Cyanobacteria	c__Cyanobacteriia	o__Cyanobacteriales	f__Microcystaceae	g__Chalicogloea_CCALA_975	0.000800935	0	0.00169232	0.00491509	0	0.00216471	0.00359958	0	0.00303804	0.00291276	0.00423313	0.00116596	0.00204354		0	0.000779533	0.000389766		0.00180729
d__Bacteria	p__Proteobacteria	c__Alphaproteobacteria	o__Rhodobacterales	f__Rhodobacteraceae	g__Actibacterium	0.00881029	0.00109232	0	0.00327673	0.000920692	0.00108236	0.00239972	0.00199796	0.00101268	0.000970921	0.00253988	0.00116596	0.00210579		0	0	0		0.00180497
d__Bacteria	p__Cyanobacteria	c__Cyanobacteriia	o__Cyanobacteriales	f__Desertifilaceae	g__Roseofilum_AO1-A	0.000800935	0.00436929	0	0.00245755	0.000920692	0	0.00359958	0.00799185	0.00101268	0.00291276	0	0.00116596	0.00210261		0	0	0		0.00180224
d__Bacteria	p__Acidobacteriota	c__Acidobacteriae	o__AKIW659	f__AKIW659	g__AKIW659	0	0	0.00507696	0.00163836	0.000920692	0.00432943	0	0	0.00607607	0.000970921	0.0033865	0	0.00186658		0.00194856	0.000779533	0.00136405		0.00179479
d__Bacteria	p__Cyanobacteria	c__Cyanobacteriia	o__Leptolyngbyales	f__Leptolyngbyaceae	g__Arthronema_SAG_12.89	0	0	0.00169232	0.00409591	0.000920692	0	0.00239972	0.00799185	0.00405071	0.00194184	0.000846625	0.00116596	0.00209214		0	0	0		0.00179326
d__Bacteria	p__FCPU426	c__FCPU426	o__FCPU426	f__FCPU426	g__FCPU426	0	0	0.00253848	0.000819182	0	0.00108236	0	0	0	0.000970921	0	0	0.000450912		0.00876851	0.0109135	0.00984098		0.00179235
d__Bacteria	p__Firmicutes	c__Clostridia	o__Oscillospirales	f__UCG-010	g__UCG-010	0.00400468	0.00109232	0.00253848	0.000819182	0.000920692	0.00216471	0.00119986	0.00199796	0	0.00194184	0.00507975	0.00233193	0.00200762		0.000974279	0	0.00048714		0.00179041
d__Bacteria	p__Actinobacteriota	c__Actinobacteria	o__Streptosporangiales	f__Streptosporangiaceae	g__Streptosporangium	0.00160187	0.00218465	0.00253848	0.00245755	0	0.00324707	0	0.00399592	0.00303804	0.000970921	0.00169325	0	0.00181065		0.000974279	0.0023386	0.00165644		0.00178862
d__Bacteria	p__Cyanobacteria	c__Vampirivibrionia	o__Vampirovibrionales	f__Vampirovibrionaceae	g__Vampirovibrio	0	0	0.00084616	0	0.00184138	0.0075765	0	0.00199796	0.00202536	0.000970921	0	0.00116596	0.00136869		0.00779423	0.000779533	0.00428688		0.00178557
d__Bacteria	p__Bacteroidota	c__Bacteroidia	o__Flavobacteriales	f__Flavobacteriaceae	g__Capnocytophaga	0.00160187	0	0	0	0.00276207	0.00108236	0.00479944	0.00199796	0.00506339	0.00291276	0.0033865	0.00116596	0.00206436		0	0	0		0.00176945
d__Bacteria	p__Actinobacteriota	c__Acidimicrobiia	o__Microtrichales	f__Microtrichales	g__Microtrichales	0	0.00218465	0	0	0	0.00108236	0	0	0	0	0.000846625	0	0.000342802		0.00974279	0.0109135	0.0103281		0.00176928
d__Bacteria	p__Proteobacteria	c__Gammaproteobacteria	o__Burkholderiales	f__Sulfuricellaceae	g__Sulfuriferula	0.00160187	0.00218465	0.00253848	0	0.00184138	0.00216471	0	0	0	0.00194184	0	0	0.00102274		0.00779423	0.0046772	0.00623571		0.00176745
d__Bacteria	p__Verrucomicrobiota	c__Verrucomicrobiae	o__Pedosphaerales	f__Pedosphaeraceae	g__Pedosphaera	0.00160187	0	0.00084616	0	0	0.00108236	0	0.00199796	0	0	0	0	0.000460696		0.017537	0.00155907	0.00954804		0.00175889
d__Bacteria	p__Bacteroidota	c__Bacteroidia	o__Bacteroidales	f__Salinivirgaceae	g__uncultured	0.00160187	0.00109232	0.00253848	0.00327673	0	0.00108236	0.00119986	0.00199796	0.00405071	0.00194184	0	0.00582982	0.002051		0	0	0		0.001758
d__Bacteria	p__Bacteroidota	c__Bacteroidia	o__Bacteroidales	f__F082	g__F082	0.00320374	0	0.00592312	0.00245755	0	0.00216471	0	0	0	0.00194184	0.0033865	0.00466385	0.00197844		0	0.000779533	0.000389766		0.00175149
d__Bacteria	p__Firmicutes	c__Clostridia	o__Peptostreptococcales-Tissierellales	f__Peptostreptococcaceae	g__Romboutsia	0.00240281	0.00109232	0.00253848	0.00327673	0.00184138	0.00216471	0.00239972	0.00199796	0.00202536	0.00194184	0.000846625	0	0.00187733		0.00194856	0	0.000974279		0.00174832
d__Bacteria	p__Proteobacteria	c__Gammaproteobacteria	o__Burkholderiales	f__Comamonadaceae	g__Rubrivivax	0.000800935	0.00109232	0.00169232	0.000819182	0.00276207	0.00216471	0	0	0.00202536	0	0.00253988	0	0.00115807		0.00974279	0.000779533	0.00526116		0.00174422
d__Bacteria	p__Coprothermobacterota	c__Coprothermobacteria	o__Coprothermobacterales	f__Coprothermobacteraceae	g__Coprothermobacter	0.00240281	0.00109232	0.00084616	0.00163836	0.00184138	0	0.00239972	0	0.00202536	0.000970921	0.0033865	0.00233193	0.00157796		0.00389712	0.00155907	0.00272809		0.00174226
d__Bacteria	p__Proteobacteria	c__Alphaproteobacteria	o__Acetobacterales	f__Acetobacteraceae	g__Muricoccus	0.00480561	0.00983091	0.00084616	0	0.00184138	0.00324707	0	0	0.00101268	0.00194184	0.000846625	0	0.00203102		0	0	0		0.00174088
d__Bacteria	p__Proteobacteria	c__Alphaproteobacteria	o__Rhodobacterales	f__Rhodobacteraceae	g__Roseobacter_clade_CHAB-I-5_lineage	0.00400468	0.00655394	0.00084616	0.00163836	0.00184138	0.00216471	0	0.00399592	0	0.000970921	0	0.00233193	0.002029		0	0	0		0.00173914
d__Bacteria	p__Proteobacteria	c__Alphaproteobacteria	o__Sphingomonadales	f__Sphingomonadaceae	g__Sandarakinorhabdus	0.00160187	0.00109232	0.00084616	0.000819182	0	0.00108236	0.00359958	0.00199796	0.00708875	0.00194184	0.00423313	0	0.00202526		0	0	0		0.00173594
d__Bacteria	p__Verrucomicrobiota	c__Verrucomicrobiae	o__Pedosphaerales	f__Pedosphaeraceae	g__DEV008	0	0	0.00338464	0.000819182	0	0.00108236	0	0.00399592	0.00101268	0.000970921	0.00169325	0.00116596	0.00117708		0.00779423	0.0023386	0.00506642		0.0017327
d__Bacteria	p__Verrucomicrobiota	c__Verrucomicrobiae	o__LD1-PB3	f__LD1-PB3	g__LD1-PB3	0	0.00436929	0.00084616	0.000819182	0.00276207	0.0108236	0	0.00199796	0.00101268	0	0.000846625	0	0.00195646		0	0.000779533	0.000389766		0.00173265
d__Bacteria	p__Verrucomicrobiota	c__Verrucomicrobiae	o__Pedosphaerales	f__Pedosphaeraceae	g__DEV114	0	0.00109232	0.00507696	0.00163836	0.000920692	0.00216471	0	0.00199796	0.00101268	0	0	0	0.00115864		0.00876851	0.00155907	0.00516379		0.0017308
d__Bacteria	p__Proteobacteria	c__Alphaproteobacteria	o__Rhodobacterales	f__Rhodobacteraceae	g__Octadecabacter	0.00400468	0.00218465	0.00253848	0.00409591	0.00276207	0.00324707	0.00119986	0.00199796	0	0.000970921	0	0.00116596	0.00201396		0	0	0		0.00172625
d__Bacteria	p__Desulfobacterota	c__Syntrophorhabdia	o__Syntrophorhabdales	f__Syntrophorhabdaceae	g__Syntrophorhabdus	0.00240281	0	0.00253848	0	0.00184138	0	0.00119986	0.00199796	0.00101268	0.000970921	0.0033865	0	0.00127922		0.0048714	0.00389766	0.00438453		0.00172283
d__Bacteria	p__Proteobacteria	c__Gammaproteobacteria	o__Burkholderiales	f__Rhodocyclaceae	g__Thauera	0.00160187	0.00109232	0.00338464	0.00163836	0.00184138	0.00432943	0	0.00199796	0.00101268	0	0	0	0.00140822		0.0048714	0.0023386	0.003605		0.00172205
d__Bacteria	p__Synergistota	c__Synergistia	o__Synergistales	f__Synergistaceae	g__uncultured	0.000800935	0	0.00507696	0.00327673	0	0	0.00359958	0.00199796	0.00101268	0.000970921	0.00169325	0.00233193	0.00173008		0.000974279	0.0023386	0.00165644		0.00171956
d__Bacteria	p__WS4	c__WS4	o__WS4	f__WS4	g__WS4	0.00480561	0.00327697	0	0.000819182	0.000920692	0.00108236	0.00359958	0	0.00303804	0	0.0033865	0.00233193	0.0019384		0	0.000779533	0.000389766		0.00171717
d__Bacteria	p__Firmicutes	c__Clostridia	o__Oscillospirales	f__Ruminococcaceae	g__Ruminococcus	0.000800935	0	0.00253848	0.000819182	0.00184138	0.00432943	0.00359958	0.00199796	0.00101268	0.00194184	0.000846625	0.00233193	0.00183834		0.00194856	0	0.000974279		0.0017149
d__Bacteria	p__Cyanobacteria	c__Cyanobacteriia	o__Oxyphotobacteria_Incertae_Sedis	f__Unknown_Family	g__Leptolyngbya_RV74	0	0	0	0.000819182	0	0	0.00719916	0.00599389	0.00506339	0.0048546	0	0	0.00199419		0	0	0		0.0017093
d__Bacteria	p__Cyanobacteria	c__Cyanobacteriia	o__Cyanobacteriales	f__Nostocaceae	g__Synechococcus_PCC-7902	0	0	0.00169232	0.00163836	0	0	0.00359958	0.00799185	0.00303804	0.00582553	0	0	0.00198214		0	0	0		0.00169898
d__Bacteria	p__Proteobacteria	c__Gammaproteobacteria	o__Gammaproteobacteria_Incertae_Sedis	f__Unknown_Family	g__uncultured	0	0	0.00084616	0	0.00184138	0.00216471	0.00119986	0	0.00202536	0.00194184	0.000846625	0	0.000905495		0.00974279	0.00311813	0.00643046		0.00169478
d__Bacteria	p__Verrucomicrobiota	c__Verrucomicrobiae	o__Pedosphaerales	f__Pedosphaeraceae	g__SH3-11	0.000800935	0.00109232	0.00507696	0.000819182	0.000920692	0	0	0.00199796	0.00405071	0.000970921	0	0	0.00131081		0.00779423	0	0.00389712		0.00168028
d__Bacteria	p__Proteobacteria	c__Gammaproteobacteria	o__Xanthomonadales	f__Xanthomonadaceae	g__Thermomonas	0.00240281	0	0	0	0	0.00108236	0	0	0	0.00291276	0.0143926	0	0.00173255		0.00194856	0.000779533	0.00136405		0.0016799
d__Bacteria	p__Actinobacteriota	c__Actinobacteria	o__Frankiales	f__Frankiales	g__Frankiales	0.00320374	0.00109232	0.00169232	0.000819182	0.00184138	0.00324707	0	0	0.00202536	0	0.00253988	0.00116596	0.00146893		0.00584567	0	0.00292284		0.00167664
d__Bacteria	p__Actinobacteriota	c__Actinobacteria	o__Micrococcales	f__Microbacteriaceae	g__Candidatus_Planktoluna	0.00400468	0.00327697	0.00169232	0.00163836	0.00184138	0.00541178	0	0	0.00101268	0.00194184	0.000846625	0	0.00180555		0.000974279	0.000779533	0.000876906		0.00167289
d__Bacteria	p__Proteobacteria	c__Alphaproteobacteria	o__Rhizobiales	f__Xanthobacteraceae	g__Xanthobacter	0.000800935	0.00218465	0.00084616	0.00327673	0	0.00108236	0.00239972	0.00199796	0.00303804	0.000970921	0.00253988	0.00349789	0.00188627		0	0.000779533	0.000389766		0.00167248
d__Bacteria	p__Bacteroidota	c__Bacteroidia	o__Flavobacteriales	f__Weeksellaceae	g__Cloacibacterium	0.00320374	0.00218465	0	0	0	0.00216471	0	0.00399592	0.00101268	0	0.00169325	0	0.00118791		0.00292284	0.00623626	0.00457955		0.00167243
d__Bacteria	p__Actinobacteriota	c__Actinobacteria	o__Micrococcales	f__Bogoriellaceae	g__Georgenia	0.00720842	0.00436929	0	0.000819182	0.000920692	0.00216471	0	0	0	0	0	0	0.00129019		0.00389712	0.00389766	0.00389739		0.00166265
d__Bacteria	p__Patescibacteria	c__Parcubacteria	o__GWA2-38-13b	f__GWA2-38-13b	g__GWA2-38-13b	0.000800935	0.00327697	0.00253848	0.000819182	0	0.00649414	0	0.00399592	0.00202536	0	0	0	0.00166258		0.000974279	0.0023386	0.00165644		0.0016617
d__Bacteria	p__Cyanobacteria	c__Cyanobacteriia	o__Leptolyngbyales	f__Leptolyngbyaceae	g__Pantalinema	0.00160187	0	0	0.00245755	0	0	0.00479944	0.00599389	0	0.00388368	0.00253988	0.00116596	0.00187019		0	0.000779533	0.000389766		0.0016587
d__Bacteria	p__Bacteroidota	c__Bacteroidia	o__Sphingobacteriales	f__Sphingobacteriaceae	g__Parapedobacter	0.00400468	0.00109232	0.00084616	0	0	0.00432943	0.00239972	0.00199796	0.00202536	0.0048546	0.000846625	0	0.0018664		0	0.000779533	0.000389766		0.00165546
d__Bacteria	p__Patescibacteria	c__ABY1	o__Candidatus_Kuenenbacteria	f__Candidatus_Kuenenbacteria	g__Candidatus_Kuenenbacteria	0.00480561	0	0	0.000819182	0	0.00541178	0.00119986	0.00199796	0.00202536	0.00291276	0.000846625	0.00116596	0.00176543		0.00194856	0	0.000974279		0.0016524
d__Bacteria	p__Patescibacteria	c__ABY1	o__Candidatus_Falkowbacteria	f__Candidatus_Falkowbacteria	g__Candidatus_Falkowbacteria	0.00240281	0.00109232	0.00169232	0	0.00184138	0.00216471	0.00119986	0.00199796	0.00101268	0.0048546	0.00169325	0.00233193	0.00185699		0	0.000779533	0.000389766		0.00164738
d__Bacteria	p__Actinobacteriota	c__Actinobacteria	o__Streptosporangiales	f__Streptosporangiaceae	g__Sphaerisporangium	0.00160187	0	0.00084616	0.00491509	0.00276207	0.0075765	0	0	0	0.000970921	0.00253988	0	0.00176771		0.000974279	0.000779533	0.000876906		0.00164045
d__Bacteria	p__Cyanobacteria	c__Cyanobacteriia	o__Cyanobacteriales	f__Nostocaceae	g__Desmonostoc_PCC-6302	0.000800935	0	0.00084616	0.00655346	0	0.00108236	0.00119986	0.00399592	0.00202536	0.000970921	0.00423313	0.00116596	0.00190617		0	0	0		0.00163386
d__Bacteria	p__Cyanobacteria	c__Cyanobacteriia	o__Cyanobacteriales	f__Paraspirulinaceae	g__Spirulina_PCC-6313	0	0	0	0.000819182	0	0.00108236	0.0059993	0.00998981	0.00303804	0.00194184	0	0	0.00190588		0	0	0		0.00163361
d__Bacteria	p__Actinobacteriota	c__Coriobacteriia	o__OPB41	f__OPB41	g__OPB41	0.000800935	0	0.00084616	0	0	0.00108236	0	0	0.00101268	0	0.00169325	0.00116596	0.000550112		0.00681995	0.00935439	0.00808717		0.00162683
d__Bacteria	p__Proteobacteria	c__Alphaproteobacteria	o__Rhizobiales	f__Beijerinckiaceae	g__Beijerinckia	0.00240281	0.00218465	0.00084616	0.00327673	0.00184138	0.00108236	0	0.00599389	0	0.000970921	0	0.00233193	0.00174423		0.000974279	0.000779533	0.000876906		0.00162033
d__Bacteria	p__Actinobacteriota	c__Actinobacteria	o__Corynebacteriales	f__Nocardiaceae	g__Gordonia	0.000800935	0.00327697	0.00084616	0.00491509	0.000920692	0.00541178	0	0	0.00101268	0.00291276	0	0	0.00167476		0.000974279	0.00155907	0.00126667		0.00161646
d__Bacteria	p__Proteobacteria	c__Alphaproteobacteria	o__Rhizobiales	f__Rhizobiaceae	g__Shinella	0	0.00218465	0.00084616	0.00163836	0.00184138	0.00865885	0	0.00199796	0	0.00291276	0	0	0.00167334		0.000974279	0.00155907	0.00126667		0.00161525
d__Bacteria	p__Bacteroidota	c__Bacteroidia	o__Flavobacteriales	f__Cryomorphaceae	g__Cryomorpha	0.000800935	0.00218465	0.00084616	0.00327673	0	0.00216471	0	0.00199796	0.00405071	0	0.0033865	0.00233193	0.00175336		0	0.00155907	0.000779533		0.00161424
d__Bacteria	p__Spirochaetota	c__Spirochaetia	o__Spirochaetales	f__Spirochaetaceae	g__Spirochaeta_2	0.00240281	0	0.00084616	0.00245755	0	0.00649414	0	0.00199796	0.00405071	0.00194184	0.000846625	0	0.00175315		0	0.00155907	0.000779533		0.00161406
d__Bacteria	p__Planctomycetota	c__Planctomycetes	o__Planctomycetales	f__Schlesneriaceae	g__Schlesneria	0.000800935	0.00109232	0	0	0	0.00216471	0	0.00199796	0.00202536	0	0.000846625	0	0.000743993		0.00974279	0.00389766	0.00682023		0.00161203
d__Bacteria	p__Actinobacteriota	c__Actinobacteria	o__Micrococcales	f__Intrasporangiaceae	g__Janibacter	0.00160187	0.00109232	0.00169232	0.000819182	0.00184138	0.00108236	0	0.00199796	0.00101268	0.000970921	0	0	0.00100925		0.00876851	0.00155907	0.00516379		0.00160276
d__Bacteria	p__Bacteroidota	c__Bacteroidia	o__Cytophagales	f__Cyclobacteriaceae	g__Catalinimonas	0.00240281	0.00109232	0.00169232	0.000819182	0	0.00324707	0.00359958	0.00199796	0.00101268	0.00194184	0.0033865	0.00116596	0.00186319		0	0	0		0.00159702
d__Bacteria	p__Cyanobacteria	c__Cyanobacteriia	o__Cyanobacteriales	f__Nostocaceae	g__Calothrix_PMC232.04	0.000800935	0	0.00169232	0.000819182	0	0.00108236	0.00119986	0.00399592	0.00303804	0.00194184	0.00423313	0.00116596	0.00166413		0	0.0023386	0.0011693		0.00159344
d__Bacteria	p__Proteobacteria	c__Alphaproteobacteria	o__Puniceispirillales	f__Puniceispirillales	g__Puniceispirillales	0	0	0	0	0	0.00216471	0	0	0	0.000970921	0	0	0.000261303		0.017537	0.00155907	0.00954804		0.00158798
d__Bacteria	p__Desulfobacterota	c__Desulfobacteria	o__Desulfobacterales	f__Desulfococcaceae	g__Desulfonema	0.00160187	0	0	0.000819182	0	0.00108236	0.00119986	0.00399592	0.00405071	0.000970921	0.00169325	0.00233193	0.00147883		0.00292284	0.00155907	0.00224095		0.00158771
d__Bacteria	p__Patescibacteria	c__Gracilibacteria	o__Gracilibacteria	f__Gracilibacteria	g__Gracilibacteria	0	0	0.00253848	0.00245755	0	0.00432943	0.00119986	0.00199796	0.00101268	0.00194184	0.0033865	0.00233193	0.00176635		0.000974279	0	0.00048714		0.00158361
d__Bacteria	p__Firmicutes	c__Clostridia	o__Oscillospirales	f__Ruminococcaceae	g__Faecalibacterium	0.00240281	0	0.00084616	0	0.00276207	0.00216471	0.00239972	0.00199796	0.00303804	0	0.000846625	0	0.00137151		0.0048714	0.000779533	0.00282546		0.00157922
d__Bacteria	p__Acidobacteriota	c__Thermoanaerobaculia	o__Thermoanaerobaculales	f__Thermoanaerobaculaceae	g__Subgroup_23	0.000800935	0	0	0.000819182	0.000920692	0.00649414	0	0	0	0	0.00253988	0.00233193	0.0011589		0.00584567	0.0023386	0.00409214		0.00157793
d__Bacteria	p__Proteobacteria	c__Alphaproteobacteria	o__Azospirillales	f__Azospirillaceae	g__Azospirillaceae	0.00160187	0.00327697	0.00084616	0.00491509	0.00644484	0.00108236	0	0	0	0.000970921	0	0.00116596	0.00169201		0.000974279	0.000779533	0.000876906		0.00157557
d__Bacteria	p__Proteobacteria	c__Alphaproteobacteria	o__Rhizobiales	f__Rhizobiaceae	g__Nitratireductor	0.000800935	0.00327697	0.00169232	0	0.00276207	0.00432943	0	0	0	0.00194184	0	0.00233193	0.00142796		0.0048714	0	0.0024357		0.00157192
d__Bacteria	p__Proteobacteria	c__Alphaproteobacteria	o__Sphingomonadales	f__Sphingomonadaceae	g__Stakelama	0.00320374	0	0.00169232	0	0.00184138	0.0075765	0	0	0.00405071	0	0.00169325	0.00116596	0.00176866		0	0.000779533	0.000389766		0.00157167
d__Bacteria	p__Actinobacteriota	c__Actinobacteria	o__Bifidobacteriales	f__Bifidobacteriaceae	g__Bifidobacterium	0.00320374	0.00218465	0.00084616	0	0	0.00432943	0.00119986	0	0.00101268	0.00388368	0.000846625	0.00116596	0.00155607		0.000974279	0.0023386	0.00165644		0.0015704
d__Bacteria	p__Proteobacteria	c__Alphaproteobacteria	o__Rhodobacterales	f__Rhodobacteraceae	g__Marivita	0.00560655	0	0.00253848	0.00245755	0	0.00108236	0.00239972	0	0.00607607	0.000970921	0.000846625	0	0.00183152		0	0	0		0.00156988
d__Bacteria	p__Campilobacterota	c__Campylobacteria	o__Campylobacterales	f__Sulfurimonadaceae	g__Sulfurimonas	0.00160187	0.00109232	0.00253848	0.00245755	0.000920692	0.00108236	0.00479944	0	0	0.00194184	0.0033865	0.00116596	0.00174892		0.000974279	0	0.00048714		0.00156866
d__Bacteria	p__Patescibacteria	c__ABY1	o__Candidatus_Kerfeldbacteria	f__Candidatus_Kerfeldbacteria	g__Candidatus_Kerfeldbacteria	0.000800935	0.00109232	0.00084616	0.00163836	0.00184138	0.00541178	0.00119986	0	0.00101268	0.00388368	0.0033865	0	0.00175947		0	0.000779533	0.000389766		0.0015638
d__Bacteria	p__Actinobacteriota	c__Coriobacteriia	o__Coriobacteriales	f__Atopobiaceae	g__Olsenella	0.000800935	0.00109232	0	0.00163836	0.000920692	0.00432943	0.00119986	0	0	0	0.00253988	0	0.00104346		0.00779423	0.00155907	0.00467665		0.00156248
d__Bacteria	p__Proteobacteria	c__Gammaproteobacteria	o__Burkholderiales	f__Rhodocyclaceae	g__Zoogloea	0.00320374	0.00109232	0	0	0.00276207	0.00432943	0	0	0	0.00194184	0.000846625	0	0.00118134		0.00292284	0.0046772	0.00380002		0.00155543
d__Bacteria	p__Actinobacteriota	c__Actinobacteria	o__Propionibacteriales	f__Propionibacteriaceae	g__Luteococcus	0.000800935	0.00327697	0.00084616	0.00327673	0.00184138	0.00432943	0	0	0	0.00194184	0	0.00349789	0.00165094		0.00194856	0	0.000974279		0.00155428
d__Bacteria	p__Nitrospinota	c__P9X2b3D02	o__P9X2b3D02	f__P9X2b3D02	g__P9X2b3D02	0.000800935	0.00327697	0.00253848	0.000819182	0.00184138	0.00108236	0.00119986	0	0.00202536	0.000970921	0.00169325	0.00116596	0.00145122		0.00194856	0.0023386	0.00214358		0.00155013
d__Bacteria	p__Proteobacteria	c__Alphaproteobacteria	o__Paracaedibacterales	f__Paracaedibacteraceae	g__Candidatus_Paracaedibacter	0.00160187	0.00873859	0.00338464	0.00163836	0	0.00432943	0	0	0.00101268	0	0	0	0.00172546		0.000974279	0	0.00048714		0.00154856
d__Bacteria	p__Chloroflexi	c__Anaerolineae	o__Anaerolineales	f__Anaerolineaceae	g__Anaerolinea	0.000800935	0	0.00084616	0	0	0.00108236	0.00119986	0.00199796	0.00303804	0.000970921	0.00423313	0.00466385	0.00156943		0.00194856	0.000779533	0.00136405		0.00154009
d__Bacteria	p__Proteobacteria	c__Alphaproteobacteria	o__Rhodobacterales	f__Rhodobacteraceae	g__Palleronia-Pseudomaribius	0.00480561	0.00327697	0	0.000819182	0.000920692	0.00216471	0.00239972	0	0.00202536	0.000970921	0.000846625	0.00233193	0.00171348		0.000974279	0	0.00048714		0.00153829
d__Bacteria	p__Cyanobacteria	c__Cyanobacteriia	o__Cyanobacteriales	f__Nostocaceae	g__Aetokthonos_AEL04	0.000800935	0	0.00084616	0.00163836	0.000920692	0.00216471	0.00119986	0.00399592	0.00506339	0.00291276	0	0.00116596	0.00172573		0	0.000779533	0.000389766		0.00153488
d__Bacteria	p__WS1	c__WS1	o__WS1	f__WS1	g__WS1	0.000800935	0.00218465	0.00169232	0	0.000920692	0.00108236	0.00119986	0	0.00202536	0.00194184	0.00507975	0	0.00141065		0.00292284	0.00155907	0.00224095		0.00152926
d__Bacteria	p__Actinobacteriota	c__Actinobacteria	o__Propionibacteriales	f__Propionibacteriaceae	g__Auraticoccus	0.000800935	0.00655394	0.00084616	0.00163836	0.00460346	0.00108236	0.00119986	0	0	0	0	0.00466385	0.00178241		0	0	0		0.00152778
d__Bacteria	p__Chloroflexi	c__Dehalococcoidia	o__MSBL5	f__MSBL5	g__MSBL5	0.00240281	0.00109232	0.00084616	0.00163836	0	0.00324707	0	0	0.00202536	0.000970921	0.00423313	0.00116596	0.00146851		0.00292284	0.000779533	0.00185118		0.00152318
d__Bacteria	p__Bacteroidota	c__Bacteroidia	o__Cytophagales	f__Flammeovirgaceae	g__Luteivirga	0.00240281	0.00109232	0.00169232	0.000819182	0.000920692	0.00432943	0.00119986	0.00199796	0.00101268	0.000970921	0.00253988	0.00233193	0.00177583		0	0	0		0.00152214
d__Bacteria	p__Proteobacteria	c__Alphaproteobacteria	o__Zavarziniales	f__uncultured	g__uncultured	0.00160187	0.00218465	0.00084616	0	0.00184138	0.00216471	0	0	0.00101268	0.00194184	0.00169325	0.00233193	0.00130154		0.0048714	0.000779533	0.00282546		0.00151924
d__Bacteria	p__Cyanobacteria	c__Cyanobacteriia	o__Cyanobacteriales	f__Microcystaceae	g__Cyanothece_ATCC_51142_(UCYN-C)	0.000800935	0	0.00169232	0.00327673	0	0.00108236	0.00479944	0.00399592	0.00101268	0.00291276	0.00169325	0	0.0017722		0	0	0		0.00151903
d__Bacteria	p__Proteobacteria	c__Alphaproteobacteria	o__Rhodobacterales	f__Rhodobacteraceae	g__Donghicola	0.00480561	0.00109232	0.00169232	0.00163836	0.00184138	0	0	0.00199796	0.00202536	0.000970921	0.00169325	0.00349789	0.00177128		0	0	0		0.00151824
d__Bacteria	p__Proteobacteria	c__Alphaproteobacteria	o__Rickettsiales	f__Rickettsiaceae	g__Rickettsia	0	0.00109232	0.00084616	0.000819182	0	0.00216471	0.00119986	0	0.00303804	0	0	0.00116596	0.00086052		0	0.0109135	0.00545673		0.00151712
d__Bacteria	p__Proteobacteria	c__Gammaproteobacteria	o__Salinisphaerales	f__Solimonadaceae	g__Polycyclovorans	0.00160187	0.00109232	0.00253848	0	0	0	0.00239972	0.00399592	0.00303804	0	0.00169325	0	0.0013633		0.000974279	0.00389766	0.00243597		0.00151654
d__Bacteria	p__GN01	c__GN01	o__GN01	f__GN01	g__GN01	0.00160187	0.00109232	0.00084616	0.000819182	0.00184138	0.00324707	0	0	0.00202536	0.000970921	0.00253988	0	0.00124868		0.00389712	0.0023386	0.00311786		0.0015157
d__Bacteria	p__Actinobacteriota	c__Actinobacteria	o__Propionibacteriales	f__Propionibacteriaceae	g__Brooklawnia	0.000800935	0.00109232	0.00169232	0.00163836	0.00276207	0.00541178	0	0	0	0	0	0.00699578	0.00169946		0	0.000779533	0.000389766		0.00151237
d__Bacteria	p__Proteobacteria	c__Alphaproteobacteria	o__Rhodospirillales	f__Terasakiellaceae	g__uncultured	0.00240281	0	0	0.00163836	0.000920692	0.00108236	0	0.00399592	0.00202536	0.00388368	0.00169325	0.00349789	0.00176169		0	0	0		0.00151002
d__Bacteria	p__Bacteroidota	c__Bacteroidia	o__Cytophagales	f__Flammeovirgaceae	g__Flexithrix	0.00320374	0	0.00253848	0	0.00276207	0.00108236	0	0.00199796	0	0.00291276	0.00253988	0.00233193	0.0016141		0.000974279	0.000779533	0.000876906		0.00150879
d__Bacteria	p__Proteobacteria	c__Gammaproteobacteria	o__Burkholderiales	f__Rhodocyclaceae	g__Dechloromonas	0	0.00218465	0.00084616	0	0.00184138	0.00432943	0	0	0	0.000970921	0	0	0.000847711		0.00779423	0.00311813	0.00545618		0.00150606
d__Bacteria	p__Actinobacteriota	c__Actinobacteria	o__Frankiales	f__Geodermatophilaceae	g__Geodermatophilaceae	0.000800935	0.00655394	0.00253848	0.00327673	0.000920692	0.00108236	0	0	0	0.00194184	0	0	0.00142625		0.00389712	0	0.00194856		0.00150086
d__Bacteria	p__Bacteroidota	c__Bacteroidia	o__Cytophagales	f__Cytophagaceae	g__Siphonobacter	0.00400468	0	0.00084616	0.000819182	0.000920692	0.00324707	0.00119986	0	0.00506339	0.00194184	0.00169325	0.00116596	0.00174184		0	0	0		0.00149301
d__Bacteria	p__Bacteroidota	c__Bacteroidia	o__Chitinophagales	f__Chitinophagaceae	g__Asinibacterium	0.00400468	0.00218465	0.00592312	0.00163836	0.000920692	0.00216471	0.00119986	0	0.00101268	0	0.000846625	0	0.00165795		0.000974279	0	0.00048714		0.00149069
d__Bacteria	p__Actinobacteriota	c__Actinobacteria	o__Pseudonocardiales	f__Pseudonocardiaceae	g__Umezawaea	0	0.00109232	0.0042308	0	0	0	0	0	0	0.0155347	0	0	0.00173815		0	0	0		0.00148985
d__Bacteria	p__Bacteroidota	c__Bacteroidia	o__Cytophagales	f__Flammeovirgaceae	g__Rapidithrix	0.00400468	0	0.00169232	0	0.00368277	0.00216471	0.00239972	0.00199796	0.00202536	0.00194184	0.000846625	0	0.00172967		0	0	0		0.00148257
d__Bacteria	p__Myxococcota	c__Polyangia	o__VHS-B4-70	f__VHS-B4-70	g__VHS-B4-70	0	0.00109232	0.00507696	0.00163836	0.00460346	0.00649414	0	0	0	0	0.000846625	0	0.00164599		0.000974279	0	0.00048714		0.00148044
d__Bacteria	p__Cyanobacteria	c__Cyanobacteriia	o__Cyanobacteriales	f__Nostocaceae	g__Ewamiania_TS0513	0.00160187	0	0	0.000819182	0	0.00216471	0.00119986	0.00599389	0.00303804	0.00194184	0.000846625	0.00233193	0.0016615		0	0.000779533	0.000389766		0.00147982
d__Bacteria	p__Cyanobacteria	c__Cyanobacteriia	o__Cyanobacteriales	f__Microcystaceae	g__Synechocystis_PCC-6803	0.00240281	0.00218465	0	0.00163836	0	0	0.00479944	0.00199796	0.00202536	0.000970921	0.00253988	0.00116596	0.00164378		0.000974279	0	0.00048714		0.00147854
d__Bacteria	p__Cyanobacteria	c__Cyanobacteriia	o__Cyanobacteriales	f__Prochloraceae	g__Prochloron_P1-Palau	0	0	0	0.00163836	0	0	0.00239972	0.00599389	0.00506339	0.00388368	0.00169325	0	0.00172269		0	0	0		0.00147659
d__Bacteria	p__Bacteroidota	c__Bacteroidia	o__Cytophagales	f__Cyclobacteriaceae	g__Nafulsella	0.00320374	0.00109232	0.00084616	0	0.00184138	0.00108236	0.00239972	0	0.00303804	0.00291276	0.00423313	0	0.0017208		0	0	0		0.00147497
d__Bacteria	p__Actinobacteriota	c__Actinobacteria	o__Kineosporiales	f__Kineosporiaceae	g__Pseudokineococcus	0	0.00109232	0.00084616	0.00163836	0.00184138	0	0	0	0.00101268	0	0	0.0116596	0.00150755		0.000974279	0.00155907	0.00126667		0.00147313
d__Bacteria	p__Verrucomicrobiota	c__Lentisphaeria	o__Oligosphaerales	f__Lenti-02	g__Lenti-02	0.00160187	0	0	0.00163836	0.000920692	0.00216471	0.00119986	0.00199796	0.00202536	0.000970921	0.0033865	0.00116596	0.00142268		0.00194856	0.00155907	0.00175381		0.00146999
d__Bacteria	p__Proteobacteria	c__Alphaproteobacteria	o__Rhizobiales	f__Rhizobiaceae	g__Paenochrobactrum	0.000800935	0	0	0.00163836	0.00184138	0.00541178	0	0.00399592	0.00303804	0.000970921	0.000846625	0.00116596	0.00164249		0	0.000779533	0.000389766		0.00146353
d__Bacteria	p__Myxococcota	c__Polyangia	o__Polyangiales	f__Polyangiaceae	g__Minicystis	0.000800935	0.00218465	0.0042308	0.00245755	0.000920692	0.00216471	0	0.00199796	0.00202536	0	0	0	0.00139855		0.00292284	0.000779533	0.00185118		0.00146322
d__Bacteria	p__Actinobacteriota	c__Actinobacteria	o__Micromonosporales	f__Micromonosporaceae	g__Pilimelia	0.00160187	0.00327697	0.00084616	0.00245755	0	0.0075765	0.00119986	0	0	0.000970921	0	0	0.00149415		0.000974279	0.00155907	0.00126667		0.00146165
d__Bacteria	p__Firmicutes	c__Clostridia	o__Monoglobales	f__Monoglobaceae	g__Monoglobus	0.00320374	0.00218465	0.00253848	0.000819182	0.000920692	0.00216471	0	0.00199796	0.00303804	0.000970921	0.000846625	0	0.00155708		0.000974279	0.000779533	0.000876906		0.00145992
d__Bacteria	p__Proteobacteria	c__Gammaproteobacteria	o__Burkholderiales	f__Gallionellaceae	g__Gallionella	0.00160187	0	0	0.000819182	0.00184138	0.00108236	0.00119986	0	0.00101268	0	0	0.00233193	0.000824105		0.00584567	0.0046772	0.00526143		0.00145801
d__Bacteria	p__Firmicutes	c__Clostridia	o__Oscillospirales	f__Oscillospiraceae	g__uncultured	0.00320374	0.00218465	0	0.000819182	0	0.00216471	0.00359958	0	0	0.000970921	0.00169325	0.00116596	0.00131683		0.00292284	0.00155907	0.00224095		0.00144885
d__Bacteria	p__Bacteroidota	c__Bacteroidia	o__Cytophagales	f__Spirosomaceae	g__Spirosomaceae	0.00400468	0	0.00253848	0.000819182	0.00368277	0.00216471	0	0	0.00303804	0	0.00169325	0.00233193	0.00168942		0	0	0		0.00144807
d__Bacteria	p__Myxococcota	c__Myxococcia	o__Myxococcales	f__27F-1492R	g__27F-1492R	0	0	0.00084616	0	0	0.00108236	0	0	0	0	0	0	0.00016071		0.00584567	0.0124725	0.0091591		0.00144619
d__Bacteria	p__Proteobacteria	c__Alphaproteobacteria	o__Alphaproteobacteria_Incertae_Sedis	f__Unknown_Family	g__uncultured	0.000800935	0.00109232	0	0	0.00184138	0.00541178	0.00119986	0	0.00101268	0.000970921	0	0.00233193	0.00122182		0.00389712	0.00155907	0.00272809		0.001437
d__Bacteria	p__Verrucomicrobiota	c__Verrucomicrobiae	o__S-BQ2-57_soil_group	f__S-BQ2-57_soil_group	g__S-BQ2-57_soil_group	0	0.00218465	0.00169232	0.000819182	0.00276207	0.00108236	0	0	0.00607607	0	0	0	0.00121805		0.00389712	0.00155907	0.00272809		0.00143377
d__Bacteria	p__Proteobacteria	c__Alphaproteobacteria	o__Rhodobacterales	f__Rhodobacteraceae	g__Tropicibacter	0.00480561	0.00109232	0	0.000819182	0.000920692	0.00108236	0	0.00199796	0.00202536	0.000970921	0.00169325	0.00466385	0.00167263		0	0	0		0.00143368
d__Bacteria	p__Desulfobacterota	c__Desulfovibrionia	o__Desulfovibrionales	f__Desulfovibrionaceae	g__uncultured	0.000800935	0	0.00084616	0	0.000920692	0.00216471	0.00359958	0.00399592	0.00202536	0.00194184	0.00169325	0.00116596	0.0015962		0	0.000779533	0.000389766		0.00142385
d__Bacteria	p__Verrucomicrobiota	c__Verrucomicrobiae	o__Opitutales	f__Puniceicoccaceae	g__Verruc-01	0	0.00436929	0.00169232	0.00163836	0.00276207	0.00216471	0	0.00199796	0.00101268	0	0	0	0.00130312		0.00194856	0.0023386	0.00214358		0.00142318
d__Bacteria	p__Planctomycetota	c__Planctomycetes	o__Pirellulales	f__Pirellulaceae	g__Termite_planctomycete_cluster	0	0	0	0	0	0.00324707	0	0.00199796	0	0.000970921	0.000846625	0	0.000588548		0.00584567	0.00701579	0.00643073		0.00142315
d__Bacteria	p__Patescibacteria	c__Microgenomatia	o__Candidatus_Pacebacteria	f__Candidatus_Pacebacteria	g__Candidatus_Pacebacteria	0	0	0.00084616	0	0.00736553	0.00432943	0	0	0.00101268	0.00194184	0.00169325	0	0.00143241		0.00194856	0.000779533	0.00136405		0.00142264
d__Bacteria	p__Actinobacteriota	c__Actinobacteria	o__Pseudonocardiales	f__Pseudonocardiaceae	g__Pseudonocardiaceae	0	0	0	0.00163836	0	0.00216471	0	0.00199796	0	0.00194184	0.000846625	0	0.000715792		0.00194856	0.00935439	0.00565147		0.00142089
d__Bacteria	p__Bacteroidota	c__Bacteroidia	o__Bacteroidales	f__Bacteroidaceae	g__Bacteroides	0.000800935	0	0.00338464	0.00245755	0.00276207	0.00432943	0.00239972	0	0.00101268	0	0	0	0.00142892		0.00194856	0.000779533	0.00136405		0.00141965
d__Bacteria	p__Actinobacteriota	c__Actinobacteria	o__Streptosporangiales	f__Thermomonosporaceae	g__Thermomonosporaceae	0.000800935	0.00109232	0	0	0.00184138	0.00108236	0	0.00199796	0	0	0	0.00349789	0.000859404		0.0048714	0.0046772	0.0047743		0.00141867
d__Bacteria	p__Synergistota	c__Synergistia	o__Synergistales	f__Synergistaceae	g__Syner-01	0.00160187	0.00109232	0.00084616	0.00245755	0.00184138	0.00108236	0	0.00599389	0	0.000970921	0.000846625	0.00116596	0.00149159		0.00194856	0	0.000974279		0.00141769
d__Bacteria	p__Actinobacteriota	c__Actinobacteria	o__Frankiales	f__Sporichthyaceae	g__Sporichthya	0.00160187	0.00546162	0.00084616	0	0.00276207	0.00108236	0	0	0	0.000970921	0.000846625	0	0.00113097		0	0.00623626	0.00311813		0.00141485
d__Bacteria	p__Actinobacteriota	c__Coriobacteriia	o__Coriobacteriales	f__Atopobiaceae	g__Atopobium	0.00160187	0.00109232	0	0.000819182	0.000920692	0.00108236	0	0.00199796	0.00101268	0	0.000846625	0	0.000781141		0.0048714	0.00545673	0.00516406		0.00140727
d__Bacteria	p__Bacteroidota	c__Rhodothermia	o__Balneolales	f__Balneolaceae	g__Gracilimonas	0.000800935	0	0	0	0.000920692	0.00108236	0	0.00399592	0.00303804	0.00388368	0.00169325	0.00233193	0.0014789		0.00194856	0	0.000974279		0.00140681
d__Bacteria	p__Desulfobacterota	c__Desulfobacteria	o__Desulfobacterales	f__Desulfobacteraceae	g__uncultured	0.00320374	0.00436929	0.00084616	0.000819182	0.00184138	0.00108236	0	0.00199796	0	0	0.000846625	0.00116596	0.00134772		0.00194856	0.00155907	0.00175381		0.00140573
d__Bacteria	p__Chloroflexi	c__Chloroflexia	o__Chloroflexales	f__Roseiflexaceae	g__Roseiflexus	0	0.00109232	0.00084616	0.000819182	0	0.00432943	0.00359958	0.00199796	0.00405071	0.00291276	0	0	0.00163734		0	0	0		0.00140344
d__Bacteria	p__Planctomycetota	c__Planctomycetes	o__Planctomycetales	f__Rubinisphaeraceae	g__Rubinisphaera	0	0.00109232	0.00169232	0	0.00184138	0.00108236	0	0	0	0.00194184	0.000846625	0	0.000708071		0.00876851	0.0023386	0.00555355		0.00140028
d__Bacteria	p__Actinobacteriota	c__Actinobacteria	o__Streptosporangiales	f__Streptosporangiaceae	g__Microbispora	0	0.00109232	0	0.0139261	0	0	0	0.00199796	0	0	0	0	0.00141803		0.000974279	0.00155907	0.00126667		0.00139641
d__Bacteria	p__Proteobacteria	c__Alphaproteobacteria	o__Rhizobiales	f__Xanthobacteraceae	g__Variibacter	0.000800935	0.00218465	0.00084616	0.00245755	0.00184138	0.00216471	0.00119986	0	0.00202536	0.00388368	0	0.00116596	0.00154752		0.000974279	0	0.00048714		0.00139604
d__Bacteria	p__Proteobacteria	c__Alphaproteobacteria	o__Kiloniellales	f__Kiloniellaceae	g__Limibacillus	0.00160187	0.00218465	0	0.000819182	0.000920692	0.00324707	0	0.00399592	0	0.000970921	0.00169325	0.00116596	0.00138329		0.00292284	0	0.00146142		0.00139445
d__Bacteria	p__Myxococcota	c__Polyangia	o__Polyangiales	f__Polyangiaceae	g__Jahnella	0.00320374	0.00109232	0.00676928	0.00245755	0	0	0	0	0.00101268	0	0.000846625	0.00116596	0.00137901		0.00292284	0	0.00146142		0.00139079
d__Bacteria	p__Cyanobacteria	c__Cyanobacteriia	o__Cyanobacteriales	f__Cyanobacteriales_Incertae_Sedis	g__Phormidium_SAG_81.79	0	0.00109232	0	0.00245755	0	0	0.0059993	0.00199796	0.00506339	0.00194184	0.000846625	0	0.00161658		0	0	0		0.00138564
d__Bacteria	p__Chloroflexi	c__Dehalococcoidia	o__FW22	f__FW22	g__FW22	0.00160187	0.00109232	0.00084616	0.000819182	0	0.00216471	0	0.00199796	0.00101268	0.00194184	0.0033865	0	0.0012386		0.00292284	0.00155907	0.00224095		0.0013818
d__Bacteria	p__Cyanobacteria	c__Vampirivibrionia	o__Obscuribacterales	f__Obscuribacteraceae	g__Candidatus_Obscuribacter	0	0	0.00084616	0	0	0.00108236	0.00719916	0.00199796	0.00101268	0.00194184	0.0033865	0	0.00145556		0.000974279	0.000779533	0.000876906		0.00137289
d__Bacteria	p__Cyanobacteria	c__Cyanobacteriia	o__Cyanobacteriales	f__Cyanobacteriaceae	g__Cyanobacterium_CLg1	0	0.00109232	0.00084616	0.00245755	0	0.00216471	0.00239972	0.00199796	0.00202536	0.00291276	0.00253988	0	0.00153637		0	0.000779533	0.000389766		0.00137257
d__Bacteria	p__Proteobacteria	c__Alphaproteobacteria	o__Rhizobiales	f__Hyphomicrobiaceae	g__Filomicrobium	0.000800935	0.00109232	0.00084616	0	0.00184138	0.00108236	0	0.00399592	0.00202536	0.00291276	0.00169325	0	0.00135754		0.00292284	0	0.00146142		0.00137238
d__Bacteria	p__Actinobacteriota	c__Actinobacteria	o__Micrococcales	f__Promicromonosporaceae	g__Promicromonospora	0.00400468	0	0	0.000819182	0.000920692	0	0	0	0	0	0	0	0.000478713		0.0126656	0.000779533	0.00672258		0.00137069
d__Bacteria	p__TA06	c__TA06	o__TA06	f__TA06	g__TA06	0	0	0	0.000819182	0	0	0	0.00399592	0.00101268	0.000970921	0.00761963	0	0.00120153		0.00389712	0.000779533	0.00233832		0.00136393
d__Bacteria	p__Proteobacteria	c__Alphaproteobacteria	o__Rhizobiales	f__Xanthobacteraceae	g__Ancylobacter	0.00240281	0.00218465	0.00084616	0.00245755	0.00184138	0.00216471	0	0.00399592	0	0	0.000846625	0.00233193	0.00158931		0	0	0		0.00136227
d__Bacteria	p__Planctomycetota	c__Planctomycetes	o__Isosphaerales	f__Isosphaeraceae	g__Candidatus_Nostocoida	0.000800935	0	0.00084616	0.000819182	0.00276207	0.00324707	0	0	0.00101268	0.00291276	0.000846625	0	0.00110396		0.0048714	0.000779533	0.00282546		0.00134989
d__Bacteria	p__Patescibacteria	c__Microgenomatia	o__Candidatus_Woykebacteria	f__Candidatus_Woykebacteria	g__Candidatus_Woykebacteria	0	0	0.00084616	0.000819182	0.00184138	0.00432943	0	0	0.00101268	0.000970921	0.000846625	0	0.000888865		0.00584567	0.0023386	0.00409214		0.00134647
d__Bacteria	p__Proteobacteria	c__Alphaproteobacteria	o__Rhizobiales	f__Rhizobiales_Incertae_Sedis	g__Dichotomicrobium	0.000800935	0	0.00338464	0	0.00276207	0.00108236	0.00119986	0	0.00202536	0	0	0.00233193	0.00113226		0.00292284	0.0023386	0.00263072		0.00134633
d__Bacteria	p__Planctomycetota	c__Phycisphaerae	o__MSBL9	f__SM23-30	g__SM23-30	0.000800935	0	0.00084616	0	0	0.00108236	0	0.00199796	0.00303804	0.00291276	0.000846625	0	0.000960403		0.0048714	0.0023386	0.003605		0.0013382
d__Bacteria	p__Cyanobacteria	c__Cyanobacteriia	o__Cyanobacteriales	f__Desertifilaceae	g__Desertifilaceae	0	0.00109232	0	0.00327673	0	0	0.00359958	0.00199796	0.00303804	0.00291276	0.000846625	0.00116596	0.00149417		0	0.000779533	0.000389766		0.00133639
d__Bacteria	p__Actinobacteriota	c__Actinobacteria	o__Micrococcales	f__Intrasporangiaceae	g__uncultured	0.00160187	0.0131079	0	0	0	0	0	0	0.00202536	0.000970921	0	0	0.0014755		0.000974279	0	0.00048714		0.00133431
d__Bacteria	p__Proteobacteria	c__Alphaproteobacteria	o__Holosporales	f__Holosporaceae	g__uncultured	0.00160187	0.00327697	0.00084616	0.000819182	0.00184138	0.00324707	0	0	0.00101268	0.000970921	0	0.00116596	0.00123185		0.00389712	0	0.00194856		0.00133424
d__Bacteria	p__Proteobacteria	c__Gammaproteobacteria	o__JG36-TzT-191	f__JG36-TzT-191	g__JG36-TzT-191	0.000800935	0	0.00084616	0.00163836	0	0	0	0	0	0	0	0	0.000273788		0.0146142	0.000779533	0.00769686		0.00133423
d__Bacteria	p__Fibrobacterota	c__Fibrobacteria	o__Fibrobacterales	f__Fibrobacteraceae	g__Fibrobacter	0.00240281	0.00218465	0.00084616	0	0.000920692	0.0075765	0	0	0.00101268	0.00194184	0	0	0.00140711		0.000974279	0.000779533	0.000876906		0.00133137
d__Bacteria	p__Actinobacteriota	c__Actinobacteria	o__Micrococcales	f__Intrasporangiaceae	g__Ornithinimicrobium	0.00320374	0	0.00084616	0.00163836	0.000920692	0.00216471	0.00119986	0.00199796	0.00101268	0.000970921	0.00253988	0.00116596	0.00147174		0.000974279	0	0.00048714		0.00133109
d__Bacteria	p__Proteobacteria	c__Gammaproteobacteria	o__Burkholderiales	f__Oxalobacteraceae	g__Oxalobacteraceae	0.00400468	0.00109232	0.00084616	0.000819182	0.00276207	0.00432943	0	0	0.00202536	0.00194184	0	0	0.00148509		0	0.000779533	0.000389766		0.00132861
d__Bacteria	p__Proteobacteria	c__Alphaproteobacteria	o__Rhizobiales	f__Beijerinckiaceae	g__Methylorosula	0.00160187	0.00109232	0.0042308	0	0.000920692	0.00108236	0.00239972	0	0.00101268	0.000970921	0	0	0.00110928		0.00292284	0.0023386	0.00263072		0.00132663
d__Bacteria	p__Cyanobacteria	c__Cyanobacteriia	o__Cyanobacteriales	f__Chamaesiphonaceae	g__Chamaesiphon_PCC-6605	0	0	0	0	0	0.00108236	0.00359958	0.00998981	0.00303804	0	0.000846625	0	0.00154637		0	0	0		0.00132546
d__Bacteria	p__Actinobacteriota	c__Actinobacteria	o__Micrococcales	f__Promicromonosporaceae	g__Isoptericola	0.00240281	0.00109232	0.00253848	0.000819182	0.00184138	0.00324707	0.00119986	0	0.00202536	0	0.000846625	0	0.00133442		0.000974279	0.00155907	0.00126667		0.00132475
d__Bacteria	p__Proteobacteria	c__Alphaproteobacteria	o__Azospirillales	f__Azospirillales_Incertae_Sedis	g__Stella	0.000800935	0.00327697	0.00084616	0.00163836	0.00184138	0.00108236	0	0.00199796	0.00101268	0	0	0.00349789	0.00133289		0.000974279	0.00155907	0.00126667		0.00132343
d__Bacteria	p__Actinobacteriota	c__Actinobacteria	o__Micrococcales	f__Micrococcales_Incertae_Sedis	g__Timonella	0.00160187	0.00218465	0	0.000819182	0	0.00216471	0	0	0	0	0	0	0.000564201		0.00389712	0.00779533	0.00584622		0.00131878
d__Bacteria	p__Proteobacteria	c__Alphaproteobacteria	o__Rhizobiales	f__Rhizobiaceae	g__Aquamicrobium	0	0	0.00084616	0	0	0.00432943	0	0.00399592	0	0	0	0.00116596	0.000861456		0.000974279	0.00701579	0.00399504		0.00130911
d__Bacteria	p__Actinobacteriota	c__Actinobacteria	o__Pseudonocardiales	f__Pseudonocardiaceae	g__Longimycelium	0	0.00109232	0	0.000819182	0	0.00108236	0	0.00199796	0	0	0.00169325	0	0.00055709		0.00292284	0.00857486	0.00574885		0.00129877
d__Bacteria	p__Nitrospirota	c__4-29-1	o__4-29-1	f__4-29-1	g__4-29-1	0.00240281	0.00109232	0.00084616	0.00163836	0.00276207	0.00108236	0	0	0.00101268	0	0.00169325	0.00116596	0.00114133		0.00292284	0.00155907	0.00224095		0.00129842
d__Bacteria	p__Proteobacteria	c__Gammaproteobacteria	o__Burkholderiales	f__Sulfuricellaceae	g__Ferritrophicum	0.00240281	0.00327697	0.00084616	0.000819182	0.00368277	0.00324707	0	0	0	0	0	0	0.00118958		0.00389712	0	0.00194856		0.001298
d__Bacteria	p__Proteobacteria	c__Alphaproteobacteria	o__Kiloniellales	f__Kiloniellaceae	g__Tagaea	0.000800935	0.00109232	0.00084616	0	0.00368277	0.00108236	0	0	0	0.000970921	0.00169325	0.00699578	0.00143037		0.000974279	0	0.00048714		0.00129563
d__Bacteria	p__Proteobacteria	c__Alphaproteobacteria	o__Caulobacterales	f__Parvularculaceae	g__Amphiplicatus	0.000800935	0	0.00169232	0.000819182	0	0.00324707	0.00119986	0.00199796	0.00303804	0.00291276	0	0	0.00130901		0	0.0023386	0.0011693		0.00128905
d__Bacteria	p__Proteobacteria	c__Alphaproteobacteria	o__Sphingomonadales	f__Sphingomonadaceae	g__Hephaestia	0	0	0	0.00163836	0.00184138	0.00216471	0.00239972	0.00599389	0.00101268	0	0	0.00116596	0.00135139		0.000974279	0.000779533	0.000876906		0.00128361
d__Bacteria	p__Proteobacteria	c__Alphaproteobacteria	o__Parvibaculales	f__PS1_clade	g__PS1_clade	0.000800935	0.00109232	0.00169232	0.000819182	0.00276207	0.00216471	0	0.00199796	0	0.000970921	0	0.00233193	0.00121936		0.000974279	0.0023386	0.00165644		0.0012818
d__Bacteria	p__Proteobacteria	c__Gammaproteobacteria	o__Burkholderiales	f__Oxalobacteraceae	g__s3t2d-1089	0.00480561	0.00327697	0	0	0.00276207	0.00324707	0	0	0.00101268	0	0	0	0.0012587		0.00194856	0.000779533	0.00136405		0.00127375
d__Bacteria	p__Planctomycetota	c__Phycisphaerae	o__Phycisphaerales	f__Phycisphaeraceae	g__AKYG587	0	0.00218465	0	0.000819182	0.000920692	0.00108236	0.00239972	0	0	0.000970921	0.000846625	0	0.000768679		0.00779423	0.000779533	0.00428688		0.00127128
d__Bacteria	p__Firmicutes	c__D8A-2	o__D8A-2	f__D8A-2	g__D8A-2	0.000800935	0.00218465	0	0.00163836	0	0.00108236	0	0	0.00101268	0.00291276	0.00423313	0	0.00115541		0.00389712	0	0.00194856		0.00126871
d__Bacteria	p__Proteobacteria	c__Alphaproteobacteria	o__Rhodobacterales	f__Rhodobacteraceae	g__Dinoroseobacter	0.00160187	0	0.00169232	0.00163836	0.00184138	0.00108236	0.00119986	0.00599389	0.00101268	0	0.00169325	0	0.00147966		0	0	0		0.00126828
d__Bacteria	p__Actinobacteriota	c__Actinobacteria	o__Micrococcales	f__Sanguibacteraceae	g__Sanguibacter	0.00400468	0.00327697	0.00253848	0.00245755	0	0.00216471	0	0	0	0	0	0	0.00120353		0.000974279	0.0023386	0.00165644		0.00126823
d__Bacteria	p__Cyanobacteria	c__Cyanobacteriia	o__Cyanobacteriales	f__Nostocaceae	g__Mastigocoleus_BC008	0	0.00109232	0	0.00327673	0.000920692	0	0.00359958	0.00199796	0.00303804	0.00291276	0.000846625	0	0.00147373		0	0	0		0.00126319
d__Bacteria	p__Proteobacteria	c__Gammaproteobacteria	o__Burkholderiales	f__Alcaligenaceae	g__Bordetella	0.00240281	0.00109232	0.00084616	0.00163836	0	0	0	0	0	0	0	0	0.000498304		0.0116913	0	0.00584567		0.00126221
d__Bacteria	p__Proteobacteria	c__Gammaproteobacteria	o__Xanthomonadales	f__Xanthomonadaceae	g__Arenimonas	0.00160187	0.00218465	0	0.000819182	0.000920692	0.00108236	0.00119986	0	0.00101268	0.00194184	0.0033865	0	0.00117914		0.00194856	0.00155907	0.00175381		0.00126123
d__Bacteria	p__Proteobacteria	c__Alphaproteobacteria	o__Rhizobiales	f__Rhizobiaceae	g__Pseudahrensia	0	0	0.00169232	0	0	0.00108236	0	0.00199796	0	0.00194184	0	0	0.00055954		0	0.0109135	0.00545673		0.00125914
d__Bacteria	p__Proteobacteria	c__Alphaproteobacteria	o__Rhodobacterales	f__Rhodobacteraceae	g__Hasllibacter	0.00240281	0.00218465	0.00169232	0.00163836	0.000920692	0.00216471	0	0	0.00101268	0	0.000846625	0.00466385	0.00146056		0	0	0		0.00125191
d__Bacteria	p__Proteobacteria	c__Alphaproteobacteria	o__Acetobacterales	f__Acetobacteraceae	g__Crenalkalicoccus	0	0	0	0	0.00184138	0.00541178	0	0	0.00202536	0.00291276	0.0033865	0	0.00129815		0.00194856	0	0.000974279		0.00125188
d__Bacteria	p__Chloroflexi	c__Chloroflexia	o__Chloroflexales	f__Chloroflexaceae	g__Candidatus_Chloroploca	0	0.00109232	0	0.00163836	0.000920692	0.00432943	0	0.00199796	0.00303804	0	0.00169325	0	0.00122584		0.00194856	0.000779533	0.00136405		0.00124558
d__Bacteria	p__Bacteroidota	c__Bacteroidia	o__Cytophagales	f__Spirosomaceae	g__Fibrella	0	0	0.00084616	0.000819182	0.00184138	0.00108236	0.00359958	0	0.00405071	0	0.00169325	0.00349789	0.00145254		0	0	0		0.00124504
d__Bacteria	p__Proteobacteria	c__Gammaproteobacteria	o__Burkholderiales	f__Nitrosomonadaceae	g__Nitrosospira	0.00720842	0.00109232	0.00169232	0.000819182	0.00184138	0	0	0	0	0	0	0	0.00105447		0.00389712	0.000779533	0.00233832		0.00123788
d__Bacteria	p__Proteobacteria	c__Alphaproteobacteria	o__Sphingomonadales	f__Sphingomonadaceae	g__Zymomonas	0.000800935	0.00109232	0.00084616	0.000819182	0	0.00216471	0.00359958	0.00399592	0.00101268	0.000970921	0.000846625	0.00116596	0.00144292		0	0	0		0.00123679
d__Bacteria	p__Proteobacteria	c__Alphaproteobacteria	o__Rhizobiales	f__Rhizobiales_Incertae_Sedis	g__Alsobacter	0.000800935	0.00218465	0	0	0	0.00324707	0.00119986	0.00199796	0.00202536	0	0.00169325	0.00116596	0.00119292		0.00292284	0	0.00146142		0.00123128
d__Bacteria	p__Proteobacteria	c__Gammaproteobacteria	o__SAR86_clade	f__SAR86_clade	g__SAR86_clade	0.00240281	0.00109232	0.00084616	0	0.00184138	0.00216471	0.00119986	0	0.00202536	0.000970921	0	0.00116596	0.00114246		0.00194856	0.00155907	0.00175381		0.00122979
d__Bacteria	p__Bacteroidota	c__Bacteroidia	o__Flavobacteriales	f__Flavobacteriaceae	g__NS5_marine_group	0.00160187	0.00109232	0.00338464	0.00245755	0	0.00216471	0.00239972	0	0.00405071	0	0	0	0.00142929		0	0	0		0.00122511
d__Bacteria	p__Proteobacteria	c__Gammaproteobacteria	o__Pseudomonadales	f__Moraxellaceae	g__Enhydrobacter	0.000800935	0.00218465	0	0	0.000920692	0	0.00119986	0	0	0	0.00169325	0.00233193	0.000760943		0.0048714	0.00311813	0.00399476		0.00122292
d__Bacteria	p__Cyanobacteria	c__Cyanobacteriia	o__Leptolyngbyales	f__Leptolyngbyaceae	g__YT-3	0	0.00109232	0	0.00327673	0	0	0	0.00599389	0.00303804	0	0.00253988	0.00116596	0.00142557		0	0	0		0.00122192
d__Bacteria	p__Firmicutes	c__Clostridia	o__Lachnospirales	f__Lachnospiraceae	g__uncultured	0.000800935	0	0.00169232	0.000819182	0.000920692	0	0.00119986	0	0	0.00388368	0.00169325	0	0.000917494		0.00292284	0.00311813	0.00302048		0.00121792
d__Bacteria	p__Proteobacteria	c__Alphaproteobacteria	o__Rhodobacterales	f__Rhodobacteraceae	g__Boseongicola	0.00480561	0.00109232	0	0.00163836	0.000920692	0	0	0	0.00506339	0	0	0.00349789	0.00141819		0	0	0		0.00121559
d__Bacteria	p__Verrucomicrobiota	c__Verrucomicrobiae	o__Opitutales	f__Opitutaceae	g__IMCC26134	0.000800935	0.00109232	0.00507696	0	0	0.00649414	0	0	0.00101268	0	0	0	0.00120642		0.000974279	0.00155907	0.00126667		0.00121503
d__Bacteria	p__Modulibacteria	c__Moduliflexia	o__Moduliflexales	f__Moduliflexaceae	g__Moduliflexaceae	0.00240281	0.00109232	0.00169232	0.00163836	0.00184138	0	0	0	0	0.000970921	0.00423313	0.00116596	0.0012531		0.00194856	0	0.000974279		0.00121327
d__Bacteria	p__Proteobacteria	c__Alphaproteobacteria	o__Rhizobiales	f__Pleomorphomonadaceae	g__uncultured	0.000800935	0	0.00084616	0.00327673	0	0.00324707	0.00119986	0.00199796	0.00101268	0.000970921	0.000846625	0	0.00118325		0.00194856	0.000779533	0.00136405		0.00120907
d__Bacteria	p__Bacteroidota	c__Bacteroidia	o__Sphingobacteriales	f__Sphingobacteriaceae	g__Olivibacter	0.00320374	0	0.00253848	0.00163836	0.000920692	0.00324707	0.00119986	0	0.00202536	0	0	0.00116596	0.00132829		0.000974279	0	0.00048714		0.00120813
d__Bacteria	p__Bacteroidota	c__Bacteroidia	o__Chitinophagales	f__Chitinophagaceae	g__Haoranjiania	0.000800935	0.00218465	0.00169232	0.000819182	0.00184138	0.00324707	0	0	0.00101268	0.000970921	0.000846625	0.00349789	0.00140947		0	0	0		0.00120812
d__Bacteria	p__Chloroflexi	c__SL56_marine_group	o__SL56_marine_group	f__SL56_marine_group	g__SL56_marine_group	0.00160187	0	0.00253848	0.00163836	0.00184138	0.00216471	0	0	0.00101268	0	0.0033865	0.00116596	0.00127916		0	0.00155907	0.000779533		0.00120779
d__Bacteria	p__Firmicutes	c__Bacilli	o__Lactobacillales	f__Streptococcaceae	g__Lactococcus	0	0.00218465	0	0.000819182	0	0	0	0	0	0.000970921	0	0.00116596	0.000428393		0.00389712	0.00779533	0.00584622		0.00120237
d__Bacteria	p__Actinobacteriota	c__Actinobacteria	o__Propionibacteriales	f__Propionibacteriaceae	g__Haloactinopolyspora	0.000800935	0.00327697	0.00338464	0.000819182	0.00184138	0.00108236	0.00119986	0	0	0	0.00169325	0.00116596	0.00127205		0	0.00155907	0.000779533		0.00120169
d__Bacteria	p__Bacteroidota	c__Bacteroidia	o__Flavobacteriales	f__Flavobacteriaceae	g__NS2b_marine_group	0	0.00436929	0	0.000819182	0.00184138	0.00216471	0	0	0.00101268	0.00194184	0	0.00466385	0.00140108		0	0	0		0.00120092
d__Bacteria	p__Bacteroidota	c__Bacteroidia	o__Flavobacteriales	f__Weeksellaceae	g__Chryseobacterium	0.000800935	0.00109232	0.00169232	0.00245755	0.00184138	0.00324707	0	0	0.00101268	0	0.00169325	0	0.00115313		0.00292284	0	0.00146142		0.00119717
d__Bacteria	p__Bacteroidota	c__Bacteroidia	o__Flavobacteriales	f__Flavobacteriaceae	g__Polaribacter	0.00160187	0.00218465	0.00338464	0.000819182	0	0.00108236	0.00119986	0	0.00303804	0	0.00169325	0	0.00125032		0.000974279	0.000779533	0.000876906		0.00119698
d__Bacteria	p__LCP-89	c__LCP-89	o__LCP-89	f__LCP-89	g__LCP-89	0.00160187	0.00109232	0	0	0	0.00216471	0	0.00199796	0.00101268	0.000970921	0.0033865	0.00116596	0.00111608		0.000974279	0.0023386	0.00165644		0.00119327
d__Bacteria	p__Firmicutes	c__Bacilli	o__Erysipelotrichales	f__Erysipelatoclostridiaceae	g__UCG-004	0.00160187	0.00109232	0.00253848	0.00245755	0	0	0	0.00199796	0.00101268	0	0.00169325	0.00116596	0.00113001		0	0.00311813	0.00155907		0.0011913
d__Bacteria	p__Firmicutes	c__Clostridia	o__Peptostreptococcales-Tissierellales	f__Peptostreptococcaceae	g__Peptoclostridium	0.000800935	0	0.00084616	0	0	0.00108236	0.00119986	0.00399592	0.00202536	0.00194184	0.000846625	0.00116596	0.00115875		0.00194856	0.000779533	0.00136405		0.00118808
d__Bacteria	p__Proteobacteria	c__Alphaproteobacteria	o__Rhodobacterales	f__Rhodobacteraceae	g__Shimia	0.00160187	0.00218465	0.00169232	0.00245755	0	0.00216471	0	0	0.00405071	0	0.00169325	0	0.00132042		0	0.000779533	0.000389766		0.00118747
d__Bacteria	p__Desulfobacterota	c__Desulfuromonadia	o__Desulfuromonadia	f__Desulfuromonadaceae	g__Desulfuromonas	0	0.00109232	0	0	0.000920692	0.00216471	0	0	0.00303804	0	0	0	0.000601314		0.00779423	0.00155907	0.00467665		0.0011835
d__Bacteria	p__Chloroflexi	c__Anaerolineae	o__SJA-15	f__SJA-15	g__SJA-15	0	0	0	0.00245755	0.000920692	0.00432943	0	0	0.00405071	0.00194184	0.00169325	0.00116596	0.00137995		0	0	0		0.00118282
d__Bacteria	p__Proteobacteria	c__Gammaproteobacteria	o__Burkholderiales	f__Comamonadaceae	g__Verminephrobacter	0.00240281	0	0.00169232	0	0.000920692	0.00432943	0	0	0	0.000970921	0	0	0.00085968		0.00389712	0.0023386	0.00311786		0.00118228
d__Bacteria	p__Bacteroidota	c__Bacteroidia	o__Cytophagales	f__Cyclobacteriaceae	g__Cyclobacterium	0.000800935	0.00109232	0	0	0	0.00108236	0.00239972	0	0	0.000970921	0.0101595	0	0.00137548		0	0	0		0.00117898
d__Bacteria	p__Myxococcota	c__Polyangia	o__Polyangiales	f__Polyangiaceae	g__Chondromyces	0.00480561	0	0.00169232	0.00163836	0	0.00108236	0	0	0	0.000970921	0	0	0.000849131		0.00389712	0.0023386	0.00311786		0.00117323
d__Bacteria	p__Proteobacteria	c__Alphaproteobacteria	o__Rhodobacterales	f__Rhodobacteraceae	g__Litoreibacter	0.00240281	0	0.00084616	0.000819182	0.000920692	0.00216471	0	0.00199796	0.00607607	0	0	0.00116596	0.00136613		0	0	0		0.00117097
d__Bacteria	p__Proteobacteria	c__Alphaproteobacteria	o__Rhodobacterales	f__Rhodobacteraceae	g__Albidovulum	0.00240281	0.00109232	0.00084616	0	0	0.00108236	0	0	0.00303804	0.000970921	0.00169325	0.00349789	0.00121865		0.000974279	0.000779533	0.000876906		0.00116983
d__Bacteria	p__Proteobacteria	c__Magnetococcia	o__Magnetococcales	f__Magnetococcaceae	g__Magnetococcus	0.00160187	0	0.00084616	0.00245755	0.000920692	0.00216471	0	0	0	0.00194184	0.00253988	0.00116596	0.00113656		0.00194856	0.000779533	0.00136405		0.00116905
d__Bacteria	p__Actinobacteriota	c__Actinobacteria	o__Micrococcales	f__Brevibacteriaceae	g__Brevibacterium	0.00240281	0	0.00084616	0	0.000920692	0	0	0	0.00101268	0	0	0.00466385	0.000820516		0.0048714	0.00155907	0.00321523		0.00116262
d__Bacteria	p__Proteobacteria	c__Gammaproteobacteria	o__WD260	f__WD260	g__WD260	0.000800935	0	0.00084616	0	0.00184138	0.00432943	0	0	0	0	0.000846625	0	0.000722044		0.00681995	0.000779533	0.00379974		0.00116172
d__Bacteria	p__Zixibacteria	c__Zixibacteria	o__Zixibacteria	f__Zixibacteria	g__Zixibacteria	0.000800935	0.00327697	0.00084616	0	0.000920692	0.00541178	0.00119986	0	0.00101268	0	0	0	0.00112242		0.00194856	0.000779533	0.00136405		0.00115694
d__Bacteria	p__Proteobacteria	c__Alphaproteobacteria	o__Rhizobiales	f__Kaistiaceae	g__Kaistia	0.00160187	0.00218465	0	0	0	0.00108236	0.00119986	0	0	0.000970921	0	0.00816174	0.00126678		0.000974279	0	0.00048714		0.00115541
d__Bacteria	p__Proteobacteria	c__Gammaproteobacteria	o__Burkholderiales	f__Alcaligenaceae	g__uncultured	0	0	0.00253848	0.000819182	0.00368277	0.00324707	0	0	0.00101268	0	0	0.00233193	0.00113601		0.000974279	0.00155907	0.00126667		0.00115467
d__Bacteria	p__Firmicutes	c__Clostridia	o__Oscillospirales	f__[Eubacterium]_coprostanoligenes_group	g__[Eubacterium]_coprostanoligenes_group	0.00240281	0	0.00084616	0.000819182	0	0.00108236	0.00239972	0	0.00101268	0	0	0.00233193	0.000907903		0.00292284	0.0023386	0.00263072		0.00115402
d__Bacteria	p__Bacteroidota	c__Bacteroidia	o__Cytophagales	f__Microscillaceae	g__Thermoflexibacter	0.000800935	0.00218465	0	0	0.000920692	0.00324707	0.00119986	0.00199796	0.00202536	0.00291276	0.000846625	0	0.00134466		0	0	0		0.00115257
d__Bacteria	p__Proteobacteria	c__Alphaproteobacteria	o__Puniceispirillales	f__EF100-94H03	g__EF100-94H03	0.00160187	0.00218465	0.00084616	0	0.000920692	0.00324707	0	0	0.00101268	0	0.000846625	0.00116596	0.000985475		0.00194856	0.0023386	0.00214358		0.00115092
d__Bacteria	p__Actinobacteriota	c__Actinobacteria	o__Micrococcales	f__Microbacteriaceae	g__Candidatus_Aquiluna	0.00160187	0.00218465	0.00169232	0.000819182	0.00460346	0.00108236	0	0	0.00101268	0.00194184	0	0.00116596	0.00134203		0	0	0		0.00115031
d__Bacteria	p__Cyanobacteria	c__Cyanobacteriia	o__Leptolyngbyales	f__Leptolyngbyaceae	g__BMM02	0	0	0	0.000819182	0.000920692	0.00108236	0.00239972	0.00799185	0.00202536	0	0.000846625	0	0.00134048		0	0	0		0.00114898
d__Bacteria	p__Actinobacteriota	c__Actinobacteria	o__Micrococcales	f__Intrasporangiaceae	g__Oryzihumus	0	0.0131079	0	0	0	0.00216471	0	0	0	0	0	0	0.00127272		0	0.000779533	0.000389766		0.00114658
d__Bacteria	p__Patescibacteria	c__Parcubacteria	o__Candidatus_Adlerbacteria	f__Candidatus_Adlerbacteria	g__Candidatus_Adlerbacteria	0	0	0.00084616	0	0	0.00324707	0	0	0	0	0.000846625	0.00116596	0.000508818		0.00681995	0.00311813	0.00496904		0.00114599
d__Bacteria	p__Firmicutes	c__Bacilli	o__Paenibacillales	f__Paenibacillaceae	g__Cohnella	0.00240281	0	0	0	0	0	0	0	0	0	0	0	0.000200234		0.0136399	0	0.00681995		0.00114591
d__Bacteria	p__Proteobacteria	c__Gammaproteobacteria	o__Beggiatoales	f__Beggiatoaceae	g__uncultured	0	0	0.00084616	0	0	0	0	0	0	0.000970921	0	0	0.000151423		0.0126656	0.00155907	0.00711235		0.00114584
d__Bacteria	p__Actinobacteriota	c__Actinobacteria	o__Micromonosporales	f__Micromonosporaceae	g__Hamadaea	0	0.00109232	0.00169232	0	0.000920692	0	0.00119986	0	0	0.000970921	0	0.00116596	0.00058684		0.00194856	0.00701579	0.00448218		0.00114332
d__Bacteria	p__Proteobacteria	c__Alphaproteobacteria	o__Rhodobacterales	f__Rhodobacteraceae	g__Nioella	0.00560655	0.00218465	0	0.000819182	0.00184138	0	0.00119986	0	0.00101268	0	0	0.00233193	0.00124969		0.000974279	0	0.00048714		0.00114075
d__Bacteria	p__Cyanobacteria	c__Cyanobacteriia	o__Phormidesmiales	f__Nodosilineaceae	g__Leptolyngbya_PCC-6406	0	0	0	0.000819182	0	0	0.00479944	0	0.00405071	0.00194184	0.000846625	0.00116596	0.00113531		0	0.0023386	0.0011693		0.00114017
d__Bacteria	p__Cyanobacteria	c__Cyanobacteriia	o__Leptolyngbyales	f__Leptolyngbyaceae	g__Limnolyngbya_CHAB4449	0	0	0.00084616	0.00163836	0.000920692	0	0.00479944	0	0.00607607	0	0.000846625	0	0.00126061		0	0.000779533	0.000389766		0.00113621
d__Bacteria	p__Dependentiae	c__Babeliae	o__Babeliales	f__UBA12409	g__UBA12409	0.000800935	0.00109232	0.00084616	0.00327673	0.000920692	0.00324707	0.00119986	0	0.00101268	0.000970921	0	0	0.00111395		0.000974279	0.00155907	0.00126667		0.00113577
d__Bacteria	p__Proteobacteria	c__Gammaproteobacteria	o__Burkholderiales	f__Rhodocyclaceae	g__Sulfuritalea	0.00160187	0	0.00084616	0.000819182	0.000920692	0.00541178	0	0	0	0.000970921	0.000846625	0	0.000951436		0.00292284	0.00155907	0.00224095		0.00113565
d__Bacteria	p__Actinobacteriota	c__Actinobacteria	o__Corynebacteriales	f__Corynebacteriaceae	g__Lawsonella	0.000800935	0.00218465	0	0.000819182	0.000920692	0.00108236	0.00239972	0.00199796	0	0	0	0	0.000850458		0.000974279	0.0046772	0.00282574		0.00113264
d__Bacteria	p__Proteobacteria	c__Gammaproteobacteria	o__B2M28	f__B2M28	g__B2M28	0	0	0	0.00163836	0.000920692	0.00216471	0.00239972	0.00399592	0.00101268	0	0	0	0.00101101		0.00292284	0.000779533	0.00185118		0.00113103
d__Bacteria	p__Desulfobacterota	c__Desulfobulbia	o__Desulfobulbales	f__Desulfobulbaceae	g__uncultured	0.000800935	0.00218465	0.00253848	0	0.000920692	0.00324707	0	0	0.00101268	0	0.000846625	0.00349789	0.00125408		0	0.000779533	0.000389766		0.00113061
d__Bacteria	p__Bacteroidota	c__Bacteroidia	o__Bacteroidales	f__Bacteroidales_RF16_group	g__Bacteroidales_RF16_group	0	0.00109232	0.00169232	0.00245755	0	0.00108236	0	0.00199796	0.00101268	0.000970921	0.000846625	0.00466385	0.00131805		0	0	0		0.00112976
d__Bacteria	p__Patescibacteria	c__Microgenomatia	o__Microgenomatia	f__Microgenomatia	g__Microgenomatia	0.000800935	0.00109232	0	0.000819182	0.000920692	0.0075765	0	0	0.00101268	0	0.000846625	0	0.00108908		0.00194856	0.000779533	0.00136405		0.00112836
d__Bacteria	p__Proteobacteria	c__Alphaproteobacteria	o__Rhodobacterales	f__Rhodobacteraceae	g__Rhodovulum	0.00320374	0.00109232	0.00084616	0.000819182	0	0.00108236	0.00239972	0	0.00101268	0	0.000846625	0.00349789	0.00123339		0.000974279	0	0.00048714		0.00112678
d__Bacteria	p__Cyanobacteria	c__Cyanobacteriia	o__Cyanobacteriia	f__Cyanobacteriia	g__Cyanobacteriia	0	0	0.00084616	0.00327673	0	0	0.00479944	0.00399592	0.00101268	0.000970921	0.000846625	0	0.00131237		0	0	0		0.00112489
d__Bacteria	p__Patescibacteria	c__Parcubacteria	o__Candidatus_Moranbacteria	f__Candidatus_Moranbacteria	g__Candidatus_Moranbacteria	0.000800935	0	0.00338464	0.00163836	0	0.00108236	0	0	0.00202536	0.00194184	0	0.00116596	0.00100329		0.00292284	0.000779533	0.00185118		0.00112442
d__Bacteria	p__Cyanobacteria	c__Cyanobacteriia	o__Phormidesmiales	f__Phormidesmiaceae	g__Acrophormium_PCC-7375	0	0	0.00084616	0.00245755	0	0	0.00359958	0.00399592	0.00202536	0.00194184	0.000846625	0	0.00130942		0	0	0		0.00112236
d__Bacteria	p__Proteobacteria	c__Alphaproteobacteria	o__SAR11_clade	f__Clade_II	g__Clade_II	0.000800935	0	0	0.00491509	0.000920692	0	0.0059993	0	0.00101268	0	0.000846625	0.00116596	0.00130511		0	0	0		0.00111866
d__Bacteria	p__Proteobacteria	c__Alphaproteobacteria	o__Rhizobiales	f__Stappiaceae	g__Pannonibacter	0.000800935	0	0.00084616	0.00163836	0	0.00432943	0.00119986	0	0.00101268	0.0048546	0	0	0.0012235		0.000974279	0	0.00048714		0.00111831
d__Bacteria	p__Bdellovibrionota	c__Oligoflexia	o__Oligoflexales	f__Oligoflexales	g__Oligoflexales	0.00160187	0.00109232	0.00084616	0.000819182	0.00184138	0.00541178	0	0.00199796	0.00202536	0	0	0	0.001303		0	0	0		0.00111686
d__Bacteria	p__Bacteroidota	c__Bacteroidia	o__Cytophagales	f__Cyclobacteriaceae	g__Mariniradius	0.00320374	0.00218465	0	0	0	0.00108236	0.00119986	0	0	0	0.00592638	0.00116596	0.00123025		0	0.000779533	0.000389766		0.00111018
d__Bacteria	p__Spirochaetota	c__Spirochaetia	o__Spirochaetales	f__Spirochaetaceae	g__Spirochaeta	0	0.00218465	0.00169232	0.000819182	0	0.00324707	0	0	0	0.00194184	0.00253988	0.00233193	0.00122974		0	0.000779533	0.000389766		0.00110974
d__Bacteria	p__Actinobacteriota	c__Actinobacteria	o__Micrococcales	f__Demequinaceae	g__Demequina	0.00240281	0.00218465	0	0	0.00184138	0.00108236	0.00119986	0	0	0.00194184	0	0.00116596	0.000984905		0.00292284	0.000779533	0.00185118		0.00110866
d__Bacteria	p__Actinobacteriota	c__Actinobacteria	o__Propionibacteriales	f__Propionibacteriaceae	g__Propionicimonas	0	0.00109232	0.00169232	0.00409591	0	0.00216471	0	0.00199796	0	0	0	0.00349789	0.00121176		0.000974279	0	0.00048714		0.00110824
d__Bacteria	p__Proteobacteria	c__Gammaproteobacteria	o__Burkholderiales	f__Rhodocyclaceae	g__Azoarcus	0	0	0.00084616	0	0.00184138	0.00108236	0	0	0.00101268	0	0	0	0.000398548		0.00681995	0.00389766	0.00535881		0.00110716
d__Bacteria	p__Proteobacteria	c__Gammaproteobacteria	o__Burkholderiales	f__Oxalobacteraceae	g__Rugamonas	0.00320374	0.00546162	0.00084616	0	0.00276207	0.00216471	0	0	0.00101268	0	0	0	0.00128758		0	0	0		0.00110364
d__Bacteria	p__Desulfobacterota	c__Syntrophia	o__Syntrophales	f__uncultured	g__uncultured	0	0.00218465	0.00084616	0.000819182	0.00184138	0	0	0.00399592	0.00303804	0	0.00169325	0	0.00120155		0.000974279	0	0.00048714		0.00109949
d__Bacteria	p__Actinobacteriota	c__Actinobacteria	o__Micrococcales	f__Dermabacteraceae	g__Dermabacter	0.00240281	0.00109232	0	0	0	0.00108236	0	0.00199796	0	0	0	0	0.000547954		0.0048714	0.00389766	0.00438453		0.00109604
d__Bacteria	p__Bacteroidota	c__Bacteroidia	o__Bacteroidales	f__Rikenellaceae	g__Alistipes	0.00240281	0	0.00338464	0.000819182	0.000920692	0.00216471	0	0	0.00202536	0.000970921	0.000846625	0	0.00112791		0.000974279	0.000779533	0.000876906		0.00109205
d__Bacteria	p__Patescibacteria	c__Saccharimonadia	o__Saccharimonadales	f__Saccharimonadaceae	g__TM7x	0	0	0.00084616	0.000819182	0	0.00649414	0	0.00199796	0.00101268	0.000970921	0	0	0.00101175		0	0.00311813	0.00155907		0.00108994
d__Bacteria	p__Planctomycetota	c__Phycisphaerae	o__Pla1_lineage	f__Pla1_lineage	g__Pla1_lineage	0	0.00109232	0.00084616	0	0.000920692	0	0	0.00199796	0.00101268	0.00388368	0	0.00116596	0.000909955		0.00194856	0.0023386	0.00214358		0.00108619
d__Bacteria	p__Bacteroidota	c__Bacteroidia	o__Cytophagales	f__Cyclobacteriaceae	g__Aquiflexum	0.00400468	0	0.00253848	0	0.00184138	0	0.00119986	0	0.00101268	0.00291276	0.00169325	0	0.00126692		0	0	0		0.00108594
d__Bacteria	p__Firmicutes	c__Clostridia	o__Clostridia	f__Hungateiclostridiaceae	g__uncultured	0	0	0.00507696	0	0.00276207	0	0	0.00199796	0.00101268	0.000970921	0.000846625	0	0.0010556		0.000974279	0.00155907	0.00126667		0.00108575
d__Bacteria	p__Proteobacteria	c__Alphaproteobacteria	o__Sphingomonadales	f__Sphingomonadaceae	g__Parasphingopyxis	0	0	0	0.000819182	0	0.00216471	0	0.00799185	0.00303804	0	0	0.00116596	0.00126498		0	0	0		0.00108427
d__Bacteria	p__Proteobacteria	c__Alphaproteobacteria	o__Rhizobiales	f__Amb-16S-1323	g__Amb-16S-1323	0.000800935	0.00109232	0.00084616	0.000819182	0	0.00324707	0	0.00399592	0.00101268	0	0	0.00233193	0.00117885		0.000974279	0	0.00048714		0.00108003
d__Bacteria	p__Actinobacteriota	c__Actinobacteria	o__Kineosporiales	f__Kineosporiaceae	g__uncultured	0.00160187	0	0.00084616	0.00163836	0.00184138	0.00216471	0	0.00199796	0	0	0.00169325	0.00233193	0.0011763		0.000974279	0	0.00048714		0.00107785
d__Bacteria	p__Firmicutes	c__Bacilli	o__Entomoplasmatales	f__type_III	g__type_III	0	0	0	0.00245755	0	0.00432943	0	0	0.00202536	0.000970921	0	0	0.000815271		0.00292284	0.0023386	0.00263072		0.00107462
d__Bacteria	p__Proteobacteria	c__Gammaproteobacteria	o__HOC36	f__HOC36	g__HOC36	0.000800935	0	0	0.000819182	0.00184138	0.00324707	0	0	0	0	0.00169325	0	0.000700152		0.00584567	0.000779533	0.0033126		0.00107336
d__Bacteria	p__Firmicutes	c__Limnochordia	o__Limnochordales	f__Limnochordaceae	g__Limnochordaceae	0	0.00109232	0.00084616	0.000819182	0.000920692	0.00216471	0	0.00199796	0	0	0.000846625	0.00233193	0.000918299		0.00389712	0	0.00194856		0.00106548
d__Bacteria	p__Verrucomicrobiota	c__Verrucomicrobiae	o__Pedosphaerales	f__Pedosphaeraceae	g__Ellin516	0	0.00218465	0.0042308	0.000819182	0.000920692	0	0	0	0	0.00194184	0.000846625	0	0.000911982		0.00389712	0	0.00194856		0.00106006
d__Bacteria	p__Proteobacteria	c__Alphaproteobacteria	o__Rhizobiales	f__Beijerinckiaceae	g__Rhodoblastus	0.000800935	0	0.00084616	0.000819182	0.00368277	0.00216471	0	0	0.00202536	0.000970921	0	0.00349789	0.00123399		0	0	0		0.00105771
d__Bacteria	p__Proteobacteria	c__Gammaproteobacteria	o__Burkholderiales	f__Nitrosomonadaceae	g__GOUTA6	0	0	0.00084616	0.000819182	0	0	0	0	0	0	0	0.00116596	0.000235942		0.00876851	0.00311813	0.00594332		0.00105128
d__Bacteria	p__Proteobacteria	c__Alphaproteobacteria	o__Rhizobiales	f__Rhizobiaceae	g__Chelativorans	0	0	0.00084616	0	0.00184138	0	0.00239972	0	0.00202536	0	0	0.00233193	0.000787046		0.00292284	0.0023386	0.00263072		0.00105043
d__Bacteria	p__Elusimicrobiota	c__Endomicrobia	o__Endomicrobiales	f__Endomicrobiaceae	g__Endomicrobium	0.000800935	0	0.00169232	0	0	0.00108236	0	0	0.00101268	0.000970921	0.00423313	0.00116596	0.000913192		0.00292284	0.000779533	0.00185118		0.00104719
d__Bacteria	p__Nitrospirota	c__Leptospirillia	o__Leptospirillales	f__Leptospirillaceae	g__Leptospirillum	0.000800935	0	0.00084616	0.00163836	0	0.00324707	0	0	0	0	0.00169325	0	0.000685482		0.0048714	0.00155907	0.00321523		0.00104687
d__Bacteria	p__Nitrospinota	c__Nitrospinia	o__Nitrospinales	f__Nitrospinaceae	g__Nitrospina	0.00240281	0	0.00253848	0	0.00184138	0.00108236	0.00119986	0	0	0	0.00169325	0.00116596	0.000993675		0.00194856	0.000779533	0.00136405		0.00104659
d__Bacteria	p__Proteobacteria	c__Alphaproteobacteria	o__Rhodobacterales	f__Rhodobacteraceae	g__Pseudophaeobacter	0.00480561	0	0.00084616	0.000819182	0	0	0.0059993	0	0.00101268	0	0	0.00116596	0.00122074		0	0	0		0.00104635
d__Bacteria	p__Bacteroidota	c__Bacteroidia	o__Cytophagales	f__Spirosomaceae	g__Leadbetterella	0	0	0.00084616	0.00163836	0.000920692	0.00216471	0.00239972	0	0.00303804	0.00194184	0.00169325	0	0.00122023		0	0	0		0.00104591
d__Bacteria	p__Cyanobacteria	c__Vampirivibrionia	o__Vampirovibrionales	f__Vampirovibrionales	g__Vampirovibrionales	0	0	0.00084616	0.000819182	0	0.00216471	0	0.00199796	0.00101268	0	0	0	0.000570058		0.00779423	0	0.00389712		0.00104535
d__Bacteria	p__Bacteroidota	c__Bacteroidia	o__Chitinophagales	f__Saprospiraceae	g__OLB8	0.000800935	0.00109232	0.00169232	0.000819182	0.000920692	0.00432943	0	0	0.00101268	0	0.000846625	0.00116596	0.00105668		0.00194856	0	0.000974279		0.00104491
d__Bacteria	p__Bacteroidota	c__Bacteroidia	o__Bacteroidales	f__Rikenellaceae	g__uncultured	0.00160187	0	0.00084616	0	0	0.00324707	0.00119986	0.00399592	0.00101268	0	0	0.00116596	0.00108913		0	0.00155907	0.000779533		0.0010449
d__Bacteria	p__Proteobacteria	c__Alphaproteobacteria	o__Rhodobacterales	f__Rhodobacteraceae	g__Nereida	0.00400468	0	0.00084616	0.00163836	0.000920692	0	0.00239972	0	0.00303804	0	0.00169325	0	0.00121174		0	0	0		0.00103864
d__Bacteria	p__Actinobacteriota	c__Actinobacteria	o__Micrococcales	f__Intrasporangiaceae	g__Phycicoccus	0.00240281	0.00436929	0	0	0.000920692	0.00108236	0	0	0.00101268	0	0.000846625	0	0.000886204		0	0.00389766	0.00194883		0.00103801
d__Bacteria	p__Proteobacteria	c__Alphaproteobacteria	o__SAR11_clade	f__Clade_I	g__Clade_Ia	0	0	0.00169232	0.00163836	0.00276207	0.00216471	0.00359958	0	0	0.000970921	0.00169325	0	0.0012101		0	0	0		0.00103723
d__Bacteria	p__Deferribacterota	c__Deferribacteres	o__Deferribacterales	f__Deferribacteraceae	g__uncultured	0.00320374	0	0.00169232	0.00163836	0.000920692	0.00108236	0	0.00199796	0.00101268	0.00194184	0	0	0.00112416		0.000974279	0	0.00048714		0.00103316
d__Bacteria	p__Acidobacteriota	c__Acidobacteriae	o__Elev-16S-1166	f__Elev-16S-1166	g__Elev-16S-1166	0.000800935	0.00109232	0.00253848	0.000819182	0	0.00432943	0	0.00199796	0.00101268	0	0.000846625	0	0.0011198		0.000974279	0	0.00048714		0.00102942
d__Bacteria	p__Planctomycetota	c__Planctomycetes	o__Gemmatales	f__Gemmataceae	g__Zavarzinella	0.000800935	0	0	0	0.00184138	0	0.00119986	0.00199796	0	0.000970921	0	0	0.000567589		0.00681995	0.000779533	0.00379974		0.00102932
d__Bacteria	p__Cyanobacteria	c__Cyanobacteriia	o__Cyanobacteriales	f__Geitlerinemaceae	g__Geitlerinema_PCC-9228	0	0	0.00084616	0	0	0	0.00239972	0.00599389	0.00202536	0.00194184	0	0.00116596	0.00119774		0	0	0		0.00102664
d__Bacteria	p__Verrucomicrobiota	c__Verrucomicrobiae	o__Chthoniobacterales	f__Chthoniobacteraceae	g__Chthoniobacteraceae	0.000800935	0	0.00084616	0.000819182	0	0.00108236	0	0.00399592	0	0.0048546	0	0	0.00103326		0.00194856	0	0.000974279		0.00102484
d__Bacteria	p__Patescibacteria	c__WWE3	o__WWE3	f__WWE3	g__WWE3	0.000800935	0.00218465	0	0	0.000920692	0.00216471	0.00119986	0	0	0.000970921	0.00253988	0.00116596	0.000995634		0	0.0023386	0.0011693		0.00102044
d__Bacteria	p__Proteobacteria	c__Gammaproteobacteria	o__Enterobacterales	f__Enterobacteriaceae	g__Enterobacter	0	0.00327697	0.00084616	0	0	0	0	0	0	0	0	0.00116596	0.000440758		0.00584567	0.00311813	0.0044819		0.00101806
d__Bacteria	p__Proteobacteria	c__Gammaproteobacteria	o__Thiotrichales	f__Thiotrichaceae	g__uncultured	0	0	0.00084616	0	0.00184138	0	0	0.00199796	0.00202536	0.000970921	0.00169325	0.00116596	0.000878416		0.00292284	0.000779533	0.00185118		0.00101738
d__Bacteria	p__Bacteroidota	c__Bacteroidia	o__Cytophagales	f__Flammeovirgaceae	g__uncultured	0.00160187	0.00109232	0.00169232	0.000819182	0.00184138	0	0.00119986	0	0.00202536	0.00194184	0.000846625	0.00116596	0.00118556		0	0	0		0.00101619
d__Bacteria	p__Proteobacteria	c__Alphaproteobacteria	o__Acetobacterales	f__Acetobacteraceae	g__Gluconacetobacter	0	0.00218465	0	0	0	0	0	0	0.00202536	0.000970921	0.000846625	0.00816174	0.00118244		0	0	0		0.00101352
d__Bacteria	p__Chloroflexi	c__Anaerolineae	o__Anaerolineales	f__Anaerolineaceae	g__Leptolinea	0.000800935	0	0.00084616	0	0.00276207	0.00324707	0.00119986	0	0.00101268	0	0.00253988	0	0.00103405		0.000974279	0.000779533	0.000876906		0.0010116
d__Bacteria	p__Proteobacteria	c__Alphaproteobacteria	o__Rhizobiales	f__Xanthobacteraceae	g__Starkeya	0.000800935	0.00109232	0.00338464	0.00163836	0.000920692	0.00216471	0.00119986	0	0.00101268	0.000970921	0	0	0.00109876		0.000974279	0	0.00048714		0.00101139
d__Bacteria	p__Planctomycetota	c__Planctomycetes	o__Gemmatales	f__Gemmataceae	g__Tuwongella	0	0	0	0.000819182	0	0	0	0.00199796	0.00101268	0.000970921	0	0	0.000400062		0.00779423	0.00155907	0.00467665		0.001011
d__Bacteria	p__Verrucomicrobiota	c__Lentisphaeria	o__SS1-B-02-17	f__SS1-B-02-17	g__SS1-B-02-17	0.000800935	0	0.00169232	0	0	0.00324707	0.00119986	0	0	0.00291276	0	0	0.000821079		0.00194856	0.0023386	0.00214358		0.00101001
d__Bacteria	p__Proteobacteria	c__Gammaproteobacteria	o__Burkholderiales	f__Comamonadaceae	g__Xenophilus	0.00400468	0.00109232	0.00169232	0	0	0.00216471	0.00119986	0	0.00202536	0	0	0.00116596	0.0011121		0	0.000779533	0.000389766		0.00100891
d__Bacteria	p__Proteobacteria	c__Gammaproteobacteria	o__Burkholderiales	f__Alcaligenaceae	g__Alcaligenes	0.00160187	0.00218465	0.00084616	0	0.00184138	0.00108236	0	0	0	0.000970921	0.000846625	0	0.000781164		0.00389712	0.000779533	0.00233832		0.00100362
d__Bacteria	p__Actinobacteriota	c__Actinobacteria	o__Pseudonocardiales	f__Pseudonocardiaceae	g__Actinokineospora	0.000800935	0.00327697	0.00084616	0	0	0.00324707	0	0	0	0	0	0	0.000680928		0.00194856	0.00389766	0.00292311		0.00100124
d__Bacteria	p__Acidobacteriota	c__Acidobacteriae	o__Acidobacteriales	f__Acidobacteriaceae_(Subgroup_1)	g__Occallatibacter	0.00160187	0	0.00084616	0	0	0.00324707	0	0	0	0.000970921	0.00169325	0	0.000696606		0.0048714	0.000779533	0.00282546		0.00100073
d__Bacteria	p__Armatimonadota	c__DG-56	o__DG-56	f__DG-56	g__DG-56	0	0	0.00169232	0.000819182	0	0	0	0	0	0.00388368	0.00253988	0.00116596	0.000841752		0.00389712	0	0.00194856		0.000999867
d__Bacteria	p__Cyanobacteria	c__Cyanobacteriia	o__Thermosynechococcales	f__Thermosynechococcaceae	g__Synechococcus_PCC-6312	0	0.00109232	0	0.00163836	0.000920692	0.00108236	0.00119986	0.00599389	0.00202536	0	0	0	0.00116274		0	0	0		0.000996631
d__Bacteria	p__Cyanobacteria	c__Cyanobacteriia	o__Cyanobacteriales	f__Cyanobacteriales	g__Cyanobacteriales	0	0	0	0.000819182	0.000920692	0.00108236	0.00119986	0.00599389	0.00101268	0.00291276	0	0	0.00116178		0	0	0		0.000995816
d__Bacteria	p__Bacteroidota	c__Bacteroidia	o__Bacteroidales	f__Bacteroidales_BS11_gut_group	g__Bacteroidales_BS11_gut_group	0.00320374	0	0.00169232	0.000819182	0.00184138	0	0.00239972	0.00199796	0.00101268	0.000970921	0	0	0.00116149		0	0	0		0.000995565
d__Bacteria	p__Proteobacteria	c__Gammaproteobacteria	o__Burkholderiales	f__Oxalobacteraceae	g__Glaciimonas	0.00400468	0.00218465	0.00084616	0	0.000920692	0.00216471	0	0.00199796	0	0.000970921	0.000846625	0	0.00116137		0	0	0		0.000995457
d__Bacteria	p__Proteobacteria	c__Gammaproteobacteria	o__Burkholderiales	f__Gallionellaceae	g__Candidatus_Nitrotoga	0.000800935	0.00218465	0.00253848	0.00245755	0	0	0	0	0	0.000970921	0	0	0.000746044		0.0048714	0	0.0024357		0.000987423
d__Bacteria	p__Proteobacteria	c__Alphaproteobacteria	o__Rhodospirillales	f__Magnetospiraceae	g__Magnetovibrio	0.000800935	0.00109232	0.00084616	0.00163836	0.00184138	0.00216471	0.00119986	0	0.00101268	0	0.000846625	0.00233193	0.00114791		0	0	0		0.000983926
d__Bacteria	p__Chloroflexi	c__Ktedonobacteria	o__Ktedonobacterales	f__JG30-KF-AS9	g__JG30-KF-AS9	0	0.00327697	0.00084616	0.000819182	0	0.00108236	0.00119986	0.00199796	0	0	0.000846625	0	0.000839093		0.00292284	0.000779533	0.00185118		0.000983678
d__Bacteria	p__Cyanobacteria	c__Cyanobacteriia	o__Oxyphotobacteria_Incertae_Sedis	f__Unknown_Family	g__CENA518	0	0	0.00084616	0.00327673	0	0	0.00359958	0.00199796	0.00405071	0	0	0	0.0011476		0	0	0		0.000983653
d__Bacteria	p__Bacteroidota	c__Bacteroidia	o__Flavobacteriales	f__Cryomorphaceae	g__NS10_marine_group	0	0	0.00084616	0.000819182	0.000920692	0.00432943	0	0.00199796	0.00101268	0.000970921	0.00169325	0.00116596	0.00114635		0	0	0		0.000982588
d__Bacteria	p__Cyanobacteria	c__Cyanobacteriia	o__Phormidesmiales	f__Phormidesmiaceae	g__uncultured	0	0	0	0.00245755	0	0.00108236	0.00239972	0.00399592	0.00101268	0.00194184	0.000846625	0	0.00114472		0	0	0		0.000981192
d__Bacteria	p__Bacteroidota	c__Rhodothermia	o__Rhodothermales	f__Rhodothermaceae	g__Rubrivirga	0.000800935	0	0	0	0.00276207	0.00432943	0.00119986	0	0	0.000970921	0.00169325	0	0.000979706		0.00194856	0	0.000974279		0.00097893
d__Bacteria	p__Cyanobacteria	c__Cyanobacteriia	o__Cyanobacteriales	f__Nostocaceae	g__Chlorogloeopsis_PCC-7518	0	0.00109232	0.00084616	0.00327673	0.000920692	0	0.00359958	0	0.00303804	0	0.000846625	0	0.00113501		0	0	0		0.000972868
d__Bacteria	p__Chloroflexi	c__Dehalococcoidia	o__GIF3	f__GIF3	g__GIF3	0.000800935	0.00218465	0.00084616	0	0.00184138	0.00216471	0.00119986	0	0.00101268	0.000970921	0	0	0.000918442		0.000974279	0.00155907	0.00126667		0.000968189
d__Bacteria	p__Cyanobacteria	c__Cyanobacteriia	o__Cyanobacteriales	f__Nostocaceae	g__Richelia_HH01	0.000800935	0	0	0.00245755	0.000920692	0	0.00119986	0.00399592	0.00202536	0.000970921	0	0.00116596	0.0011281		0	0	0		0.000966943
d__Bacteria	p__Bacteroidota	c__Bacteroidia	o__Bacteroidales	f__Marinifilaceae	g__Marinifilum	0	0.00109232	0.00253848	0.000819182	0.00184138	0.00324707	0.00119986	0	0	0	0.000846625	0.00116596	0.00106257		0	0.000779533	0.000389766		0.000966458
d__Bacteria	p__Proteobacteria	c__Alphaproteobacteria	o__Rhodobacterales	f__Rhodobacteraceae	g__Phaeobacter	0.00400468	0.00109232	0	0.00245755	0.000920692	0	0	0	0.00202536	0.000970921	0.000846625	0.00116596	0.00112368		0	0	0		0.00096315
d__Bacteria	p__Actinobacteriota	c__Actinobacteria	o__Micromonosporales	f__Micromonosporaceae	g__Catelliglobosispora	0.000800935	0	0	0	0	0	0	0	0	0	0	0	6.67446e-05		0.000974279	0.011693	0.00633363		0.000962015
d__Bacteria	p__Proteobacteria	c__Alphaproteobacteria	o__Kordiimonadales	f__Kordiimonadaceae	g__Kordiimonas	0.000800935	0	0.00169232	0.00327673	0	0.00216471	0	0	0	0.000970921	0.000846625	0.00116596	0.00090985		0.000974279	0.00155907	0.00126667		0.000960825
d__Bacteria	p__Actinobacteriota	c__Acidimicrobiia	o__Acidimicrobiales	f__Acidimicrobiaceae	g__Ferrithrix	0	0	0	0	0	0	0	0	0	0	0	0.00116596	9.71636e-05		0.00292284	0.00935439	0.00613861		0.000960228
d__Bacteria	p__Proteobacteria	c__Alphaproteobacteria	o__Rhodobacterales	f__Rhodobacteraceae	g__Nautella	0.00320374	0	0	0	0.000920692	0.00216471	0.00119986	0.00199796	0.00101268	0.000970921	0	0.00116596	0.00105304		0	0.000779533	0.000389766		0.00095829
d__Bacteria	p__Actinobacteriota	c__Actinobacteria	o__Pseudonocardiales	f__Pseudonocardiaceae	g__Actinorectispora	0	0	0	0.000819182	0	0	0	0.00199796	0	0	0.000846625	0	0.000305314		0.00194856	0.00779533	0.00487194		0.00095769
d__Bacteria	p__Proteobacteria	c__Alphaproteobacteria	o__Rhizobiales	f__Pleomorphomonadaceae	g__Chthonobacter	0.000800935	0.00109232	0.00084616	0.000819182	0.000920692	0.00108236	0	0	0.00405071	0.000970921	0.000846625	0.00116596	0.00104966		0	0.000779533	0.000389766		0.000955386
d__Bacteria	p__Proteobacteria	c__Gammaproteobacteria	o__Alteromonadales	f__Marinobacteraceae	g__Marinobacter	0.000800935	0.00109232	0	0.000819182	0.00276207	0.00216471	0	0	0	0	0.000846625	0.00116596	0.000804318		0.00292284	0.000779533	0.00185118		0.00095387
d__Bacteria	p__Poribacteria	c__Poribacteria	o__Poribacteria	f__Poribacteria	g__Poribacteria	0.000800935	0	0.00169232	0.000819182	0.00184138	0.00108236	0	0	0.00101268	0.000970921	0.000846625	0.00116596	0.000852697		0	0.00311813	0.00155907		0.000953607
d__Bacteria	p__Proteobacteria	c__Alphaproteobacteria	o__Rhizobiales	f__Rhodobiaceae	g__Afifella	0.000800935	0	0.00084616	0.000819182	0.00184138	0.00216471	0	0.00199796	0	0.000970921	0	0.00116596	0.000883935		0.00194856	0.000779533	0.00136405		0.000952522
d__Bacteria	p__Bacteroidota	c__Bacteroidia	o__Sphingobacteriales	f__S15A-MN91	g__S15A-MN91	0.00240281	0.00109232	0.00169232	0	0	0.00216471	0.00239972	0	0.00101268	0.000970921	0	0	0.000977957		0	0.00155907	0.000779533		0.000949611
d__Bacteria	p__Proteobacteria	c__Alphaproteobacteria	o__Caulobacterales	f__Parvularculaceae	g__uncultured	0	0.00109232	0	0	0	0.00108236	0.00119986	0.00399592	0.00202536	0.00291276	0	0	0.00102572		0.000974279	0	0.00048714		0.000948776
d__Bacteria	p__Proteobacteria	c__Gammaproteobacteria	o__Burkholderiales	f__Nitrosomonadaceae	g__IS-44	0	0	0.00084616	0	0.000920692	0	0	0	0	0	0	0	0.000147238		0.0107171	0.000779533	0.0057483		0.00094739
d__Bacteria	p__Chloroflexi	c__Chloroflexia	o__Chloroflexales	f__Chloroflexaceae	g__Chloroflexus	0.000800935	0	0	0.00163836	0	0.00108236	0.00119986	0	0	0.000970921	0.0033865	0.00233193	0.000950905		0.000974279	0.000779533	0.000876906		0.000940334
d__Bacteria	p__Bacteroidota	c__Bacteroidia	o__Chitinophagales	f__Saprospiraceae	g__Portibacter	0	0	0.00169232	0.000819182	0.00184138	0.00216471	0	0.00199796	0.00101268	0.00194184	0.00169325	0	0.00109694		0	0	0		0.000940238
d__Bacteria	p__Planctomycetota	c__Planctomycetes	o__Pirellulales	f__Pirellulaceae	g__Pir3_lineage	0	0	0.00084616	0.000819182	0	0	0	0	0	0	0	0	0.000138778		0.00292284	0.00857486	0.00574885		0.000940217
d__Bacteria	p__Verrucomicrobiota	c__Lentisphaeria	o__Lentisphaerales	f__Lentisphaeraceae	g__Lentisphaera	0.000800935	0	0.00084616	0.000819182	0	0.00216471	0	0.00199796	0.00202536	0.000970921	0	0.00116596	0.000899266		0	0.0023386	0.0011693		0.000937842
d__Bacteria	p__Verrucomicrobiota	c__Verrucomicrobiae	o__Pedosphaerales	f__Pedosphaeraceae	g__Oikopleura	0	0.00109232	0	0.000819182	0.00184138	0.00216471	0	0	0	0.000970921	0	0	0.000574044		0.00389712	0.0023386	0.00311786		0.000937445
d__Bacteria	p__Bacteroidota	c__SJA-28	o__SJA-28	f__SJA-28	g__SJA-28	0.000800935	0.00218465	0	0.000819182	0.000920692	0.00216471	0	0	0.00101268	0.00194184	0.00169325	0	0.000961495		0	0.00155907	0.000779533		0.0009355
d__Bacteria	p__Proteobacteria	c__Gammaproteobacteria	o__Burkholderiales	f__Sutterellaceae	g__Sutterella	0.00160187	0.00218465	0.00084616	0.000819182	0.00276207	0.00108236	0.00119986	0	0	0.000970921	0	0	0.000955589		0	0.00155907	0.000779533		0.000930438
d__Bacteria	p__Proteobacteria	c__Gammaproteobacteria	o__Burkholderiales	f__Comamonadaceae	g__Pseudorhodoferax	0.00400468	0.00109232	0.00169232	0	0.000920692	0.00324707	0	0	0.00202536	0	0	0	0.00108187		0	0	0		0.000927317
d__Bacteria	p__Bacteroidota	c__Bacteroidia	o__Flavobacteriales	f__Flavobacteriaceae	g__Psychroserpens	0.00160187	0	0.00169232	0	0.00184138	0.00108236	0	0	0.00202536	0	0.000846625	0.00233193	0.00095182		0	0.00155907	0.000779533		0.000927207
d__Bacteria	p__Proteobacteria	c__Gammaproteobacteria	o__Gammaproteobacteria_Incertae_Sedis	f__Unknown_Family	g__Unknown_Family	0.000800935	0	0.00169232	0	0.00184138	0.00649414	0	0	0	0	0	0.00116596	0.000999562		0.000974279	0	0.00048714		0.000926359
d__Bacteria	p__Bacteroidota	c__Bacteroidia	o__Cytophagales	f__Spirosomaceae	g__Flectobacillus	0.00240281	0	0	0.000819182	0.000920692	0.00216471	0	0.00199796	0	0.00388368	0	0	0.00101575		0	0.000779533	0.000389766		0.000926327
d__Bacteria	p__Bacteroidota	c__Ignavibacteria	o__Ignavibacteriales	f__PHOS-HE36	g__PHOS-HE36	0	0	0	0.000819182	0	0.00216471	0	0.00199796	0.00101268	0	0.00169325	0.00349789	0.00093214		0.000974279	0.000779533	0.000876906		0.000924249
d__Bacteria	p__Verrucomicrobiota	c__Verrucomicrobiae	o__Opitutales	f__Puniceicoccaceae	g__Cerasicoccus	0	0	0	0	0	0.00541178	0	0.00199796	0	0.000970921	0	0	0.000698389		0.00292284	0.00155907	0.00224095		0.000918755
d__Bacteria	p__Patescibacteria	c__Microgenomatia	o__Candidatus_Chisholmbacteria	f__Candidatus_Chisholmbacteria	g__Candidatus_Chisholmbacteria	0	0	0	0.000819182	0	0	0.00119986	0	0.00101268	0.00194184	0	0	0.000414464		0.00779423	0	0.00389712		0.000911985
d__Bacteria	p__Desulfobacterota	c__Dissulfuribacteria	o__Dissulfuribacterales	f__Dissulfuribacteraceae	g__uncultured	0	0.00109232	0.00084616	0	0.000920692	0	0.00119986	0.00199796	0.00101268	0.00194184	0	0	0.00075096		0.00292284	0.000779533	0.00185118		0.000908135
d__Bacteria	p__Proteobacteria	c__Alphaproteobacteria	o__Rhizobiales	f__Pleomorphomonadaceae	g__Pleomorphomonas	0	0	0	0.00245755	0.000920692	0	0.00119986	0.00599389	0	0	0	0.00116596	0.000978162		0.000974279	0	0.00048714		0.000908016
d__Bacteria	p__Cyanobacteria	c__Cyanobacteriia	o__Thermosynechococcales	f__Thermosynechococcaceae	g__Thermosynechococcus_BP-1	0	0.00109232	0	0.00163836	0	0	0.0059993	0	0.00202536	0.00194184	0	0	0.0010581		0	0	0		0.000906942
d__Bacteria	p__Bdellovibrionota	c__Oligoflexia	o__053A03-B-DI-P58	f__053A03-B-DI-P58	g__053A03-B-DI-P58	0.00400468	0	0.00169232	0.000819182	0	0	0.00119986	0.00199796	0.00101268	0.000970921	0	0	0.0009748		0.000974279	0	0.00048714		0.000905134
d__Bacteria	p__Firmicutes	c__Clostridia	o__Oscillospirales	f__Oscillospiraceae	g__UCG-005	0.00160187	0.00109232	0	0	0.000920692	0.00108236	0.00119986	0	0.00202536	0.000970921	0.000846625	0.00116596	0.000908831		0.000974279	0.000779533	0.000876906		0.00090427
d__Bacteria	p__Bacteroidota	c__Rhodothermia	o__Balneolales	f__Balneolaceae	g__Balneola	0	0	0	0.00163836	0.000920692	0	0	0	0.00101268	0.000970921	0.00169325	0.00466385	0.000908313		0.000974279	0.000779533	0.000876906		0.000903826
d__Bacteria	p__Proteobacteria	c__Alphaproteobacteria	o__Rhodobacterales	f__Rhodobacteraceae	g__Limibaculum	0	0.00109232	0	0.000819182	0	0	0.00119986	0.00199796	0.00101268	0.00194184	0.000846625	0	0.000742539		0.00292284	0.000779533	0.00185118		0.000900917
d__Bacteria	p__Actinobacteriota	c__Actinobacteria	o__Corynebacteriales	f__Dietziaceae	g__Dietzia	0	0.00109232	0.00084616	0.000819182	0.00184138	0.00541178	0	0	0	0	0.000846625	0	0.000904788		0.000974279	0.000779533	0.000876906		0.000900805
d__Bacteria	p__Actinobacteriota	c__Actinobacteria	o__Micromonosporales	f__Micromonosporaceae	g__Polymorphospora	0	0.00327697	0	0.00327673	0.000920692	0.00216471	0	0	0	0.000970921	0	0	0.000884169		0.00194856	0	0.000974279		0.000897041
d__Bacteria	p__Patescibacteria	c__Parcubacteria	o__Candidatus_Azambacteria	f__Candidatus_Azambacteria	g__Candidatus_Azambacteria	0	0	0.00676928	0	0	0	0	0.00399592	0.00101268	0	0	0	0.00098149		0	0.000779533	0.000389766		0.000896958
d__Bacteria	p__Spirochaetota	c__Spirochaetia	o__Spirochaetales	f__Spirochaetaceae	g__Sphaerochaeta	0.000800935	0.00218465	0.00084616	0.000819182	0	0.00108236	0	0	0.00303804	0.000970921	0.000846625	0	0.000882405		0.00194856	0	0.000974279		0.00089553
d__Bacteria	p__Bacteroidota	c__Bacteroidia	o__Cytophagales	f__Spirosomaceae	g__Emticicia	0.00160187	0	0	0	0.000920692	0.00108236	0.00119986	0	0.00303804	0.000970921	0.00253988	0.00116596	0.0010433		0	0	0		0.000894255
d__Bacteria	p__Proteobacteria	c__Alphaproteobacteria	o__Sneathiellales	f__Sneathiellaceae	g__uncultured	0.00240281	0.00109232	0	0	0.000920692	0.00216471	0	0	0.00202536	0	0	0	0.000717158		0.00389712	0	0.00194856		0.000893072
d__Bacteria	p__Proteobacteria	c__Gammaproteobacteria	o__Xanthomonadales	f__Rhodanobacteraceae	g__Rhodanobacter	0.00160187	0	0.00084616	0	0.000920692	0	0	0.00199796	0.00101268	0	0.000846625	0	0.000602166		0.00292284	0.0023386	0.00263072		0.000891959
d__Bacteria	p__Bacteroidota	c__Bacteroidia	o__Cytophagales	f__Microscillaceae	g__Eisenibacter	0.00240281	0	0.00084616	0.000819182	0.00184138	0	0.00119986	0	0.00303804	0	0	0.00233193	0.00103995		0	0	0		0.000891382
d__Bacteria	p__Proteobacteria	c__Gammaproteobacteria	o__Pseudomonadales	f__Moraxellaceae	g__[Agitococcus]_lubricus_group	0	0.00109232	0.00084616	0.000819182	0.000920692	0.00324707	0	0	0.00202536	0.00194184	0	0	0.000907719		0	0.00155907	0.000779533		0.000889406
d__Bacteria	p__Actinobacteriota	c__Actinobacteria	o__Frankiales	f__Sporichthyaceae	g__Candidatus_Planktophila	0.00160187	0	0	0.000819182	0.00184138	0.00324707	0	0	0	0.000970921	0.000846625	0.00116596	0.000874418		0.00194856	0	0.000974279		0.000888684
d__Bacteria	p__Actinobacteriota	c__Actinobacteria	o__Micrococcales	f__Microbacteriaceae	g__Aurantimicrobium	0.000800935	0.00218465	0	0.00163836	0.00184138	0.00324707	0	0	0	0.00194184	0	0	0.000971187		0	0.000779533	0.000389766		0.000888127
d__Bacteria	p__Bacteroidota	c__Bacteroidia	o__Cytophagales	f__Spirosomaceae	g__Rhabdobacter	0.00160187	0.00109232	0	0.000819182	0.00276207	0	0	0	0.00303804	0.00194184	0	0.00116596	0.00103511		0	0	0		0.000887235
d__Bacteria	p__Planctomycetota	c__Phycisphaerae	o__Phycisphaerales	f__Phycisphaeraceae	g__Phycisphaera	0	0.00109232	0.00084616	0.00163836	0.000920692	0.00216471	0	0	0.00202536	0.00194184	0	0	0.000885788		0.000974279	0.000779533	0.000876906		0.000884519
d__Bacteria	p__Bacteroidota	c__Bacteroidia	o__Flavobacteriales	f__Crocinitomicaceae	g__Crocinitomix	0.000800935	0.00109232	0.00169232	0	0.00276207	0.00324707	0	0	0.00101268	0	0	0	0.00088395		0.000974279	0.000779533	0.000876906		0.000882944
d__Bacteria	p__Cyanobacteria	c__Cyanobacteriia	o__Cyanobacteriales	f__Cyanobacteriaceae	g__Geminocystis_PCC-6308	0	0	0	0.00163836	0	0.00108236	0.00119986	0.00199796	0	0.00388368	0.00253988	0	0.00102851		0	0	0		0.000881579
d__Bacteria	p__Planctomycetota	c__Phycisphaerae	o__mle1-8	f__mle1-8	g__mle1-8	0.00160187	0.00109232	0	0	0	0.00108236	0	0.00599389	0	0	0	0	0.000814203		0.000974279	0.00155907	0.00126667		0.000878842
d__Bacteria	p__Bacteroidota	c__Bacteroidia	o__Sphingobacteriales	f__Sphingobacteriaceae	g__Sphingobacteriaceae	0.00160187	0	0.00084616	0.000819182	0.00184138	0.00324707	0	0	0.00303804	0	0.000846625	0	0.00102003		0	0	0		0.000874309
d__Bacteria	p__Cyanobacteria	c__Cyanobacteriia	o__Cyanobacteriales	f__Rubidibacteraceae	g__Rubidibacter_KORDI_51-2	0	0	0	0	0	0	0.00719916	0.00199796	0.00303804	0	0	0	0.0010196		0	0	0		0.00087394
d__Bacteria	p__Bacteroidota	c__Bacteroidia	o__Chitinophagales	f__Saprospiraceae	g__Candidatus_Aquirestis	0.000800935	0	0	0	0.00368277	0.00108236	0	0	0.00101268	0.000970921	0.00253988	0.00116596	0.000937958		0.000974279	0	0.00048714		0.000873555
d__Bacteria	p__Firmicutes	c__Clostridia	o__Peptostreptococcales-Tissierellales	f__Fusibacteraceae	g__Fusibacter	0.000800935	0	0.00084616	0.00163836	0	0	0.00119986	0.00199796	0.00101268	0.00291276	0.000846625	0	0.000937946		0.000974279	0	0.00048714		0.000873545
d__Bacteria	p__Proteobacteria	c__Alphaproteobacteria	o__Rhodobacterales	f__Rhodobacteraceae	g__Lentibacter	0.00160187	0	0.00084616	0.00163836	0.00184138	0.00108236	0.00119986	0.00199796	0	0	0.000846625	0.00116596	0.00101838		0	0	0		0.000872896
d__Bacteria	p__Proteobacteria	c__Alphaproteobacteria	o__Rhizobiales	f__Ancalomicrobiaceae	g__Ancalomicrobium	0.00160187	0.00109232	0.00084616	0.000819182	0	0.00216471	0.00119986	0	0	0.00194184	0	0	0.000805496		0.000974279	0.00155907	0.00126667		0.000871378
d__Bacteria	p__Cyanobacteria	c__Cyanobacteriia	o__Oxyphotobacteria_Incertae_Sedis	f__Unknown_Family	g__MTP1	0	0	0	0.00163836	0	0	0.00359958	0.00399592	0.00101268	0.00194184	0	0	0.0010157		0	0	0		0.000870599
d__Bacteria	p__Proteobacteria	c__Gammaproteobacteria	o__Burkholderiales	f__Nitrosomonadaceae	g__966-1	0.00160187	0	0	0	0	0	0	0	0	0.000970921	0.000846625	0	0.000284951		0.00876851	0	0.00438426		0.000870566
d__Bacteria	p__Synergistota	c__Synergistia	o__Synergistales	f__Synergistaceae	g__Fretibacterium	0.00160187	0	0.00084616	0	0.000920692	0	0.00119986	0.00199796	0.00101268	0.00291276	0.00169325	0	0.00101544		0	0	0		0.000870374
d__Bacteria	p__Bacteroidota	c__Bacteroidia	o__Cytophagales	f__Mooreiaceae	g__Mooreia	0.00160187	0.00109232	0	0.000819182	0.000920692	0	0.00119986	0	0.00101268	0.000970921	0.0033865	0.00116596	0.00101417		0	0	0		0.000869285
d__Bacteria	p__Actinobacteriota	c__Actinobacteria	o__Micrococcales	f__Intrasporangiaceae	g__Knoellia	0.000800935	0	0.00253848	0	0	0.00216471	0	0.00199796	0	0.00291276	0	0	0.000867904		0.000974279	0.000779533	0.000876906		0.00086919
d__Bacteria	p__Bacteroidota	c__Bacteroidia	o__Sphingobacteriales	f__E6aC02	g__E6aC02	0.00320374	0.00109232	0	0.00163836	0	0	0.00119986	0	0.00202536	0	0.000846625	0.00116596	0.00093102		0.000974279	0	0.00048714		0.000867608
d__Bacteria	p__Verrucomicrobiota	c__Verrucomicrobiae	o__Verrucomicrobiales	f__Rubritaleaceae	g__Rubritalea	0.000800935	0.00109232	0.00169232	0.000819182	0.000920692	0.00108236	0	0.00199796	0	0.00194184	0	0	0.000862301		0.000974279	0.000779533	0.000876906		0.000864387
d__Bacteria	p__Dadabacteria	c__Dadabacteriia	o__Dadabacteriales	f__Dadabacteriales	g__Dadabacteriales	0.000800935	0	0.00084616	0.00163836	0.000920692	0	0	0	0.00101268	0.000970921	0.000846625	0.00233193	0.000780692		0.00194856	0.000779533	0.00136405		0.000864028
d__Bacteria	p__Desulfobacterota	c__Syntrophia	o__Syntrophales	f__Syntrophaceae	g__Syntrophus	0	0	0.00084616	0	0.000920692	0.00108236	0	0.00199796	0	0.00291276	0.00253988	0	0.000858317		0.000974279	0.000779533	0.000876906		0.000860973
d__Bacteria	p__Planctomycetota	c__Phycisphaerae	o__MSBL9	f__GWC2-45-44	g__GWC2-45-44	0	0	0.00084616	0	0.000920692	0.00108236	0	0.00199796	0.00101268	0.000970921	0.00169325	0	0.000710335		0.00194856	0.00155907	0.00175381		0.000859403
d__Bacteria	p__Bacteroidota	c__Bacteroidia	o__Flavobacteriales	f__Flavobacteriaceae	g__Maritimimonas	0.00240281	0	0.00084616	0.000819182	0.000920692	0.00108236	0.00119986	0	0.00101268	0	0.00253988	0.00116596	0.000999131		0	0	0		0.000856398
d__Bacteria	p__Proteobacteria	c__Alphaproteobacteria	o__Rhizobiales	f__Beijerinckiaceae	g__Methylovirgula	0.000800935	0.00218465	0	0	0.00184138	0.00108236	0	0	0	0.00194184	0	0.00116596	0.000751427		0.00292284	0	0.00146142		0.000852855
d__Eukaryota	p__Heterolobosea	c__Tetramitia	o__Tetramitia	f__Tetramitia	g__Tetramitus	0.00640748	0	0	0	0.00552415	0	0	0	0	0	0	0	0.000994303		0	0	0		0.00085226
d__Bacteria	p__Cyanobacteria	c__Cyanobacteriia	o__Cyanobacteriales	f__Microcystaceae	g__Microcystaceae	0	0	0	0.00163836	0	0	0.00239972	0.00399592	0.00303804	0	0.000846625	0	0.000993223		0	0	0		0.000851334
d__Bacteria	p__Thermotogota	c__Thermotogae	o__Thermotogales	f__Fervidobacteriaceae	g__Fervidobacterium	0	0	0	0.000819182	0	0.00108236	0.00119986	0.00399592	0.00202536	0	0.000846625	0.00116596	0.000927939		0	0.000779533	0.000389766		0.000851057
d__Bacteria	p__Firmicutes	c__Clostridia	o__Oscillospirales	f__Ruminococcaceae	g__Incertae_Sedis	0	0.00109232	0	0	0.00184138	0	0	0.00599389	0.00101268	0.000970921	0	0	0.000909266		0.000974279	0	0.00048714		0.000848962
d__Bacteria	p__Proteobacteria	c__Alphaproteobacteria	o__Rickettsiales	f__Rickettsiaceae	g__Candidatus_Megaira	0.00160187	0	0.00084616	0.000819182	0.000920692	0.00216471	0.00119986	0	0.00101268	0.000970921	0	0	0.000794673		0	0.0023386	0.0011693		0.000848191
d__Bacteria	p__Proteobacteria	c__Gammaproteobacteria	o__Burkholderiales	f__Comamonadaceae	g__Azohydromonas	0.000800935	0	0.00253848	0	0.00368277	0.00108236	0	0	0	0.000970921	0.000846625	0	0.00082684		0.00194856	0	0.000974279		0.000847903
d__Bacteria	p__Proteobacteria	c__Alphaproteobacteria	o__Rhizobiales	f__Xanthobacteraceae	g__Azorhizobium	0	0.00109232	0	0	0.000920692	0	0.00119986	0.00399592	0.00101268	0	0.00169325	0.00116596	0.000923391		0	0.000779533	0.000389766		0.000847159
d__Bacteria	p__Nitrospinota	c__Nitrospinia	o__Nitrospinales	f__Nitrospinaceae	g__LS-NOB	0.000800935	0	0.00084616	0	0	0.00108236	0	0	0.00101268	0	0.00169325	0.00349789	0.000744439		0.00292284	0	0.00146142		0.000846865
d__Bacteria	p__Chloroflexi	c__Anaerolineae	o__Anaerolineales	f__Anaerolineaceae	g__UTCFX1	0	0	0	0	0	0.00108236	0	0.00199796	0	0	0	0	0.000256693		0.00876851	0	0.00438426		0.000846345
d__Bacteria	p__Proteobacteria	c__Gammaproteobacteria	o__Burkholderiales	f__Comamonadaceae	g__Inhella	0.000800935	0.00218465	0.00084616	0.000819182	0.00184138	0	0	0.00199796	0.00101268	0	0	0	0.000791912		0	0.0023386	0.0011693		0.000845825
d__Bacteria	p__Proteobacteria	c__Alphaproteobacteria	o__Acetobacterales	f__Acetobacteraceae	g__Siccirubricoccus	0.00240281	0.00436929	0.00084616	0	0.000920692	0.00108236	0.00119986	0	0.00101268	0	0	0	0.000986154		0	0	0		0.000845275
d__Bacteria	p__Proteobacteria	c__Gammaproteobacteria	o__Pseudomonadales	f__Moraxellaceae	g__Psychrobacter	0.00240281	0.00218465	0.00169232	0.000819182	0.000920692	0.00108236	0	0	0	0.000970921	0	0	0.00083941		0.000974279	0.000779533	0.000876906		0.000844767
d__Bacteria	p__Actinobacteriota	c__Actinobacteria	o__Micrococcales	f__Microbacteriaceae	g__Klugiella	0.000800935	0.00109232	0.00338464	0.00163836	0	0	0	0	0.00101268	0.00388368	0	0	0.000984385		0	0	0		0.000843759
d__Bacteria	p__Planctomycetota	c__Planctomycetes	o__Planctomycetales	f__Gimesiaceae	g__Gimesia	0	0	0.00169232	0	0	0	0	0	0.00101268	0	0.00169325	0	0.000366521		0.00584567	0.00155907	0.00370237		0.000843071
d__Bacteria	p__Cyanobacteria	c__Cyanobacteriia	o__Leptolyngbyales	f__Leptolyngbyaceae	g__Scytolyngbya_XSP1	0.00160187	0	0.00084616	0	0	0	0	0.00199796	0.00202536	0.00194184	0.0033865	0	0.000983308		0	0	0		0.000842835
d__Bacteria	p__Deinococcota	c__Deinococci	o__Thermales	f__Thermaceae	g__Thermus	0.00320374	0	0	0.000819182	0	0	0	0	0.00101268	0	0.00169325	0.00233193	0.000755065		0.00194856	0.000779533	0.00136405		0.000842062
d__Bacteria	p__Proteobacteria	c__Alphaproteobacteria	o__Rhodospirillales	f__AEGEAN-169_marine_group	g__AEGEAN-169_marine_group	0.000800935	0	0.00169232	0.000819182	0	0.00108236	0	0.00199796	0	0	0.00169325	0.00116596	0.000770997		0.000974279	0.00155907	0.00126667		0.000841808
d__Bacteria	p__Proteobacteria	c__Gammaproteobacteria	o__Acidiferrobacterales	f__Acidiferrobacteraceae	g__Sulfurifustis	0.000800935	0.00109232	0	0	0.00184138	0.00216471	0	0	0	0	0	0	0.000491613		0.00584567	0	0.00292284		0.000838931
d__Bacteria	p__Proteobacteria	c__Alphaproteobacteria	o__Rhizobiales	f__Rhodobiaceae	g__Tepidamorphus	0.000800935	0.00109232	0	0	0	0.00216471	0	0	0.00202536	0.00291276	0	0	0.000749674		0.00194856	0.000779533	0.00136405		0.000837442
d__Bacteria	p__Proteobacteria	c__Alphaproteobacteria	o__Rhizobiales	f__Rhizobiaceae	g__Pseudochrobactrum	0.00160187	0.00218465	0.00084616	0	0.000920692	0.00324707	0	0	0	0.000970921	0	0.00116596	0.000911444		0	0.000779533	0.000389766		0.000836918
d__Bacteria	p__Proteobacteria	c__Alphaproteobacteria	o__Parvibaculales	f__Parvibaculaceae	g__Mf105b01	0.000800935	0	0	0.000819182	0	0.00216471	0	0.00399592	0.00101268	0	0	0.00116596	0.00082995		0.000974279	0.000779533	0.000876906		0.000836658
d__Bacteria	p__Chloroflexi	c__Anaerolineae	o__ADurb.Bin180	f__ADurb.Bin180	g__ADurb.Bin180	0.000800935	0	0.00084616	0.000819182	0	0.00108236	0	0.00199796	0	0	0.0033865	0	0.000744425		0.00194856	0.000779533	0.00136405		0.000832942
d__Bacteria	p__Proteobacteria	c__Gammaproteobacteria	o__Oceanospirillales	f__Alcanivoracaceae1	g__Alcanivorax	0.000800935	0.00109232	0	0	0	0	0	0.00199796	0.00405071	0.000970921	0	0.00116596	0.000839902		0	0.00155907	0.000779533		0.000831277
d__Bacteria	p__Planctomycetota	c__Planctomycetes	o__Isosphaerales	f__Isosphaeraceae	g__Isosphaera	0	0.00218465	0	0	0.00368277	0.00108236	0	0	0	0.000970921	0	0	0.000660058		0.00292284	0.000779533	0.00185118		0.000830219
d__Bacteria	p__Proteobacteria	c__Alphaproteobacteria	o__Rhodobacterales	f__Rhodobacteraceae	g__Citreicella	0.00560655	0.00109232	0	0	0.000920692	0.00108236	0	0	0	0.00291276	0	0	0.00096789		0	0	0		0.00082962
d__Bacteria	p__Proteobacteria	c__Alphaproteobacteria	o__Rhizobiales	f__Rhizobiaceae	g__Cohaesibacter	0.00240281	0.00218465	0	0	0	0.00108236	0.00119986	0.00199796	0	0	0	0.00116596	0.000836133		0	0.00155907	0.000779533		0.000828047
d__Bacteria	p__Proteobacteria	c__Alphaproteobacteria	o__Rhodobacterales	f__Rhodobacteraceae	g__Celeribacter	0.00160187	0.00109232	0.00084616	0.000819182	0	0.00216471	0	0	0.00303804	0	0.000846625	0.00116596	0.000964573		0	0	0		0.000826777
d__Bacteria	p__Firmicutes	c__Clostridia	o__Peptostreptococcales-Tissierellales	f__Anaerovoracaceae	g__uncultured	0	0.00109232	0.00169232	0	0	0.00108236	0	0.00199796	0.00101268	0.000970921	0.00253988	0.00116596	0.000962867		0	0	0		0.000825314
d__Bacteria	p__Cyanobacteria	c__Cyanobacteriia	o__Phormidesmiales	f__uncultured	g__uncultured	0	0	0	0.000819182	0	0	0	0.00199796	0.00506339	0.00194184	0.00169325	0	0.000959636		0	0	0		0.000822545
d__Bacteria	p__Bacteroidota	c__Bacteroidia	o__Flavobacteriales	f__Weeksellaceae	g__uncultured	0.000800935	0	0	0	0.00184138	0.00216471	0	0.00199796	0	0.000970921	0	0	0.000647993		0.00292284	0.000779533	0.00185118		0.000819877
d__Bacteria	p__Actinobacteriota	c__Actinobacteria	o__Micromonosporales	f__Micromonosporaceae	g__Xiangella	0.000800935	0.00218465	0.00169232	0.000819182	0.000920692	0.00108236	0.00119986	0.00199796	0	0	0	0	0.000891496		0	0.000779533	0.000389766		0.00081982
d__Bacteria	p__Desulfobacterota	c__Desulfovibrionia	o__Desulfovibrionales	f__Desulfomicrobiaceae	g__Desulfomicrobium	0.000800935	0.00218465	0.00084616	0.000819182	0.000920692	0.00216471	0	0	0.00202536	0	0.00169325	0	0.000954578		0	0	0		0.00081821
d__Bacteria	p__Proteobacteria	c__Gammaproteobacteria	o__Burkholderiales	f__Comamonadaceae	g__Malikia	0.00320374	0	0.00084616	0	0	0.00324707	0.00119986	0	0.00101268	0.000970921	0	0	0.000873369		0.000974279	0	0.00048714		0.000818194
d__Bacteria	p__Bacteroidota	c__Bacteroidia	o__Flavobacteriales	f__Weeksellaceae	g__Bergeyella	0.00160187	0.00109232	0.00169232	0.00163836	0	0	0.00239972	0	0.00202536	0	0	0	0.00087083		0.000974279	0	0.00048714		0.000816017
d__Bacteria	p__Halanaerobiaeota	c__Halanaerobiia	o__Halanaerobiales	f__Halanaerobiaceae	g__Halanaerobium	0.00240281	0.00218465	0	0.00163836	0	0	0.00239972	0	0.00101268	0.000970921	0	0	0.000884095		0	0.000779533	0.000389766		0.000813476
d__Bacteria	p__Proteobacteria	c__Gammaproteobacteria	o__Burkholderiales	f__Procabacteriaceae	g__Procabacter	0.000800935	0	0	0	0.000920692	0.00865885	0	0	0	0	0	0	0.00086504		0.000974279	0	0.00048714		0.000811054
d__Bacteria	p__Desulfobacterota	c__Desulfovibrionia	o__Desulfovibrionales	f__Desulfohalobiaceae	g__Desulfovermiculus	0.00160187	0	0.00084616	0.00163836	0.000920692	0	0	0	0.00101268	0	0.000846625	0	0.000572199		0.00292284	0.00155907	0.00224095		0.000810592
d__Bacteria	p__Planctomycetota	c__Phycisphaerae	o__Phycisphaerales	f__Phycisphaeraceae	g__JL-ETNP-F27	0	0	0.00253848	0	0.000920692	0.00216471	0	0.00199796	0	0.00194184	0	0	0.000796974		0.000974279	0.000779533	0.000876906		0.000808393
d__Bacteria	p__DTB120	c__DTB120	o__DTB120	f__DTB120	g__DTB120	0	0	0.00084616	0	0	0	0	0.00199796	0	0.00291276	0.000846625	0	0.000550292		0.00389712	0.000779533	0.00233832		0.000805726
d__Bacteria	p__Acidobacteriota	c__FFCH5909	o__FFCH5909	f__FFCH5909	g__FFCH5909	0	0.00109232	0.00169232	0	0	0.00216471	0	0	0	0	0.000846625	0.00116596	0.000580162		0.00194856	0.0023386	0.00214358		0.000803507
d__Bacteria	p__Actinobacteriota	c__Actinobacteria	o__Propionibacteriales	f__Propionibacteriaceae	g__Propionibacterium	0	0.00327697	0	0.000819182	0.000920692	0.00108236	0	0	0	0	0.000846625	0	0.000578819		0.00194856	0.0023386	0.00214358		0.000802356
d__Bacteria	p__Proteobacteria	c__Alphaproteobacteria	o__Rhodobacterales	f__Rhodobacteraceae	g__Marinovum	0.00480561	0.00109232	0	0.00327673	0	0	0	0	0.00202536	0	0	0	0.000933335		0	0	0		0.000800002
d__Bacteria	p__Bacteroidota	c__Bacteroidia	o__Sphingobacteriales	f__Sphingobacteriaceae	g__Nubsella	0.00240281	0.00109232	0.00253848	0.000819182	0	0.00216471	0.00119986	0	0	0	0	0	0.000851447		0.000974279	0	0.00048714		0.000799403
d__Bacteria	p__Cyanobacteria	c__Cyanobacteriia	o__Cyanobacteriales	f__Cyanobacteriaceae	g__Symphothece_PCC-7002	0	0	0.00084616	0	0.000920692	0	0.00119986	0.00199796	0.00101268	0.000970921	0.00423313	0	0.000931783		0	0	0		0.000798671
d__Bacteria	p__Firmicutes	c__Bacilli	o__Paenibacillales	f__Paenibacillaceae	g__uncultured	0	0	0	0	0.00184138	0.0075765	0	0	0	0	0	0	0.000784823		0.000974279	0.000779533	0.000876906		0.000797978
d__Bacteria	p__Proteobacteria	c__Gammaproteobacteria	o__Burkholderiales	f__Nitrosomonadaceae	g__oc32	0	0	0.00169232	0	0	0.00108236	0	0	0.00202536	0	0.00169325	0	0.000541107		0.00389712	0.000779533	0.00233832		0.000797852
d__Bacteria	p__Chloroflexi	c__Ktedonobacteria	o__Ktedonobacterales	f__Ktedonobacteraceae	g__FCPS473	0	0.00109232	0	0.000819182	0.000920692	0.00216471	0	0	0	0.000970921	0.0033865	0	0.000779528		0.000974279	0.000779533	0.000876906		0.000793439
d__Bacteria	p__Proteobacteria	c__Alphaproteobacteria	o__Rhizobiales	f__Rhizobiaceae	g__Aliihoeflea	0	0	0.00084616	0	0	0.00432943	0	0.00199796	0.00101268	0	0	0.00116596	0.000779349		0.000974279	0.000779533	0.000876906		0.000793286
d__Bacteria	p__Actinobacteriota	c__Actinobacteria	o__Propionibacteriales	f__Propionibacteriaceae	g__Marinilutecoccus	0	0.00109232	0.00169232	0.00245755	0.00184138	0.00216471	0	0	0.00101268	0	0	0	0.00085508		0	0.000779533	0.000389766		0.000788607
d__Bacteria	p__Proteobacteria	c__Alphaproteobacteria	o__Rhodospirillales	f__Magnetospirillaceae	g__Magnetospirillaceae	0.000800935	0	0.00084616	0	0	0.00432943	0	0.00199796	0.00101268	0	0.000846625	0.00116596	0.000916646		0	0	0		0.000785696
d__Bacteria	p__Actinobacteriota	c__Actinobacteria	o__Micrococcales	f__Intrasporangiaceae	g__Intrasporangium	0	0.00218465	0.00084616	0	0	0.00324707	0.00119986	0	0	0.000970921	0	0	0.000704055		0.000974279	0.00155907	0.00126667		0.000784429
d__Bacteria	p__Planctomycetota	c__Phycisphaerae	o__MSBL9	f__KCLunmb-38-53	g__KCLunmb-38-53	0	0	0	0	0.00184138	0.00216471	0.00119986	0.00199796	0	0.000970921	0.000846625	0	0.000751789		0.00194856	0	0.000974279		0.000783573
d__Bacteria	p__Firmicutes	c__Bacilli	o__Mycoplasmatales	f__Mycoplasmataceae	g__Mycoplasma	0	0.00218465	0	0	0.000920692	0.00216471	0.00119986	0	0	0.000970921	0	0	0.000620069		0.00194856	0.00155907	0.00175381		0.000782033
d__Bacteria	p__Proteobacteria	c__Alphaproteobacteria	o__Rickettsiales	f__S25-593	g__S25-593	0	0	0.00253848	0.000819182	0.000920692	0	0.00119986	0.00199796	0	0	0.00169325	0	0.000764119		0.000974279	0.000779533	0.000876906		0.000780231
d__Bacteria	p__Patescibacteria	c__Microgenomatia	o__Candidatus_Curtissbacteria	f__Candidatus_Curtissbacteria	g__Candidatus_Curtissbacteria	0	0	0.00084616	0.00163836	0.000920692	0.00108236	0	0	0	0	0	0	0.000373964		0.000974279	0.00545673	0.0032155		0.000779898
d__Bacteria	p__Actinobacteriota	c__Acidimicrobiia	o__Actinomarinales	f__Actinomarinales	g__Actinomarinales	0.000800935	0	0	0.000819182	0	0.00108236	0	0	0	0.000970921	0	0	0.000306116		0.0048714	0.0023386	0.003605		0.000777385
d__Bacteria	p__Proteobacteria	c__Alphaproteobacteria	o__Rhodobacterales	f__Rhodobacteraceae	g__Oceanicella	0.000800935	0.00109232	0	0.000819182	0.000920692	0.00108236	0	0.00199796	0.00202536	0.000970921	0	0.00116596	0.000906308		0	0	0		0.000776835
d__Bacteria	p__Acidobacteriota	c__AT-s3-28	o__AT-s3-28	f__AT-s3-28	g__AT-s3-28	0	0.00109232	0	0	0	0.00216471	0	0	0	0	0	0	0.00027142		0.00292284	0.0046772	0.00380002		0.000775505
d__Bacteria	p__Synergistota	c__Synergistia	o__Synergistales	f__Synergistaceae	g__Acetomicrobium	0	0.00109232	0	0.00245755	0	0.00432943	0	0	0.00101268	0.000970921	0	0	0.000821908		0.000974279	0	0.00048714		0.000774084
d__Bacteria	p__Myxococcota	c__Polyangia	o__Polyangiales	f__Eel-36e1D6	g__Eel-36e1D6	0.000800935	0	0.00338464	0	0.00276207	0.00108236	0	0	0.00202536	0	0	0	0.000837947		0	0.000779533	0.000389766		0.000773921
d__Bacteria	p__Proteobacteria	c__Alphaproteobacteria	o__Rhizobiales	f__Beijerinckiaceae	g__FukuN57	0	0	0.00084616	0.000819182	0	0.00108236	0.00119986	0	0.00202536	0.00194184	0	0.00116596	0.000756727		0.000974279	0.000779533	0.000876906		0.000773895
d__Bacteria	p__Proteobacteria	c__Gammaproteobacteria	o__Burkholderiales	f__Nitrosomonadaceae	g__P3OB-51	0	0	0	0	0	0.00108236	0	0	0	0	0	0	9.01964e-05		0.00584567	0.00389766	0.00487167		0.000773264
d__Bacteria	p__Firmicutes	c__Bacilli	o__Erysipelotrichales	f__Erysipelotrichaceae	g__Faecalibaculum	0	0.00109232	0.00084616	0.000819182	0	0.00108236	0	0.00199796	0.00101268	0	0.000846625	0.00116596	0.000738604		0.00194856	0	0.000974279		0.000772272
d__Bacteria	p__Cyanobacteria	c__Cyanobacteriia	o__Cyanobacteriales	f__Nostocaceae	g__Anabaena_HBU1	0.000800935	0	0	0.00327673	0	0	0	0.00199796	0.00101268	0	0.00253988	0.00116596	0.000899512		0	0	0		0.00077101
d__Bacteria	p__Proteobacteria	c__Gammaproteobacteria	o__Burkholderiales	f__Comamonadaceae	g__Tepidimonas	0.00160187	0.00109232	0.00084616	0.000819182	0.00368277	0	0	0	0	0	0	0	0.000670192		0.00194856	0.000779533	0.00136405		0.000769314
d__Bacteria	p__Firmicutes	c__Clostridia	o__Oscillospirales	f__Oscillospiraceae	g__NK4A214_group	0	0	0.00084616	0	0.000920692	0.00324707	0	0	0.00101268	0.000970921	0.000846625	0.00116596	0.000750842		0.000974279	0.000779533	0.000876906		0.000768851
d__Bacteria	p__Actinobacteriota	c__Actinobacteria	o__Micrococcales	f__uncultured	g__uncultured	0	0.00327697	0.00084616	0.000819182	0	0.00324707	0	0	0	0	0	0	0.000682448		0.000974279	0.00155907	0.00126667		0.000765909
d__Bacteria	p__Actinobacteriota	c__Actinobacteria	o__Micrococcales	f__Microbacteriaceae	g__Rathayibacter	0.000800935	0.00327697	0.00084616	0.000819182	0.000920692	0.00108236	0	0	0	0.00194184	0	0	0.000807345		0.000974279	0	0.00048714		0.000761601
d__Bacteria	p__Desulfobacterota	c__Syntrophobacteria	o__Syntrophobacterales	f__Syntrophobacteraceae	g__Syntrophobacter	0.00240281	0.00109232	0.00084616	0	0.000920692	0.00216471	0.00119986	0	0.00202536	0	0	0	0.000887659		0	0	0		0.000760851
d__Bacteria	p__Acidobacteriota	c__Acidobacteriae	o__Acidobacteriales	f__Koribacteraceae	g__Candidatus_Koribacter	0.000800935	0.00218465	0	0.000819182	0	0.00108236	0	0.00199796	0	0.000970921	0.000846625	0	0.000725219		0.00194856	0	0.000974279		0.000760799
d__Bacteria	p__Proteobacteria	c__Gammaproteobacteria	o__Burkholderiales	f__Comamonadaceae	g__Thiomonas	0	0.00218465	0.00169232	0	0.00276207	0.00108236	0	0	0	0	0	0	0.00064345		0.00292284	0	0.00146142		0.000760302
d__Bacteria	p__Latescibacterota	c__Latescibacteria	o__Latescibacterales	f__Latescibacteraceae	g__Latescibacteraceae	0.000800935	0.00218465	0.00084616	0.000819182	0	0.00108236	0	0	0.00101268	0	0	0.00116596	0.000659327		0.00194856	0.000779533	0.00136405		0.000760001
d__Bacteria	p__Cyanobacteria	c__Cyanobacteriia	o__Cyanobacteriales	f__Paraspirulinaceae	g__Spirulina_PCC-9445	0	0	0	0.00163836	0	0	0.00719916	0	0.00101268	0	0	0	0.000820851		0	0.000779533	0.000389766		0.000759267
d__Bacteria	p__Patescibacteria	c__CPR2	o__CPR2	f__CPR2	g__CPR2	0.000800935	0	0.00084616	0	0	0	0	0	0.00202536	0	0.00169325	0.00116596	0.000544306		0.000974279	0.00311813	0.0020462		0.000758863
d__Bacteria	p__Proteobacteria	c__Alphaproteobacteria	o__Puniceispirillales	f__uncultured	g__uncultured	0.000800935	0.00327697	0	0.00163836	0	0.00108236	0	0	0.00101268	0.000970921	0.000846625	0	0.000802404		0.000974279	0	0.00048714		0.000757366
d__Bacteria	p__Cyanobacteria	c__Cyanobacteriia	o__Cyanobacteriales	f__Xenococcaceae	g__Chroococcidiopsis_PCC-6712	0.000800935	0	0	0.000819182	0	0	0	0.00599389	0	0.000970921	0.000846625	0.00116596	0.000883126		0	0	0		0.000756965
d__Bacteria	p__Firmicutes	c__Clostridia	o__Lachnospirales	f__Lachnospiraceae	g__[Eubacterium]_hallii_group	0	0	0	0.00163836	0.00184138	0	0.00119986	0	0.00202536	0.000970921	0.00169325	0.00116596	0.000877925		0	0	0		0.000752507
d__Bacteria	p__Firmicutes	c__Bacilli	o__Erysipelotrichales	f__Erysipelotrichaceae	g__[Anaerorhabdus]_furcosa_group	0	0.00109232	0	0.000819182	0	0	0.00119986	0.00199796	0.00101268	0	0.0033865	0	0.000792376		0.000974279	0	0.00048714		0.000748771
d__Bacteria	p__Actinobacteriota	c__Actinobacteria	o__Micrococcales	f__Microbacteriaceae	g__Pseudoclavibacter	0.000800935	0.00327697	0.00169232	0.000819182	0.00184138	0	0	0	0.00202536	0	0	0	0.000871346		0	0	0		0.000746868
d__Bacteria	p__Verrucomicrobiota	c__Verrucomicrobiae	o__Verrucomicrobiales	f__Rubritaleaceae	g__Haloferula	0.000800935	0.00109232	0.00338464	0	0	0.00216471	0	0.00199796	0	0.000970921	0	0	0.000867624		0	0	0		0.000743678
d__Bacteria	p__Bacteroidota	c__Bacteroidia	o__Cytophagales	f__Spirosomaceae	g__Lacihabitans	0.00160187	0.00109232	0	0	0.000920692	0.00108236	0	0.00199796	0	0	0.00253988	0.00116596	0.000866754		0	0	0		0.000742932
d__Bacteria	p__Cyanobacteria	c__Cyanobacteriia	o__Cyanobacteriales	f__Microcystaceae	g__Merismopedia_0BB39S01	0	0	0	0.000819182	0	0	0.00119986	0.00199796	0.00202536	0.000970921	0.0033865	0	0.000866649		0	0	0		0.000742842
d__Bacteria	p__Proteobacteria	c__Alphaproteobacteria	o__Rhodobacterales	f__Rhodobacteraceae	g__Flavimaricola	0.00400468	0.00109232	0.00084616	0.00327673	0	0	0	0	0	0	0	0.00116596	0.000865488		0	0	0		0.000741847
d__Bacteria	p__Proteobacteria	c__Alphaproteobacteria	o__Azospirillales	f__Azospirillaceae	g__Nitrospirillum	0.000800935	0.00327697	0	0	0.00184138	0.00324707	0	0	0	0	0	0.00116596	0.000861027		0	0	0		0.000738023
d__Bacteria	p__Desulfobacterota	c__Desulfobacteria	o__Desulfobacterales	f__Desulfosarcinaceae	g__uncultured	0.000800935	0.00218465	0	0.00327673	0.000920692	0.00216471	0	0	0	0	0	0	0.000778976		0.000974279	0	0.00048714		0.000737285
d__Bacteria	p__Proteobacteria	c__Alphaproteobacteria	o__Rhodobacterales	f__Rhodobacteraceae	g__Marinibacterium	0.000800935	0	0.00253848	0.00163836	0	0	0	0.00199796	0.00101268	0	0	0.00233193	0.000860029		0	0	0		0.000737168
d__Bacteria	p__Proteobacteria	c__Gammaproteobacteria	o__Burkholderiales	f__Alcaligenaceae	g__Pigmentiphaga	0.000800935	0.00109232	0	0	0.00368277	0.00216471	0	0	0	0	0	0	0.000645062		0.000974279	0.00155907	0.00126667		0.000733863
d__Bacteria	p__Proteobacteria	c__Gammaproteobacteria	o__Cellvibrionales	f__Cellvibrionaceae	g__Cellvibrio	0.00560655	0	0	0	0	0	0	0	0	0	0	0.00466385	0.000855867		0	0	0		0.0007336
d__Bacteria	p__Actinobacteriota	c__Actinobacteria	o__Propionibacteriales	f__Nocardioidaceae	g__Actinopolymorpha	0	0.00218465	0	0.000819182	0.000920692	0.00108236	0	0	0	0.000970921	0	0	0.00049815		0.00194856	0.0023386	0.00214358		0.000733211
d__Bacteria	p__Verrucomicrobiota	c__Verrucomicrobiae	o__Opitutales	f__Opitutaceae	g__Ereboglobus	0.000800935	0	0.00253848	0.000819182	0	0.00432943	0	0	0	0	0	0	0.000707335		0.000974279	0.000779533	0.000876906		0.00073156
d__Bacteria	p__Actinobacteriota	c__Actinobacteria	o__Micrococcales	f__Microbacteriaceae	g__Rhodoglobus	0.00160187	0.00109232	0	0.00245755	0	0.00216471	0	0	0	0.00194184	0	0	0.000771525		0.000974279	0	0.00048714		0.000730898
d__Bacteria	p__Chloroflexi	c__Chloroflexia	o__Chloroflexales	f__Chloroflexaceae	g__Chloronema	0.000800935	0	0	0	0.000920692	0.00216471	0.00119986	0	0.00202536	0.000970921	0	0.00116596	0.000770704		0.000974279	0	0.00048714		0.000730194
d__Bacteria	p__Cyanobacteria	c__Cyanobacteriia	o__Cyanobacteriales	f__Cyanobacteriaceae	g__Merismopedia_AICB1015	0	0	0.00084616	0	0	0	0.00479944	0	0.00101268	0.000970921	0.00253988	0	0.000847423		0	0	0		0.000726363
d__Bacteria	p__Proteobacteria	c__Gammaproteobacteria	o__Burkholderiales	f__Comamonadaceae	g__Mitsuaria	0.000800935	0.00436929	0.00084616	0.000819182	0.000920692	0	0	0	0	0	0.000846625	0	0.000716907		0	0.00155907	0.000779533		0.000725854
d__Bacteria	p__Acidobacteriota	c__Acidobacteriae	o__Acidobacteriales	f__Acidobacteriales	g__Acidobacteriales	0.000800935	0	0	0	0	0	0	0	0	0	0	0	6.67446e-05		0.00389712	0.00545673	0.00467692		0.000725341
d__Bacteria	p__Proteobacteria	c__Gammaproteobacteria	o__Enterobacterales	f__Enterobacteriaceae	g__Klebsiella	0.00160187	0.00109232	0.00084616	0	0.000920692	0	0.00119986	0	0	0.000970921	0	0	0.000552652		0.00194856	0.00155907	0.00175381		0.000724246
d__Bacteria	p__Proteobacteria	c__Alphaproteobacteria	o__Thalassobaculales	f__Nisaeaceae	g__OM75_clade	0.000800935	0	0	0	0.00276207	0	0	0	0	0.00194184	0.00169325	0.00116596	0.000697006		0.000974279	0.000779533	0.000876906		0.000722706
d__Bacteria	p__Firmicutes	c__Clostridia	o__Clostridiales	f__Clostridiaceae	g__Clostridium_sensu_stricto_1	0.000800935	0	0.00084616	0	0	0.00108236	0.00119986	0	0	0.00194184	0.00169325	0	0.000630367		0.000974279	0.00155907	0.00126667		0.000721268
d__Bacteria	p__Acidobacteriota	c__Acidobacteriae	o__Acidobacteriales	f__Acidobacteriaceae_(Subgroup_1)	g__Granulicella	0	0	0	0	0	0.00108236	0	0	0.00101268	0	0.00507975	0.00116596	0.000695063		0.000974279	0.000779533	0.000876906		0.00072104
d__Bacteria	p__GAL15	c__GAL15	o__GAL15	f__GAL15	g__GAL15	0.000800935	0	0.00084616	0	0	0.00324707	0.00119986	0	0	0	0.000846625	0	0.000578388		0	0.00311813	0.00155907		0.000718484
d__Bacteria	p__Verrucomicrobiota	c__Verrucomicrobiae	o__Opitutales	f__Opitutaceae	g__Alterococcus	0	0	0.00338464	0	0	0	0	0	0.00101268	0.000970921	0	0	0.000447353		0.00389712	0.000779533	0.00233832		0.000717492
d__Bacteria	p__Bacteroidota	c__Ignavibacteria	o__Ignavibacteriales	f__Melioribacteraceae	g__IheB3-7	0.00160187	0	0	0	0.000920692	0	0	0	0.00101268	0	0.0033865	0.00116596	0.000673975		0.00194856	0	0.000974279		0.000716876
d__Bacteria	p__Proteobacteria	c__Gammaproteobacteria	o__Burkholderiales	f__Oxalobacteraceae	g__Pseudoduganella	0.00160187	0.00546162	0	0	0.00184138	0.00108236	0	0	0	0	0	0	0.000832269		0	0	0		0.000713373
d__Bacteria	p__Cyanobacteria	c__Cyanobacteriia	o__Leptolyngbyales	f__Leptolyngbyaceae	g__Greenland-10	0.000800935	0	0.00084616	0.00163836	0	0	0	0	0.00202536	0.00388368	0	0	0.000766208		0	0.000779533	0.000389766		0.000712431
d__Bacteria	p__Cyanobacteria	c__Cyanobacteriia	o__Cyanobacteriales	f__Paraspirulinaceae	g__Spirulina_CCC_Snake_P-Y-85	0.000800935	0.00109232	0.00084616	0.000819182	0	0	0.00239972	0.00199796	0	0	0.000846625	0.00116596	0.000830739		0	0	0		0.000712062
d__Bacteria	p__Proteobacteria	c__Gammaproteobacteria	o__EC3	f__EC3	g__EC3	0.000800935	0.00218465	0.00084616	0	0	0	0.00119986	0.00199796	0	0	0	0	0.000585797		0.00292284	0	0.00146142		0.000710886
d__Bacteria	p__Actinobacteriota	c__Actinobacteria	o__Micrococcales	f__Cellulomonadaceae	g__Oerskovia	0.00320374	0.00218465	0.00169232	0.000819182	0	0	0	0	0.00202536	0	0	0	0.000827104		0	0	0		0.000708946
d__Bacteria	p__Desulfobacterota	c__Desulfobulbia	o__Desulfobulbales	f__Desulfocapsaceae	g__[Desulfobacterium]_catecholicum_group	0.000800935	0.00218465	0.00084616	0	0.000920692	0	0.00119986	0	0.00202536	0.000970921	0	0	0.000745714		0.000974279	0	0.00048714		0.000708775
d__Bacteria	p__Proteobacteria	c__Gammaproteobacteria	o__Burkholderiales	f__Gallionellaceae	g__uncultured	0	0.00109232	0	0	0.00276207	0.00108236	0	0	0.00101268	0	0.000846625	0	0.000566338		0	0.00311813	0.00155907		0.000708156
d__Bacteria	p__Actinobacteriota	c__Acidimicrobiia	o__Microtrichales	f__Ilumatobacteraceae	g__Ilumatobacteraceae	0.000800935	0	0	0.000819182	0	0.00108236	0	0	0	0	0	0	0.000225206		0.000974279	0.00623626	0.00360527		0.000708072
d__Bacteria	p__Actinobacteriota	c__Actinobacteria	o__uncultured	f__uncultured	g__uncultured	0	0	0.00084616	0.000819182	0.000920692	0.00432943	0.00119986	0	0.00101268	0	0	0	0.000760667		0	0.000779533	0.000389766		0.000707681
d__Bacteria	p__Chloroflexi	c__Dehalococcoidia	o__GIF9	f__GIF9	g__GIF9	0.000800935	0	0	0.000819182	0	0	0	0.00199796	0.00202536	0	0.00169325	0	0.000611391		0.000974279	0.00155907	0.00126667		0.000705002
d__Bacteria	p__Firmicutes	c__Clostridia	o__Peptostreptococcales-Tissierellales	f__Peptostreptococcaceae	g__Terrisporobacter	0.00160187	0	0	0.00163836	0	0	0	0.00199796	0.00202536	0.000970921	0.000846625	0	0.000756758		0	0.000779533	0.000389766		0.000704331
d__Bacteria	p__Actinobacteriota	c__Actinobacteria	o__Micrococcales	f__Dermacoccaceae	g__Dermacoccus	0	0	0	0	0	0.00108236	0	0	0	0	0	0	9.01964e-05		0.00876851	0	0.00438426		0.000703633
d__Bacteria	p__Cyanobacteria	c__Cyanobacteriia	o__Pseudanabaenales	f__Pseudanabaenaceae	g__Pseudanabaenaceae	0	0.00218465	0	0.00163836	0.00184138	0	0.00119986	0.00199796	0	0.000970921	0	0	0.000819428		0	0	0		0.000702367
d__Bacteria	p__Proteobacteria	c__Gammaproteobacteria	o__Burkholderiales	f__Burkholderiaceae	g__Cupriavidus	0.00240281	0	0.00169232	0	0.00184138	0	0	0	0	0.00194184	0	0.00116596	0.000753693		0	0.000779533	0.000389766		0.000701703
d__Bacteria	p__Proteobacteria	c__Gammaproteobacteria	o__Acidithiobacillales	f__Acidithiobacillaceae	g__KCM-B-112	0	0.00109232	0	0	0	0.00216471	0	0.00199796	0	0	0.000846625	0	0.000508469		0.00292284	0.000779533	0.00185118		0.000700285
d__Bacteria	p__Halanaerobiaeota	c__Halanaerobiia	o__Halanaerobiales	f__Halanaerobiaceae	g__Halocella	0	0	0	0	0	0	0	0.00199796	0	0	0	0	0.000166497		0	0.00779533	0.00389766		0.000699521
d__Bacteria	p__Proteobacteria	c__Alphaproteobacteria	o__Rhodobacterales	f__Rhodobacteraceae	g__Citreimonas	0	0.00109232	0.00253848	0	0	0.00216471	0	0	0.00101268	0.000970921	0.000846625	0.00116596	0.000815975		0	0	0		0.000699407
d__Bacteria	p__Proteobacteria	c__Alphaproteobacteria	o__Rhodobacterales	f__Rhodobacteraceae	g__Planktotalea	0.00160187	0.00218465	0	0	0.000920692	0.00216471	0.00119986	0	0	0	0.00169325	0	0.000813753		0	0	0		0.000697502
d__Bacteria	p__Planctomycetota	c__Phycisphaerae	o__Phycisphaerales	f__Phycisphaeraceae	g__Z195MB87	0	0	0	0.000819182	0	0	0	0.00199796	0.00202536	0.00291276	0	0	0.000646272		0.00194856	0	0.000974279		0.00069313
d__Bacteria	p__Verrucomicrobiota	c__Lentisphaeria	o__Victivallales	f__Victivallaceae	g__Victivallaceae	0.000800935	0.00109232	0.00169232	0	0	0.00324707	0	0	0	0	0.00169325	0.00116596	0.000807655		0	0	0		0.000692276
d__Bacteria	p__Proteobacteria	c__Zetaproteobacteria	o__Mariprofundales	f__Mariprofundaceae	g__Mariprofundus	0.000800935	0.00109232	0	0	0	0.00216471	0	0.00199796	0.00202536	0	0	0	0.000673441		0	0.00155907	0.000779533		0.000688597
d__Bacteria	p__Bacteroidota	c__Bacteroidia	o__Flavobacteriales	f__Flavobacteriaceae	g__NS4_marine_group	0.00160187	0.00109232	0	0.000819182	0	0.00216471	0	0	0.00101268	0.00194184	0	0	0.000719384		0.000974279	0	0.00048714		0.000686206
d__Bacteria	p__Proteobacteria	c__Gammaproteobacteria	o__Thiomicrospirales	f__Thioglobaceae	g__SUP05_cluster	0.000800935	0	0.00169232	0	0	0.00324707	0	0	0	0.000970921	0.00169325	0.00116596	0.000797538		0	0	0		0.000683604
d__Bacteria	p__Proteobacteria	c__Gammaproteobacteria	o__Steroidobacterales	f__Steroidobacteraceae	g__Povalibacter	0	0.00109232	0.00253848	0	0.00276207	0.00216471	0	0	0.00101268	0	0	0	0.000797522		0	0	0		0.000683591
d__Bacteria	p__Proteobacteria	c__Gammaproteobacteria	o__Burkholderiales	f__Methylophilaceae	g__UBA6140	0	0.00109232	0	0	0.00184138	0	0	0	0	0	0	0	0.000244476		0.00194856	0.0046772	0.00331288		0.000682819
d__Bacteria	p__Cyanobacteria	c__Cyanobacteriia	o__Eurycoccales	f__Eurycoccales_Incertae_Sedis	g__Synechococcus_PCC-7336	0	0	0	0.000819182	0	0.00108236	0.00119986	0.00199796	0	0.00194184	0.00169325	0	0.000727871		0	0.000779533	0.000389766		0.00067957
d__Bacteria	p__Firmicutes	c__Bacilli	o__Bacillales	f__Planococcaceae	g__Lysinibacillus	0.00160187	0	0	0.00163836	0.000920692	0.00216471	0.00119986	0	0.00101268	0	0	0	0.000711515		0.000974279	0	0.00048714		0.000679461
d__Bacteria	p__Firmicutes	c__Clostridia	o__Lachnospirales	f__Lachnospiraceae	g__Lachnospiraceae_NK4A136_group	0	0	0	0	0.000920692	0	0.00119986	0	0	0.00291276	0	0.00116596	0.000516607		0.000974279	0.0023386	0.00165644		0.00067944
d__Bacteria	p__Actinobacteriota	c__Coriobacteriia	o__Coriobacteriales	f__Atopobiaceae	g__Coriobacteriaceae_UCG-002	0.000800935	0.00109232	0	0	0.000920692	0.00216471	0	0.00199796	0	0	0	0	0.000581385		0.000974279	0.00155907	0.00126667		0.000679284
d__Bacteria	p__Fusobacteriota	c__Fusobacteriia	o__Fusobacteriales	f__Leptotrichiaceae	g__Leptotrichia	0	0.00109232	0.00169232	0.00245755	0.000920692	0	0	0	0.00101268	0	0	0.00233193	0.00079229		0	0	0		0.000679106
d__Bacteria	p__Dependentiae	c__Babeliae	o__Babeliales	f__UBA12411	g__UBA12411	0.00400468	0	0.00169232	0.00163836	0	0	0.00119986	0	0	0.000970921	0	0	0.000792179		0	0	0		0.00067901
d__Bacteria	p__Proteobacteria	c__Alphaproteobacteria	o__Rhizobiales	f__Methyloligellaceae	g__Methyloligella	0	0.00109232	0	0.000819182	0.000920692	0.00108236	0.00239972	0	0.00202536	0	0	0.00116596	0.000792133		0	0	0		0.000678971
[truncated: 1,666 more rows]
