# Supplementary material for: A Round Trip to the Desert: In situ Nanopore Sequencing Informs Targeted Bioprospecting
Source: Front Microbiol. 2021 Dec 13;12:768240. doi: 10.3389/fmicb.2021.768240 (PMC8710813; doi:10.3389/fmicb.2021.768240)
Supplement: Supplementary file 1 [file Data_Sheet_1.zip › Supplementary Table S3.XLSX]

## Sheet: culture-collection-filtered-v2-JPandAL
Supplementary Table 3. Summary of the microbial culture collection. Only dereplicated strains have been included.
StrainName	CultureCondition	Sample	General Sample	Colony Description	GrowingTime (d)	ClosestTypeStrain	ClosestTypeAcNumber	Similarity(%)	InferredTaxonomy	Genus	Partial 16S rRNA gene sequence
SS1	SSE/HD	C1B	C1	white, dense, shiny	6	Bacillus simplex NBRC 15720 = DSM 1321	NR_042136.1	100	Bacillus sp.	Bacillus	TGCAAGTCGAGCGAATCGATGGGAGCTTGCTCCCTGAGATTAGCGGCGGACGGGTGAGTA ACACGTGGGCAACCTGCCTATAAGACTGGGATAACTTCGGGAAACCGGAGCTAATACCGG ATACGTTCTTTTCTCGCATGAGAGAAGATGGAAAGACGGTTTACGCTGTCACTTATAGAT GGGCCCGCGGCGCATTAGCTAGTTGGTGAGGTAATGGCTCACCAAGGCGACGATGCGTAG CCGACCTGAGAGGGTGATCGGCCACACTGGGACTGAGACACGGCCCAGACTCCTACGGGA GGCAGCAGTAGGGAATCTTCCGCAATGGACGAAAGTCTGACGGAGCAACGCCGCGTGAAC GAAGAAGGCCTTCGGGTCGTAAAGTTCTGTTGT…
SS13	SSE/HD	C1A	C1	white, opaque, dense, very small	11	Inquilinus ginsengisoli strain Gsoil 080	NR_112560.1	99.16	Inquilinus sp.	Inquilinus	TGCAGTCGAACGATGAAGCCAGCTTGCTGGTGGATTAGTGGCGAACGGGTGAGTAACACG TGAGTAACCTGCCCTTGACTCTGGGATAAGCCTGGGAAACCGGGTCTAATACCGGATATG ACTGCCGGCCGCATGGCCTGGTGGTGGAAAGCTTTATTGCGGTTTTGGATGGACTCGCGG CCTATCAGCTTGTTGGCGGGGTAATGGCCCACCAAGGCGACGACGGGTAGCCGGCCTGAG AGGGTGACCGGCCACGCTGGGACTGAGACACGGCCCAGACTCCTACGGGAGGCAGCAGTG GGGAATATTGCACAATGGGCGCAAGCCTGATGCAGCGACGCCGCGTGAGGGATGAAGGCC TTCGGGTTGTAAACCTCTTTCAGTAGGGAAGAA…
SS10	SSE/HD	C1A	C1	yellow, transparent, shiny, round	11	Sinorhizobium meliloti strain LMG 6133	NR_118988.1	98.53	Sinorhizobium sp.	Sinorhizobium	TGCAAGTCGAACGATGAACCTCACTTGTGGGGGGATTAGTGGCGAACGGGTGAGTAACAC GTGAGTAACCTGCCCTTGACTCTGGGATAAGCCTGGGAAACCGGGTCTAATACTGGATAC GACCTTCTGGCGCATGCCATGTTGGTGGAAAGCTTTTGTGGTTTTGGATGGACTCGCGGC CTATCAGCTTGTTGGTGGGGTAATGGCCTACCAAGGCGACGACGGGTAGCCGGCCTGAGA GGGTGACCGGCCACACTGGGACTGAGACACGGCCCAGACTCCTACGGGAGGCAGCAGTGG GGAATATTGCACAATGGGCGCAAGCCTGATGCAGCGACGCCGCGTGAGGGATGAAGGCCT TCGGGTTGTAAACCTCTTTCAGTAGGGAAGAAG…
SS11	SSE/HD	C1A	C1	white, round, dense	11	Streptomyces phaeoluteigriseus strain ISP 5182	NR_042097.1	99.56	Streptomyces sp.	Streptomyces	TGCAGTCGAACGATGAACCACTTCGGTGGGGATTAGTGGCGAACGGGTGAGTAACACGTG GGCAATCTGCCCTTCACTCTGGGACAAGCCCTGGAAACGGGGTCTAATACCGGATAACAC TCCCTCTCTCATGGGTGGGGGTTAAAAGCTCCGGCGGTGAAGGATGAGCCCGCGGCCTAT CAGCTTGTTGGTGAGGTAATGGCTCACCAAGGCGACGACGGGTAGCCGGCCTGAGAGGGC GACCGGCCACACTGGGACTGAGACACGGCCCAGACTCCTACGGGAGGCAGCAGTGGGGAA TATTGCACAATGGGCGAAAGCCTGATGCAGCGACGCCGCGTGAGGGATGACGGCCTTCGG GTTGTAAACCTCTTTCAGCAGGGAAGAAGCGAA…
SS111	SSEHD + light	C1B	C1	white, dense, star-shaped	30	[Brevibacterium] frigoritolerans strain DSM 8801	NR_115064.1	98.1	Brevibacterium sp.	Brevibacterium	TGCAGTCGACGATGAAGCCAGCTTGCTGGTGGATTAGTGGCGAACGGGTGAGTAACACGT GAGTAACCTGCCCTTGACTCTGGGATAAGCCTGGGAAACCGGGTCTAATACTGGATACGA CCTCCGGCCGCATGGTCTGGTGGTGGAAAGCTTTTTTGTGGTTTTGGATGGACTCGCGGC CTATCAGCTTGTTGGTGGGGTAATGGCCTACCAAGGCGACGACGGGTAGCCGGCCTGAGA GGGTGACCGGCCACACTGGGACTGAGACACGGCCCAGACTCCTACGGGAGGCAGCAGTGG GGAATATTGCACAATGGGCGCAAGCCTGATGCAGCGACGCCGCGTGAGGGATGAAGGCCT TCGGGTTGTAAACCTCTTTCAGTAGGGAAGAAG…
SS128	SSEHD + light	C1A	C1	white, transparent, mucous	30	Inquilinus ginsengisoli strain Gsoil 080	NR_112560.1	98.36	Inquilinus sp.	Inquilinus	GGGTGAGTAACACGTGAGTAATCTGCCCCTGGCTTTGGGATAGCCACCGGAAACGGTGAT TAATACCGAATATGACTCATGACTGCATGGTTGTGGGTGGAAAGTTTTTCGGCCAGGGAT GTGCTCGCGGCCTATCAGCTTGATGGTGAGGTAATGGCTCACCATGGCTTCGACGGGTAG CCGGCCTGAGAGGGTGACCGGTCACACTGGGACTGAGACACGGCCCAGACTCCTACGGGA GGCAGCAGTGGGGAATATTGGACAATGGGCGGAAGCCTGATCCAGCAACGCCGCGTGAGG GATGACGGCCTTCGGGTTGTAAACCTCTTTCAGTACCGACGAAGCGCAAGTGACGGTAGG TACAGAAGAAGCACCGGCCAACTACGTGCCAGC…
SS137	SSEHD + light	C1A	C1	white, round, shiny, bumpy, mucous	30	Sinorhizobium meliloti strain NBRC 14782	NR_113670.1	98.3	Sinorhizobium sp.	Sinorhizobium	CAGTCGAACGATGATGCCCAGCTTGCTGGGCGGATTAGTGGCGAACGGGTGAGTAATACG TGAGTAACCTGCCCTTGACTCTGGGATAAGCCTGGGAAACTGGGTCTAATACTGGATACT ACTGTCCATCGCATGGTGGGTGGTGGAAAGGGTTTTACTGGTTTTGGATGGGCTCACGGC CTATCAGCTTGTTGGTGGGGTAATGGCTCACCAAGGCGACGACGGGTAGCCGGCCTGAGA GGGTGACCGGCCACACTGGGACTGAGACACGGCCCAGACTCCTACGGGAGGCAGCAGTGG GGAATATTGCACAATGGGCGGAAGCCTGATGCAGCGACGCCGCGTGAGGGATGACGGCCT TCGGGTTGTAAACCTCTTTCAGTAGGGAAGAAG…
SS112	SSEHD + light	C1B	C1	orange oscuro, dense	30	Sphingomonas aquatilis strain NBRC 16722	NR_113867.1	96.27	Sphingomonas sp.	Sphingomonas	TGCAGTCGAACGATGAACTCCAGCTTGCTGGGGGGATTAGTGGCGAACGGGTGAGTAACA CGTGAGTAACCTGCCCCTGACTCTGGGATAAGCGCTGGAAACGGCGTCTAATACCGGATA TGACAATCGACGGCATCGTCTGGTTGTGGAAAGAATTTCGGTTGGGGATGGACTCGCGGC CTATCAGGTTGTTGGTGAGGTAATGGCTCACCAAGCCTACGACGGGTAGCCGGCCTGAGA GGGTGACCGGCCACACTGGGACTGAGACACGGCCCAGACTCCTACGGGAGGCAGCAGTGG GGAATATTGCACAATGGGCGCAAGCCTGATGCAGCAACGCCGCGTGAGGGACGACGGCCT TCGGGTTGTAAACCTCTTTTAGTAGGGAAGAAG…
TS46	TSA	C1B	C1	pink intense, bumpy, opaque	6	Arthrobacter bussei strain KR32	NR_170399.1	99.35	Arthrobacter sp.	Arthrobacter	TGCAAGTCGAACGATGAACCTCACTTGTGGGGGGATTAGTGGCGAACGGGTGAGTAACAC GTGAGTAACCTGCCCTTGACTCTGGGATAAGCCTGGGAAACCGGGTCTAATACTGGATAC GACCTTCTGGCGCATGCCATGTTGGTGGAAAGCTTTTGTGGTTTTGGATGGACTCGCGGC CTATCAGCTTGTTGGTGGGGTAATGGCCTACCAAGGCGACGACGGGTAGCCGGCCTGAGA GGGTGACCGGCCACACTGGGACTGAGACACGGCCCAGACTCCTACGGGAGGCAGCAGTGG GGAATATTGCACAATGGGCGCAAGCCTGATGCAGCGACGCCGCGTGAGGGATGAAGGCCT TCGGGTTGTAAACCTCTTTCAGTAGGGAAGAAG…
TS42	TSA	C1	C1	white, round, dense, shiny	6	Arthrobacter globiformis strain JCM 1332	NR_112192.1	98.83	Arthrobacter sp.	Arthrobacter	TGCAAGTCGAACGATGATCCGGTGCTTGCATCGGGGATGTAGTGGCGAACGGGTGAGTAA CACGTGAGTAACCTGCCCTTGACTCTGGGATAAGCCTGGGAAACTGGGTCTAATACCGGA TATGACTCCTCATCGCATGGTGGGGGGTGGAAAGCTTTTGTGGTTTTGGATGGACTCGCG GCCTATCAGCTTGTTGGTGAGGTAATGGCTCACCAAGGCGACGACGGGTAGCCGGCCTGA GAGGGTGACCGGCCACACTGGGACTGAGACACGGCCCAGACTCCTACGGGAGGCAGCAGT GGGGAATATTGCACAATGGGCGCAAGCCTGATGCAGCGACCCCCCGTGAGGGATGACGGC CTTCGGGTTGTAAACCTCTTTCAGTAGGGAAGA…
TS4	TSA	C1A	C1	white-beige, small, round	6	Arthrobacter humicola strain KV-653	NR_041546.1	98.08	Arthrobacter sp.	Arthrobacter	TGCAGTCGAACGATGATCCGGTGCTTGCACCGGGGATTAGTGGCGAACGGGTGAGTAACA CGTGAGTAACCTGCCCTTAACTCTGGGATAAGCCTGGGAAACTGGGTCTAATACCGGATA TGACTCCTCATCGCATGGTGGGGGGTGGAAAGCTTTTTGTGGTTTTGGATGGACTCGCGG CCTATCAGCTTGTTGGTGAGGTAATGGCTCACCAAGGCGACGACGGGTAGCCGGCCTGAG AGGGTGACCGGCCACACTGGGACTGAGACACGGCCCAGACTCCTACGGGAGGCAGCAGTG GGGAATATTGCACAATGGGCGCAAGCCTGATGCAGCGACGCCGCGTGAGGGATGACGGCC TTCGGGTTGTAAACCTCTTTCAGTAGGGAAGAA…
TS2	TSA	C1A	C1	big, rough, white	6	Bacillus vallismortis strain NRRL B-14890	NR_116186.1	100	Bacillus sp.	Bacillus	CTATACATGCGAGTCGAGCGGACAGATGGGAGCTTGCTCCGCGTGATGTTAGCGGCGGAG GGGTGAGTAACACGTGGGTAACCTGCCTGTAAGACTGGGATAACTCCGGGAAACCGGGGC TAATACCGGATGCTTGTTTGAACCGCATGGTTCAAACATAAAAGGTGGCTTCGGCTACCA CTTACAGATGGACCCGCGGCGCATTAGCTAGTTGGTGAGGTAATGGCTCACCAAGGCAAC GATGCGTAGCCGACCTGAGAGGGTGATCGGCCACACTGGGACTGAGACACGGCCCAGACT CCTACGGGAGGCAGCAGTAGGGAATCTTCCGCAATGGACGAAAGTCTGACGGAGCAACGC CGCGTGAGTGATGAAGGTTTTCGGATCGTAAAG…
TS95	TSA	C1B	C1	white, very small, round	11	Kribbella flavida strain DSM 17836	NR_074441.1	99.05	Kribbella sp.	Kribbella	CAGTCGAGCGGTAGGCCACTTCGGGGGTACACGAGCGGCGAACGGGTGAGTAACACGTGA GCAACCTACCCTCAACTTCGGGATAAGCCTCGGAAACGGGGTCTAATACCGGATATCACC CTGAGCTTCATGGTTTGGGGTTGAAAGTTCTGGCGGTTGGGGATGGGCTCGCGGCCTATC AGCTTGTTGGTGGGGTAATGGCCTACCAAGGCGTCGACGGGTAGCCGGCCTGAGAGGGCG ACCGGCCACACTGGGACTGAGACACGGCCCAGACTCCTACGGGAGGCAGCAGTGGGGAAT ATTGCGCAATGGGCGAAAGCCTGACGCAGCAACGCCGCGTGAGGGATGACGGCCTTCGGG TTGTAAACCTCTTTCAGCAGGGACGAAGCGAGA…
TS119	TSA	C1	C1	yellow/white, bumpy	11	Promicromonospora iranensis strain UTMC00792	NR_109446.1	99.2	Promicromonospora sp.	Promicromonospora	TGCAGTCGAACGGTGAAGCTCAGCTTGCTGGGTGGATCAGTGGCGAACGGGTGAGTAACA CGTGAGCAACCTGCCCCCTACTTCGGGATAAGCCTTGGAAACGAGGTCTAATACCGGATA TGAACACCTGTCGCATGGTGGGTGTTGGAAAGTTTTTCGGTGGGGGATGGGCTCGCGGCC TATCAGCTTGTTGGTGGGGTAATGGCCTACCAAGGCGTCGACGGGTAGCCGGCCTGAGAG GGCGACCGGCCACACTGGGACTGAGACACGGCCCAGACTCCTACGGGAGGCAGCAGTGGG GAATATTGCACAATGGGCGAAAGCCTGATGCAGCGACGCCACGTGAGGGATGACGGCCTT CGGGTTGTAAACCTCTTTCAGCAGGGAAGAAGC…
TS50	TSA	C1B	C1	white, round, opaque, dense	6	Pseudarthrobacter oxydans strain DSM 20119	NR_026236.1	99.28	Pseudarthrobacter sp.	Pseudarthrobacter	TGCAAGTCGAACGAGTGAACTCCAGGCTTGCGTGGGGGGATGTAGTGGCGAACGGGTGAG TAACACGTGAGTAACCTGCCCTTAACTCTGGGATAAGCCTGGGAAACTGGGTCTAATACC GGATATGACTCCTCATCGCATGGTGGGGGGTGGAAAGCTTTTGTGGTTTTGGATGGACTC GCGGCCTATCAGCTTGTTGGTGAGGTAATGGCTCACCAAGGCGACGACGGGTAGCCGGCC TGAGAGGGTGACCGGCCACACTGGGACTGAGACACGGCCCAGACTCCTACGGGAGGCAGC AGTGGGGAATATTGCACAATGGGCGCAAGCCTGATGCAGCGACGCCGCGTGAGGGATGAC GGCCTTCGGGTTGTAAACCTCTTTCAGTAGGGA…
TS48	TSA	C1B	C1	round, white, with faint edge, shiny	6	Pseudarthrobacter sulfonivorans strain ALL	NR_025084.1	99.05	Pseudarthrobacter sp.	Pseudarthrobacter	TGCAGTCGAACGATGAAGGGAGCTTGCTCCTGGATTAGTGGCGAACGGGTGAGTAACACG TGAGTAACCTGCCCTTAACTCTGGGATAAGCCTGGGAAACTGGGTCTAATACCGGATATG ACTCCTCATCGCATGGTGGGGGGTGGAAAGCTTTTTGTGGTTTTGGATGGACTCGCGGCC TATCAGCTTGTTGGTGAGGTAATGGCTCACCAAGGCGACGACGGGTAGCCGGCCTGAGAG GGTGACCGGCCACACTGGGACTGAGACACGGCCCAGACTCCTACGGGAGGCAGCAGTGGG GAATATTGCACAATGGGCGAAAGCCTGATGCAGCGACGCCGCGTGAGGGATGACGGCCTT CGGGTTGTAAACCTCTTTCAGTAGGGAAGAAGC…
TS120	TSA	C1	C1	orange brown, opaque, small	11	Saccharothrix ecbatanensis strain UTMC 00537	NR_109447.1	99.79	Saccharothrix sp.	Saccharothrix	TGGGACTGAGACACGGCCCAGACTCCTACGGGAGGCAGCAGTGGGGAATATTGCACAATG GGCGAAAGCCTGATGCAGCGACGCCGCGTGAGGGATGACGGCCTTCGGGTTGTAAACCTC TTTCAGCGGGGACGAAGGGCAACTGACGGTACCCGCAGAAGAAGCACCGGCTAACTACGT GCCAGCAGCCGCGGTAATACGTAGGGTGCGAGCGTTGTCCGGAATTATTGGGCGTAAAGA GCTCGTAGGCGGTTTGTTGCGTCGGCTGTGAAAACTTCACGCTTAACGTGGAGCCTGCAG TCTATACGGGCAGACTTGAGTTCGGCAGGGGAGACTGGAATTCCTGGTGTAGCGGTGAAA TGCGCAGATATCAGGAGGAACACCGGTGGCGAA…
TS1	TSA	C1A	C1	round, white, opaque y shiny	6	Staphylococcus carnosus subsp. utilis strain CIP105758	NR_116434.1	99.75	Staphylococcus sp.	Staphylococcus	ACTATACATGCAGTCGAGCGAACAGACGAGGAGCTTGCTCCTCTGATGTTAGCGGCGGAC GGGTGAGTAACACGTGGGTAACCTACCTATAAGACTGGAATAACTCCGGGAAACCGGGGC TAATGCCGGATAATATGCAGAACCGCATGGTTCTGCAATGAAAGACGGTTTTGCTGTCAC TTATAGATGGACCCGCGCCGTATTAGCTAGTTGGTAAGGTAACGGCTTACCAAGGCAACG ATACGTAGCCGACCTGAGAGGGTGATCGGCCACACTGGAACTGAGACACGGTCCAGACTC CTACGGGAGGCAGCAGTAGGGAATCTTCCGCAATGGGCGAAAGCCTGACGGAGCAACGCC GCGTGAGTGATGAAGGTCTTCGGATCGTAAAAC…
TS118	TSA	C1	C1	White, rough	11	Streptomyces avidinii strain NRRL 3077	NR_115452.1	100	Streptomyces sp.	Streptomyces	TGCAAGTCGAACGATGAAGCCCTTCGGGGTGGATTAGTGGCGAACGGGTGAGTAACACGT GGGCAATCTGCCCTTCACTCTGGGACAAGCCCTGGAAACGGGGTCTAATACCGGATACCA CTCCTGCCTGCATGGGCGGGGGTTGAAAGCTCCGGCGGTGAAGGATGAGCCCGCGGCCTA TCAGCTTGTTGGTGGGGTAATGGCCCACCAAGGCGACGACGGGTAGCCGGCCTGAGAGGG CGACCGGCCACACTGGGACTGAGACACGGCCCAGACTCCTACGGGAGGCAGCAGTGGGGA ATATTGCACAATGGGCGAAAGCCTGATGCAGCGACGCCGCGTGAGGGATGACGGCCTTCG GGTTGTAAACCTCTTTCAGCAGGGAAGAAGCGA…
TS49	TSA	C1B	C1	white/beige, round, opaque	6	Streptomyces candidus strain NBRC 12846	NR_112302.1	98.88	Streptomyces sp.	Streptomyces	GCAGTGGGGAATATTGCACAATGGGCGAAAGCCTGATGCAGCGACGCCGCGTGAGGGATG ACGGCCTTCGGGTTGTAAACCTCTTTCAGCAGGGAAGAAGCGAAAGTGACGGTACCTGCA GAAGAAGCACCGGCTAACTACGTGCCAGCAGCCGCGGTAATACGTAGGGTGCGAGCGTTG TCCGGAATTATTGGGCGTAAAGAGCTCGTAGGCGGCTTGTCACGTCGGATGTGAAAGCCC GGGGCTTAACCCCGGGTCTGCATTCGATACGGGCAGGCTAGAGTGTGGTAGGGGAGATCG GAATTCCTGGTGTAGCGGTGAAATGCGCAGATATCAGGAGGAACACCGGTGGCGAAGGCG GATCTCTGGGGCCATTACTGACGCTGAGGAGCG…
TS122	TSA	C1	C1	yellow, dense, bumpy	11	Streptomyces diastatochromogenes strain ATCC 12309	NR_025867.2	98.96	Streptomyces sp.	Streptomyces	TGCAGTCGAACGATGAACCACTTCGGTGGGGATTAGTGGCGAACGGGTGAGTAACACGTG GGCAATCTGCCCTTCACTCTGGGACAAGCCCTGGAAACGGGGTCTAATACCGGATACAAC CACCGGCCGCATGGCCTGGTGGTGGAAAGCTCCGGCGGTGAAGGATGAGCCCGCGGCCTA TCAGCTTGTTGGTGAGGTAACGGCTCACCAAGGCGACGACGGGTAGCCGGCCTGAGAGGG CGACCGGCCACACTGGGACTGAGACACGGCCCAGACTCCTACGGGAGGCAGCAGTGGGGA ATATTGCACAATGGGCGAAAGCCTGATGCAGCGACGCCGCGTGAGGGATGACGGCCTTCG GGTTGTAAACCTCTTTCAGCAGGGAAGAAGCGA…
TS44	TSA	C1	C1	white, bumpy, dense, opaque	6	Streptomyces enissocaesilis strain NBRC 100763	NR_041411.1	98.45	Streptomyces sp.	Streptomyces	TGCAGTCGAACGATGAAGCCCTTCGGGGTGGATTAGTGGCGAACGGGTGAGTAACACGTG GGCAATCTGCCCTTCACTCCGGGACAAGCCCTGGAAACGGGGTCTAATACCGGATATCAC TCCTGTCCGCATGGGCGGGGGTCGAAAGCTCCGGCGGTGAAGGATGAGCCCGCGGCCTAT CAGCTTGTTGGTGGGGTAATGGCCCACCAAGGCGACGACGGGTAGCCGGCCTGAGAGGGC GACCGGCCACACTGGGACTGAGACACGGCCCAGACTCCTACGGGAGGCAGCAGTGGGGAA TATTGCACAATGGGCGCAAGCCTGATGCAGCGACGCCGCGTGAGGGATGACGGCCTTCGG GTTGTAAACCTCTTTCAGCAGGGAAGAAGCGCA…
TS94	TSA	C1B	C1	white/yellow, faint edge, dense	11	Streptomyces libani strain NRRL B-3446	NR_115779.1	99.4	Streptomyces sp.	Streptomyces	TGCAGTCGAACGATGAAGCCCACTTGTGGGTGGATTAGTGGCGAACGGGTGAGTAACACG TGAGTAACCTGCCCTTAACTCTGGGATAAGCCTGGGAAACTGGGTCTAATACCGGATATG ACTCCTCATCGCATGGTGGGGGGTGGAAAGCTTTTTGTGGTTTTGGATGGACTCGCGGCC TATCAGCTTGTTGGTGA
TS47	TSA	C1B	C1	white, opaque, bumpy	6	Streptomyces peucetius strain NBRC 100596	NR_112574.1	99.74	Streptomyces sp.	Streptomyces	TGCAAGTCGAACGATGAACCTCCTTCGGGAGGGGATTAGTGGCGAACGGGTGAGTAACAC GTGGGCAATCTGCCCTGCACTCTGGGACAAGCCCTGGAAACGGGGTCTAATACCGGATAA CACTGCGGATCGCATGGTCTGCGGTTGAAAGCTCCGGCGGTGCAGGATGAGCCCGCGGCC TATCAGCTTGTTGGTGGGGTGATGGCCTACCAAGGCGACGACGGGTAGCCGGCCTGAGAG GGCGACCGGCCACACTGGGACTGAGACACGGCCCAGACTCCTACGGGAGGCAGCAGTGGG GAATATTGCACAATGGGCGAAAGCCTGATGCAGCGACGCCGCGTGAGGGATGACGGCCTT CGGGTTGTAAACCTCTTTCAGCAGGGAAGAAGC…
TS43	TSA	C1	C1	Beige, round, bumpy, dense, opaque	6	Streptomyces plumbiresistens strain CCNWHX 13-160	NR_044518.1	99.86	Streptomyces sp.	Streptomyces	TGCAGTCGAACGATGAACCACTTCGGTGGGGATTAGTGGCGAACGGGTGAGTAACACGTG GGCAATCTGCCCTTCACTCTGGGACAAGCCCTGGAAACGGGGTCTAATACCGGATAACAC TCCCTCCCTCCTGGGTGGGGGTTGAAAGCTCCGGCGGTGAAGGATGAGCCCGCGGCCTAT CAGCTTGTTGGTGAGGTAATGGCTCACCAAGGCGACGACGGGTAGCCGGCCTGAGAGGGC GACCGGCCACACTGGGACTGAGACACGGCCCAGACTCCTACGGGAGGCAGCAGTGGGGAA TATTGCACAATGGGCGAAAGCCTGATGCAGCGACGCCGCGTGAGGGATGACGGCCTTCGG GTTGTAAACCTCTTTCAGCAGGGAAGAAGCGAA…
TS121	TSA	C1	C1	white, dense, bumpy	11	Streptomyces seymenliensis strain B1041	NR_134823.1	98.6	Streptomyces sp.	Streptomyces	TGCAGTCGAACGATGAACCACTTCGGTGGGGATTAGTGGCGAACGGGTGAGTAACACGTG GGCAATCTGCCCTTCACTCTGGGACAAGCCCTGGAAACGGGGTCTAATACCGGATAGCAC TTCCACGGGCATCTGTGGGGGTTGAAAGCTCCGGCGGTGAAGGATGGGCCCGCGGCCTAT CAGCTTGTTGGTGAGGTAATGGCTCACCAAGGCGACGACGGGTAGCCGGCCTGAGAGGGC GACCGGCCACACTGGGACTGAGACACGGCCCAGACTCCTACGGGAGGCAGCAGTGGGGAA TATTGCACAATGGGCGCAAGCCTGATGCAGCGACGCCGCGTGAGGGATGACGGCCTTCGG GTTGTAAACCTCTTTCAGCAGGGAAGAAGCGAA…
TS41	TSA	C1	C1	white, dense, opaque, bumpy	6	Streptomyces spiroverticillatus strain NBRC 12821	NR_112582.1	98.58	Streptomyces sp.	Streptomyces	TGCAAGTCGAACGATGAAGCCCTTCGGGGTGGATTAGTGGCGAACGGGTGAGTAACACGT GGGCAATCTGCCCTTCACTCTGGGACAAGCCCTGGAAACGGGGTCTAATACCGGATAACA CTTCTCCCTGCATGGGGAGGGGTTAAAAGCTCCGGCGGTGAAGGATGAGCCCGCGGCCTA TCAGCTTGTTGGTGGGGTAATGGCCCACCAAGGCGACGACGGGTAGCCGGCCTGAGAGGG CGACCGGCCACACTGGGACTGAGACACGGCCCAGACTCCTACGGGAGGCAGCAGTGGGGA ATATTGCACAATGGGCGAAAGCCTGATGCAGCGACGCCGCGTGAGGGATGACGGCCTTCG GGTTGTAAACCTCTTTCAGCAGGGAAGAAGCGA…
TS3	TSA	C1A	C1	yellow-ocher, round, bumpy	6	Streptomyces tritici strain NEAU-A4	NR_159322.1	99.27	Streptomyces sp.	Streptomyces	AACGGGAGGCAGCAGTGGGGAATATTGCACAATGGGCGAAAGCCTGATGCAGCGACGCCG CGTGAGGGATGACGGCCTTCGGGTTGTAAACCTCTTTCAGCAGGGAAGAAGCGAAAGTGA CGGTACCTGCAGAAGAAGCGCCGGCTAACTACGTGCCAGCAGCCGCGGTAATACGTAGGG CGCAAGCGTTGTCCGGAATTATTGGGCGTAAAGAGCTCGTAGGCGGCTTGTCGCGTCGGA TGTGAAAGCCCGGGGCTTAACCCCGGGTCTGCATTCGATACGGGCAGGCTAGAGTGTGGT AGGGGAGATCGGAATTCCTGGTGTAGCGGGTGAAATGCGCAGATATCAGGAGGAACACCG GTGGCGAAGGCGGGATCTCTGGGCCATTACTGA…
TS93	TSA	C1B	C1	white, very small	11	Terrabacter aeriphilus strain 5414T-18	NR_116367.1	98.72	Terrabacter sp.	Terrabacter	TGCAGTCGAACGGTGACGATCAAGCTTGCTTGGTCTGATCAGTGGCGAACGGGTGAGTAA CACGTGAGTAACCTGCCCCAGACTCTGGGATAACCCCGGGAAACCGGAGCTAATACCGGA TACGACACCAATCCGCATGGGTATGGTGTGGAAAGTTTTTCGGTCTGGGATGGACTCGCG GCCTATCAGCTTGTTGGTGAGGTAGTGGCTCACCAAGGCGACGACGGGTAGCCGGCCTGA GAGGGCGACCGGCCACACTGGGACTGAGACACGGCCCAGACTCCTACGGGAGGCAGCAGT GGGGAATATTGCACAATGGGCGAAAGCCTGATGCAGCGACGCCGCGTGAGGGATGACGGC CTTCGGGTTGTAAACCTCTTTCAGCAGGGAAGA…
TS90	TSA	C3	C3	Beige, very small, round	11	Arthrobacter pascens strain DSM 20545	NR_026191.1	99.61	Arthrobacter sp.	Arthrobacter	TGCAAGTCGAACGATGATCCCCAGCTTGCTGGGGGGATTAGTGGCGAACGGGTGAGTAAC ACGTGAGTAACCTGCCCTTGACTCTGGGATAAGCCTGGGAAACTGGGTCTAATACCGGAT ATGACTCCTCATCGCATGGTGGGGGGTGGAAAGCTTTTGTGGTTTTGGATGGACTCGCGG CCTATCAGCTTGTTGGTGAGGTAATGGCTCACCAAGGCGACGACGGGTAGCCGGCCTGAG AGGGTGACCGGCCACACTGGGACTGAGACACGGCCCAGACTCCTACGGGAGGCAGCAGTG GGGAATATTGCACAATGGGCGCAAGCCTGATGCAGCGACGCCGCGTGAGGGATGACGGCC TTCGGGTTGTAAACCTCTTTCAGTAGGGAAGAA…
TS92	TSA	C3	C3	white, very small, round	11	Lentzea albidocapillata strain NBRC 100372	NR_112700.1	98.3	Lentzea sp.	Lentzea	TGCAGTCGAGCGGTAAGGCCCTTCGGGGTACACGAGCGGCGAACGGGTGAGTAACACGTG GGTAACCTGCCCTGTACTCTGGGATAAGCCTTGGAAACGAGGTCTAATACCGGATATGAC ACTGAATCGCATGGTTCGGTGTGGAAAGTTCCGGCGGTATGGGATGGACCCGCGGCCTAT CAGCTTGTTGGTGGGGTAATGGCCTACCAAGGCGACGACGGGTAGCCGGCCTGAGAGGGT GACCGGCCACACTGGGACTGAGACACGGCCCAGACTCCTACGGGAGGCAGCAGTGGGGAA TATTGCACAATGGGCGAAAGCCTGATGCAGCGACGCCGCGTGAGGGATGACGGCCTTCGG GTTGTAAACCTCTTTCAGCAGGGACGAAGCGCA…
TS91	TSA	C3	C3	white, dense, shiny, round	11	Staphylococcus piscifermentans strain ATCC 51136	NR_112035.1	99.03	Staphylococcus sp.	Staphylococcus	TGCAGTCGAGCGAACAGACGAGGAGCTTGCTCCTCTGACGTTAGCGGCGGACGGGTGAGT AACACGTGGGTAACCTACCTATAAGACTGGAATAACTCCGGGAAACCGGGGCTAATGCCG GATAATATGCAGAACCGCATGGTTCTGCAATGAAAGACGGTTTTGCTGTCACTTATAGAT GGACCCGCGCCGTATTAGCTAGTTGGTAAGGTAACGGCTTACCAAGGCAACGATACGTAG CCGACCTGAGAGGGTGATCGGCCACACTGGAACTGAGACACGGTCCAGACTCCTACGGGA GGCAGCAGA
TS52	TSA	C3	C3	white, opaque, bumpy	6	Streptomyces paradoxus strain NBRC 14887	NR_041167.1	99.55	Streptomyces sp.	Streptomyces	CAGTCGAACGATGAACCACATTCGGTGGGGATTAGTGGCGAACGGGTGAGTAACACGTGG GCAATCTGCCCTGCACTCTGGGACAAGCCCTGGAAACGGGGTCTAATACCGGATACTGAT CATCTTGGGCATCCAAGGTGTTCGAAAGCTCCGGCGGTGCAGGATGAGCCCGCGGCCTAT CAGCTTGTTGGTGAGGTAATGGCTCACCAAGGCGACGACGGGTAGCCGGCCTGAGAGGGC GACCGGCCACACTGGGACTGAGACACGGCCCAGACTCATACGGGAGGCAGCAGTGGGGAA TATTGCACAATGGGCGAAAGCCTGATGCAGCGACGCCGCGTGAGGGATGACGGCCTTCGG GTTGTAAACCTCTTTCAGCAGGGAAGAAGCGAA…
TS51	TSA	C3	C3	Beige, round, faint edge, opaque, dense	6	Streptomyces scopiformis strain A25	NR_114403.1	99.86	Streptomyces sp.	Streptomyces	TGCAGTCGAACGATGAAGCCCTTCGGGGTGGATTAGTGGCGAACGGGTGAGTAACACGTG GGCAATCTGCCCTTCACTCTGGGACAAGCCCTGGAAACGGGGTCTAATACCGGATAACAC TTCTTCGGGCATCTGAAGAGGTTAAAAGCTCCGGCGGTGAAGGATGAGCCCGCGGCCTAT CAGCTTGTTGGTGGGGTAATGGCCTACCAAGGCGACGACGGGTAGCCGGCCTGAGAGGGC GACCGGCCACACTGGGACTGAGACACGGCCCAGACTCCTACGGGAGGCAGCAGTGGGGAA TATTGCACAATGGGCGAAAGCCTGATGCAGCGACGCCGCGTGAGGGATGACGGCCTTCGG GTTGTAAACCTCTTTCAGCAGGGAAGAAGCGAA…
TS54	TSA	C3	C3	white, round, opaque, dense, small	6	Streptomyces seymenliensis strain B1041	NR_134823.1	99.41	Streptomyces sp.	Streptomyces	TGCAAGTCGAACGATGAACCACTTCGGTGGGGATTAGTGGCGAACGGGTGAGTAACACGT GGGCAATCTGCCCTTCACTCTGGGACAAGCCCTGGAAACGGGGTCTAATACCGGATAGCA CTTCCACGGGCATCTGTGGGGGTTGAAAGCTCCGGCGGTGAAGGATGGGCCCGCGGCCTA TCAGCTTGTTGGTGAGGTAATGGCTCACCAAGGCGACGACGGGTAGCCGGCCTGAGAGGG CGACCGGCCACACTGGGACTGAGACACGGCCCAGACTCCTACGGGAGGCAGCAGTGGGGA ATATTGCACAATGGGCGCAAGCCTGATGCAGCGACGCCGCGTGAGGGATGACGGCCTTCG GGTTGTAAACCTCTTTCAGCAGGGAAGAAGCGA…
SS24	SSE/HD	X1.1	X1.1	pink intense, white edge, irregular edge	11	Arthrobacter bussei strain KR32	NR_170399.1	98.11	Arthrobacter sp.	Arthrobacter	TGCAAGTCGAACGATGAACCTCACTTGTGGGGGGATTAGTGGCGAACGGGTGAGTAACAC GTGAGTAACCTGCCCTTGACTCTGGGATAAGCCTGGGAAACCGGGTCTAATACTGGATAC GACCTTCTGGCGCATGCCATGTTGGTGGAAAGCTTTTGTGGTTTTGGATGGACTCGCGGC CTATCAGCTTGTTGGTGGGGTAATGGCCTACCAAGGCGACGACGGGTAGCCGGCCTGAGA GGGTGACCGGCCACACTGGGACTGAGACACGGCCCAGACTCCTACGGGAGGCAGCAGTGG GGAATATTGCACAATGGGCGCAAGCCTGATGCAGCGACGCCGCGTGAGGGATGAAGGCCT TCGGGTTGTAAACCTCTTTCAGTAGGGAAGAAG…
SS3	SSE/HD	X1.1	X1.1	white, dense, shiny	6	Bacillus mojavensis strain IFO15718	NR_024693.1	99.1	Bacillus sp.	Bacillus	CTCCCTGATGTTAGCGGCGGACGGGTGAGTAACACGTGGGTAACCTGCCTGTAAGACTGG GATAACTCCGGGAAACCGGGGCTAATACCGGATGCTTGTTTGAACCGCATGGTTCAAACA TAAAAGGTGGCTTCGGCTACCACTTACAGATGGACCCGCGGCGCATTAGCTAGTTGGTGA GGTAACGGCTCACCAAGGCAACGATGCGTAGCCGACCTGAGAGGGTGATCGGCCACACTG GGACTGAGACACGGCCCAGACTCCTACGGGAGGCAGCAGTAGGGAATCTTCCGCAATGGA CGAAAGTCTGACGGAGCAACGCCGCGTGAGTGATGAAGGTTTTCGGATCGTAAAGCTCTG TTGTTAGGGAAGAACAAGTACCGTTCGAATAGG…
SS38	SSE/HD	X1.1A	X1.1	red, with white border, small	18	Belnapia moabensis strain CP2C	NR_042371.1	97.57	Belnapia sp.	Belnapia	TGCAGTCGCACGGGGGCTTCGGCCTTAGTGGCGGACGGGTGAGTAACGCGTAGGAACGTG TCTTGGGGTGGGGGATAACGCTGGGAAACTGGCGCTAATACCGCATGTCTGCTGTGGCAG AAAGCCTTCGGGTGCCTTGAGAGCGGCCTGCGTCCGATTAGCTTGTTGGTGGGGTAATGG CTTACCAAGGCGACGATCGGTAGCTGGTCTGAGAGGACGATCAGCCACACTGGGACTGAG ACACGGCCCAGACTCCTACGGGAGGCAGCAGTGGGGAATATTGGACAATGGGCGAAAGCC TGATCCAGCAATTCCGCGTGGGTGAAGAAGGTCTTCGGATTGTAAAGCCCTTTCGACGGG GACGATGATGACGGTACCCGTAGAAGAAGCCCC…
SS33	SSE/HD	X1.1B	X1.1	yellow, shiny	18	Labedella endophytica strain EGI 6500705	NR_134753.2	98.65	Labedella sp.	Labedella	TGCAGTCGAACGGTGAAAGAGGAGCTTGCTCCTCTGGATCAGTGGCGAACGGGTGAGTAA CACGTGAGTAACCTGCCCTTGACTCTGGGATAAGCGTTGGAAACGACGTCTAATACCGGA TATGAACCGTGGAGGCATCTCCTGCGGTTGGAAAGAATTTCGGTCAAGGATGGACTCGCG GCCTATCAGGTAGTTGGTGAGGTAACGGCTCACCAAGCCGACGACGGGTAGCCGGCCTGA GAGGGTGACCGGCCACACTGGGACTGAGACACGGCCCAGACTCCTACGGGAGGCAGCAGT GGGGAATATTGCACAATGGGCGAAAGCCTGATGCAGCAACGCCGCGTGAGGGACGACGGC CTTCGGGTTGTAAACCTCTTTTAGCAGGGAAGA…
SS39	SSE/HD	X1.1A	X1.1	Intense red, round,	18	Methylorubrum extorquens strain NCIMB 9399	NR_112231.1	99.57	Methylorubrum sp.	Methylorubrum	TGCAGTCGAACGGGCACCTTCGGGTGTCAGTGGCAGACGGGTGAGTAACACGTGGGAACG TACCCTTCGGTTCGGAATAACTCAGGGAAACTTGAGCTAATACCGGATACGCCCTTTTGG GGAAAGGTTTACTGCCGAAGGATCGGCCCGCGTCTGATTAGCTTGTTGGTGGGGTAACGG CCTACCAAGGCGACGATCAGTAGCTGGTCTGAGAGGATGATCAGCCACACTGGGACTGAG ACACGGCCCAGACTCCTACGGGAGGCAGCAGTGGGGAATATTGGACAATGGGCGCAAGCC TGATCCAGCCATGCCGCGTGAGTGATGAAGGCCTTAGGGTTGTAAAGCTCTTTTGTCCGG GACGATAATGACGGTACCGGAAGAATAAGCCCC…
SS26	SSE/HD	X1.1	X1.1	white, transparent, very mucous, big, round	11	Skermanella aerolata strain 5416T-32	NR_043929.1	98.09	Skermanella sp.	Skermanella	TGCAGTCGAACGAGGGCCCCGCTTCGGTGGGACCCTAGTGGCGCACGGGTGAGTAACGCG TGGGAACCTGCCCTGTGGTACGGAATAACTCCGGGAAACTGGAGCTAATACCGTATGTGT CTTGAGGGACAAAGATTTATCGCCATGGGATGGGCCCGCGTAGGATTAGCTTGTTGGTGG GGTAACGGCCTACCAAGGCTTCGATCCTTAGCTGGTCTGAGAGGATGATCAGCCACACTG GGACTGAGACACGGCCCAGACTCCTACGGGAGGCAGCAGTGGGGAATATTGGACAATGGG CGCAAGCCTGATCCAGCAATGCCGCGTGAGTGATGAAGGCCTTCGGGTTGTAAAGCTCTT TCGCACGCGACGATGATGACGGTAGCGTGAGAA…
SS37	SSE/HD	X1.1A	X1.1	white, transparent, very mucous, big, round	18	Skermanella rosea strain M1	NR_152076.1	98.56	Skermanella sp.	Skermanella	TGCAGTCGAACGAGGGCTTCGGCCCTAGTGGCGCACGGGTGAGTAACGCGTGGGAACCTG CCCTGTGGTACGGAATAACTCCGGGAAACTGGAGCTAATACCGTATGTGTCCCCCGGGAC AAAGATTCATCGCCACGGGATGGGCCCGCGTAGGATTAGCTTGTTGGTGGGGTAACGGCC TACCAAGGCTACGATCCTTAGCTGGTCTGAGAGGATGATCAGCCACACTGGGACTGAGAC ACGGCCCAGACTCCTACGGGAGGCAGCAGTGGGGAATATTGGACAATGGGCGCAAGCCTG ATCCAGCAATGCCGCGTGAGTGATGAAGGCCTTCGGGTTGTAAAGCTCTTTCGCACGCGA CGATGATGACGGTAGCGTGAGAAGAAGCCCCGG…
SS116	SSEHD + light	X1.1B	X1.1	white, round, irregular edge, shiny	30	Aeromicrobium fastidiosum strain KCTC 9576	NR_044983.2	98.46	Aeromicrobium sp.	Aeromicrobium	TGCAGTCGAGCGGTAAGGCCCTTCGGGGTACACGAGCGGCGAACGGGTGAGTAACACGTG AGCAATCTGCCCTTCTCTTTGGAATAACCATTGGAAACGATGGCTAATGCCGAATATGAC CCCCCTTCGCATGTTGGGGGGTGGAAAGCTCCGGCGGAGATGGATGAGCTCGCGGCCTAT CAGCTTGTTGGTGAGGTAATGGCTCACCAAGGCATTGACGGGTAGCCGGCCTGAGAGGGT GACCGGCCACACTGGGACTGAGACACGGCCCAGACTCCTACGGGAGGCAGCAGTGGGGAA TATTGGACAATGGGCGAAAGCCTGATCCAGCAACGCCGCGTGAGGGATGACGGCCTTCGG GTTGTAAACCTCTTTCAGCAGGGACGAAGCGAA…
SS119	SSEHD + light	X1.1B	X1.1	pink fuchsia, very small	30	Belnapia rosea strain CPCC 100156	NR_109297.1	96.92	Belnapia sp.	Belnapia	TGCAGTCGCACGGGGGCTTTGGCCTTAGTGGCGGACGGGTGAGTAACGCGTAGGAACGTG TCCTGGGATGGGGGATAACGCTGGGAAACTGGCGCTAATACCGCATGTCTGCTGAGGCAG AAAGCCTGTGAGGGTGTCTTGGGAGCGGCCTGCGTCCGATTAGCTTGTTGGTGGGGTAAA GGCTTACCAAGGCGACGATCGGTAGCTGGTCTGAGAGGACGATCAGCCACACTGGGACTG AGACACGGCCCAGACTCCTACGGGAGGCAGCAGTGGGGAATATTGGACAATGGGCGCAAG CCTGATCCAGCAATTCCGCGTGGATGAAGAAGGTCTTCGGATTGTAAAGTCCTTTCGGCG GGGACGATGATGACGGTACCCGCAGAAGAAGCC…
SS107	SSEHD + light	X1.1	X1.1	orange, round, opaque, dense	30	Mycolicibacterium poriferae strain ATCC 35087	NR_025235.1	98.35	Mycolicibacterium sp.	Mycolicibacterium	TGCAAGTCGAACGGAAAGGCCCCTTCGGGGGTACTCGAGTGGCGAACGGGTGAGTAACAC GTGGGTGATCTGCCCTGCACTTTGGGATAAGCCTGGGAAACTGGGTCTAATACCGAATAG GACTCCGGACTGCATGGTCTGGGGTGGAAAGCTTTTGCGGTGTGGGATGGGCCCGCGGCC TATCAGCTTGTTGGTGGGGTGATGGCCTACCAAGGCGACGACGGGTAGCCGGCCTGAGAG GGTGTCCGGCCACACTGGGACTGAGATACGGCCCAGACTCCTACGGGAGGCAGCAGTGGG GAATATTGCACAATGGGCGCAAGCCTGATGCAGCGACGCCGCGTGAGGGATGACGGCCTT CGGGTTGTAAACCTCTTTCGCCAGGGACGAAGC…
SS136	SSEHD + light	X1.1A	X1.1	yellow, round, transparent, shiny	30	Pseudarthrobacter polychromogenes strain DSM 20136	NR_026192.1	95.23	Pseudarthrobacter sp.	Pseudarthrobacter	TGCAGTCGAACGATGATTCCCGTGCTTGCACGGGTTGATTAGTGGCGAACGGGTGAGTAA CACGTGAGTAACCTGCCCTTGACTCTGGGATAAGCCTGGGAAACCGGGTCTAATACCGGA TATGACTGCCGGCCGCATGGTCTGGTGGTGGAAAGCTTTATTGCGGTTTTGGATGGACTC GCGGCCTATCAGCTTGTTGGTGAGGTAATGGCTCACCAAGGCGACGACGGGTAGCCGGCC TGAGAGGGTGACCGGCCACACTGGGACTGAGACACGGCCCAGACTCCTACGGGAGGCAGC AGTGGGGAATATTGCACAATGGGCGCAAGCCTGATGCAGCGACGCCGCGTGAGGGACGAA GGCCTTCGGGTTGTAAACCTCTTTCAGTAGGGA…
SS135	SSEHD + light	X1.1A	X1.1	pink, very small	30	Roseomonas aerilata strain 5420S-30	NR_044347.1	96.58	Roseomonas sp.	Roseomonas	TGCAGTCGCACGGGCAGCAATGTCAGTGGCGGACGGGTGAGTAACGCGTAGGAACATATC CAGAGGTGGGGGACAACCCCGGGAAACTGGGGCTAATACCGCATGAGAGCTGAGGCTCAA AGCAGTGATGCGCCTTTGGAGTGGCCTGCGTCCGATTAGCTTGTTGGTGGGGTAATGGCT TACCAAGGCGTCGATCGGTAGCTGGTCTGAGAGGACGACCAGCCACACTGGGACTGAGAC ACGGCCCAGACTCCTACGGGAGGCAGCAGTGGGGAATATTGGACAATGGGCGCAAGCCTG ATCCAGCAATGCCGCGTGGGTGAAGAAGGTCTTCGGATCGTAAAGCCCTTTCGACGGGGA CGATGATGACGGTACCCGTAGAAGAAGCCCCGG…
SS133	SSEHD + light	X1.1A	X1.1	pink fuchsia, shiny	30	Roseomonas hibiscisoli strain THG-N2.22	NR_157795.1	96.64	Roseomonas sp.	Roseomonas	TGCAGTCGCACGGGCAGCAATGTCAGTGGCGGACGGGTGAGTAACGCGTAGGGAAGTGTC CAGAGGTGGGGGACAACCCCGGGAAACTGGGGCTAATACCGCATATGTCCTGAGGGACAA AGCCGTGAGGCGCCTTTGGAGTTACCTGCGTCCGATTAGGTAGTTGGTGGGGTAAAGGCC TACCAAGCCGACGATCGGTAGCTGGTCTGAGAGGACGACCAGCCACACTGGGACTGAGAC ACGGCCCAGACTCCTACGGGAGGCAGCAGTGGGGAATATTGGACAATGGGCGCAAGCCTG ATCCAGCAATGCCGCGTGGGTGAAGAAGGTCTTCGGATCGTAAAGCCCTTTCGACGGGGA CGATGATGACGGTACCCGTAGAAGAAGCCCCGG…
TS80	TSA	X1.1B	X1.1	white, round, opaque, dense	6	Agreia pratensis strain P 229/10	NR_025460.1	96.61	Agreia sp.	Agreia	TGCAGTCGAACGATGAACTCCAGCTTGCTGGGGGGATTAGTGGCGAACGGGTGAGTAACA CGTGAGTAACCTGCCCCTGACTCTGGGATAAGCGCTGGAAACGGCGTCTAATACCGGATA TGACAATCGACGGCATCGTCTGGTTGTGGAAAGAATTTCGGTTGGGGATGGACTCGCGGC CTATCAGGTTGTTGGTGAGGTAATGGCTCACCAAGCCTACGACGGGTAGCCGGCCTGAGA GGGTGACCGGCCACACTGGGACTGAGACACGGCCCAGACTCCTACGGGAGGCAGCAGTGG GGAATATTGCACAATGGGCGCAAGCCTGATGCAGCAACGCCGCGTGAGGGACGACGGCCT TCGGGTTGTAAACCTCTTTTAGTAGGGAAGAAG…
TS69	TSA	X1.1B	X1.1	yellow, round, small, dense	6	Agrococcus jenensis strain DSM 9580	NR_026275.1	99.47	Agrococcus sp.	Agrococcus	TGCAGTCGAACGATGAAGGAGGAGCTTGCTCCTCCGGATTAGTGGCGAACGGGTGAGTAA TACGTGAGCAATGTGCCCTTGACTCTGGGATAAGCGCTGGAAACGGCGTCTAATACCGGA TACGACGATCGGAGGCATCTCCTGGTCGTGGAAAGAACTTCGGTCAAGGATCAGCTCACG GCCTATCAGCTAGTTGGTGAGGTAACGGCTCACCAAGGCGACGACGGGTAGCCGGCCTGA GAGGGTGACCGGCCACACTGGGACTGAGACACGGCCCAGACTCCTACGGGAGGCAGCAGT GGGGAATATTGCACAATGGGCGCAAGCCTGATGCAGCAACGCCGCGTGAGGGACGAAGGC CTTCGGGTTGTAAACCTCTTTTAGCAGGGAAGA…
TS143	TSA	X1.1	X1.1	pink, white edge	11	Arthrobacter bussei strain KR32	NR_170399.1	99.68	Arthrobacter sp.	Arthrobacter	TGCAAGTCGAACGATGAACCTCACTTGTGGGGGGATTAGTGGCGAACGGGTGAGTAACAC GTGAGTAACCTGCCCTTGACTCTGGGATAAGCCTGGGAAACCGGGTCTAATACTGGATAC GACCTTCTGGCGCATGCCATGTTGGTGGAAAGCTTTTGTGGTTTTGGATGGACTCGCGGC CTATCAGCTTGTTGGTGGGGTAATGGCCTACCAAGGCGACGACGGGTAGCCGGCCTGAGA GGGTGACCGGCCACACTGGGACTGAGACACGGCCCAGACTCCTACGGGAGGCAGCAGTGG GGAATATTGCACAATGGGCGCAAGCCTGATGCAGCGACGCCGCGTGAGGGATGAAGGCCT TCGGGTTGTAAACCTCTTTCAGTAGGGAAGAAG…
TS140	TSA	X1.1	X1.1	white beige, round, dense, shiny with faint edge	11	Arthrobacter humicola strain KV-653	NR_041546.1	99.69	Arthrobacter sp.	Arthrobacter	TGCAGTCGAACGATGATCCGGTGCTTGCACCGGGGATTAGTGGCGAACGGGTGAGTAACA CGTGAGTAACCTGCCCTTAACTCTGGGATAAGCCTGGGAAACTGGGTCTAATACCGGATA TGACTCCTCATCGCATGGTGGGGGGTGGAAAGCTTTATTGTGGTTTTGGATGGACTCGCG GCCTATCAGCTTGTTGGTGAGGTAATGGCTTACCAAGGCGACGACGGGTAGCCGGCCTGA GAGGGTGACCGGCCACACTGGGACTGAGACACGGCCCAGACTCCTACGGGAGGCAGCAGT GGGGAATATTGCACAATGGGCGCAAGCCTGATGCAGCGACGCCGCGTGAGGGATGACGGC CTTCGGGTTGTAAACCTCTTTCAGTAGGGAAGA…
TS75	TSA	X1.1B	X1.1	pink intense, round, with white border	6	Arthrobacter humicola strain KV-653	NR_041546.1	96.28	Arthrobacter sp.	Arthrobacter	TGCAGTCGAACGATGATCCGGTGCTTGCACCGGGGATTAGTGGCGAACGGGTGAGTAACA CGTGAGTAACCTGCCCTTGACTCTGGGATAAGCCTGGGAAACCGGGTCTAATACCGGATA TGACTGCCGGCCGCATGGCCTGGTGGTGGAAAGCTTTATTGCGGTTTTGGATGGACTCGC GGCCTATCAGCTTGTTGGCGGGGTAATGGCCCACCAAGGCGACGACGGGTAGCCGGCCTG AGAGGGTGACCGGCCACACTGGGACTGAGACACGGCCCAGACTCCTACGGGAGGCAGCAG TGGGGAATATTGCACAATGGGCGCAAGCCTGATGCAGCGACGCCGCGTGAGGGATGAAGG CCTTCGGGTTGTAAACCTCTTTCAGTAGGGAAG…
TS28	TSA	X1.1	X1.1	yellow, shiny, dense	6	Arthrobacter koreensis strain CA15-8	NR_025665.1	97.94	Arthrobacter sp.	Arthrobacter	TGCAGTCGACGATGACTTCTGTGCTTGCACAGAATGATTAGTGGCGAACGGGTGAGTAAC ACGTGAGTAACCTGCCCTTGACTTCGGGATAAGCCTGGGAAACCGGGTCTAATACCGGAT ACGACCTCCTGGCGCATGCCATGGGGGTGGAAAGCTTTATGCGGTTTTGGATGGACTCGC GGCCTATCAGCTTGTTGGCGGGGTAATGGCCCACCAAGGCGACGACGGGTAGCCGGCCTG AGAGGGTGACCGGCCACACTGGGACTGAGACACGGCCCAGACTCCTACGGGAGGCAGCAG TGGGGAATATTGCACAATGGGCGAAAGCCTGATGCAGCGACGCCGCGTGAGGGACGAATG CCTTCGGGTTGTAAACCTCTTTCAGCAGGGAAG…
TS79	TSA	X1.1B	X1.1	white, round, dense	6	Arthrobacter pascens strain DSM 20545	NR_026191.1	98.93	Arthrobacter sp.	Arthrobacter	TGCAGTCGACGATGATCTCCGAGCTTGCTGGGGGGATTAGTGGCGAACGGGTGAGTAACA CGTGAGTAACCTGCCCTTAACTCTGGGATAAGCCTGGGAAACTGGGTCTAATACCGGATA TGACTCCTCATCGCATGGTGGGGGGTGGAAAGCTTTTTGTGGTTTTGGATGGACTCGCGG CCTATCAGCTTGTTGGTGAGGTAATGGCTTACCAAGGCGACGACGGGTAGCCGGCCTGAG AGGGTGACCGGCCACACTGGGACTGAGACACGGCCCAGACTCCTACGGGAGGCAGCAGTG GGGAATATTGCACAATGGGCGCAAGCCTGATGCAGCGACGCCGCGTGAGGGATGACGGCC TTCGGGTTGTAAACCTCTTTCAGTAGGGAAGAA…
TS136	TSA	X1.1	X1.1	light pink, very small, dense	11	Arthrobacter pityocampae strain Tp2	NR_133969.1	97.48	Arthrobacter sp.	Arthrobacter	TGCAGTCGAACGATGAAGCCAGCTTGCTGGTGGATTAGTGGCGAACGGGTGAGTAACACG TGAGTAACCTGCCCTTGACTCTGGGATAAGCCTGGGAAACCGGGTCTAATACTGGATACG ACCTTCCCACGCATGTGGTGTTGGTGGAAAGCTTTTGTGGTTTTGGATGGACTCGCGGCC TATCAGCTTGTTGGTGGGGTAATGGCCTACCAAGGCGACGACGGGTAGCCGGCCTGAGAG GGTGACCGGCCACACTGGGACTGAGACACGGCCCAGACTCCTACGGGAGGCAGCAGTGGG GAATATTGCACAATGGGCGCAAGCCTGATGCAGCGACGCCGCGTGAGGGATGAAGGCCTT CGGGTTGTAAACCTCTTTCAGTAGGGAAGAAGC…
TS108	TSA	X1.1B	X1.1	pink intense, dense, bumpy	11	Arthrobacter pityocampae strain Tp2	NR_133969.1	99.14	Arthrobacter sp.	Arthrobacter	TGCAGTCGAACGATGAACCTCACTTGTGGGGGGATTAGTGGCGAACGGGTGAGTAACACG TGAGTAACCTGCCCTTGACTCTGGGATAAGCCTGGGAAACCGGGTCTAATACTGGATACG ACCTTCCCGCGCATGCGGTGTTGGTGGAAAGCTTTTGCGGTTTTGGATGGACTCGCGGCC TATCAGCTTGTTGGTGGGGTAATGGCCTACCAAGGCGACGACGGGTAGCCGGCCTGAGAG GGTGACCGGCCACACTGGGACTGAGACACGGCCCAGACTCCTACGGGAGGCAGCAGTGGG GAATATTGCACAATGGGCGCAAGCCTGATGCAGCGACGCCGCGTGAGGGATGAAGGCCTT CGGGTTGTAAACCTCTTTCAGTAGGGAAGAAGC…
TS72	TSA	X1.1B	X1.1	yellow, round, irregular edge	6	Arthrobacter tecti strain LMG 22282	NR_042251.1	98.98	Arthrobacter sp.	Arthrobacter	TGCAAGTCGAACGATGAAGCGGTGCTTGCACCGTGGATTAGTGGCGAACGGGTGAGTAAC ACGTGAGTAACCTGCCCTTGACTCTGGGATAAGCCTGGGAAACTGGGTCTAATACTGGAT ATGACCTTCCATCGCATGGTGGTTGGTGGAAAGCTTTTGTGGTTTTGGATGGACTCGCGG CCTATCAGCTTGTTGGTGGGGTAATGGCCTACCAAGGCGACGACGGGTAGCCGGCCTGAG AGGGTGGACGGCCACACTGGGACTGAGACACGGCCCAGACTCCTACGGGAGGCAGCAGTG GGGAATATTGCACAATGGGCGCAAGCCTGATGCAGCGACGCCGCGTGAGGGATGAAGGCC TTCGGGTTGTAAACCTCTTTCAGTAGGGAAGAA…
TS110	TSA	X1.1B	X1.1	white, very small, round	11	Arthrobacter tumbae strain LMG 19501	NR_042078.1	99.52	Arthrobacter sp.	Arthrobacter	TGCAGTCGAACGATGATCTCCAGCTTGCTGGGGGGATTAGTGGCGAACGGGTGAGTAACA CGTGAGTAACCTGCCCTTGACTCTGGGATAAGCCTGGGAAACTGGGTCTAATACTGGATA CGACCTTCCATCGCATGGTGGTTGGTGGAAAGCTTTTGTGGTTTTGGATGGACTCGCGGC CTATCAGCTTGTTGGTGGGGTAATGGCCTACCAAGGCGACGACGGGTAGCCGGCCTGAGA GGGTGGACGGCCACACTGGGACTGAGACACGGCCCAGACTCCTACGGGAGGCAGCAGTGG GGAATATTGCACAATGGGCGCAAGCCTGATGCAGCGACGCCGCGTGAGGGATGAAGGCCT TCGGGTTGTAAACCTCTTTCAGTAGGGAAGAAG…
TS73	TSA	X1.1B	X1.1	yellow/white, round, irregular edge	6	Bacillus foraminis strain CV53	NR_042274.1	97.96	Bacillus sp.	Bacillus	TGCAGTCGAGCGAATCGGAGGGAGCTTGCTCCCAAAGATTAGCGGCGGACGGGTGAGTAA CACGTGGGCAACCTGCCTGTAAGACTGGGATAACTTCGGGAAACCGGAGCTAATACCGGA TAATCCTTTTCCTCACATGAGGGAAAGCTGAAAGACGGTTTCGGCTGTCACTTACAGATG GGCCCGCGGCGCATTAGCTAGTTGGTGAGGTAACGGCTCACCAAGGCGACGATGCGTAGC CGACCTGAGAGGGTGATCGGCCACACTGGGACTGAGACACGGCCCAGACTCCTACGGGAG GCAGCAGTAGGGAATCTTCCGCAATGGACGAAAGTCTGACGGAGCAACGCCGCGTGAGCG AAGAAGGCCTTCGGGTCGTAAAGCTCTGTTGTC…
TS24	TSA	X1.1	X1.1	white, mucous, shiny	6	Bacillus iocasae strain S36	NR_158045.1	95.5	Bacillus sp.	Bacillus	TGCGAGTCGAGCGGACTTGATGGGAGCTTGCTGCGCCGTGATAGTTAGCGGCGGACGGGT GAGTAACACGGGGGCAACCTACCTTTAAGACTGGGATAACTTCGGGAAACCGGAGCTAAT ACCGGATAACATGTAAGACCACATGGTCTTACATTGAAAGATGGCTTCGGCTATCACTTA TAGATGGGCCCGCGGCGCATTAGCTAGTTGGTGAGGTAATGGCTCACCAAGGCGACGATG CGTAGCCGACCTGAGAGGGTGATCGGCCACACTGGGACTGAGACACGGCCCAGACTCCTA CGGGAGGCAGCAGTAGGGAATCTTCCGCAATGGACGAAAGTCTGACGGAGCAACGCCGCG TGAACGATGAAGGCTTTCGGGTCGTAAAGTTCT…
TS15	TSA	X1.1A	X1.1	white/transparent, with concentric circles	6	Bacillus thioparans strain BMP-1	NR_043762.1	99.7	Bacillus sp.	Bacillus	TGCGAGTCGAGCGGATCTTCATTAGCTTGCTTTTGAAGATCAGCGGCGGACGGGTGAGTA ACACGTGGGCAACCTGCCTGTAAGACTGGGATAACTTCGGGAAACCGGAGCTAATACCGG ATAATCCTTTCCCTCACATGAGGGAAAGCTGAAAGACGGTTTCGGCTGTCACTTACAGAT GGGCCCGCGGCGCATTAGCTAGTTGGTGAGGTAACGGCTCACCAAGGCAACGATGCGTAG CCGACCTGAGAGGGTGATCGGCCACACTGGGACTGAGACACGGCCCAGACTCCTACGGGA GGCAGCAGTAGGGAATCTTCCGCAATGGACGAAAGTCTGACGGAGCAACGCCGCGTGAAC GATGAAGGCTTTCGGGTCGTAAAGTTCTGTTGT…
TS152	TSA	X1.1	X1.1	Pink , small, white edge	18	Blastococcus aggregatus strain DSM 4725	NR_114864.1	98.78	Blastococcus sp.	Blastococcus	TGCAGTCGACGGTGAACCCGCTTCGGTGGGGGATCAGTGGCGAACGGGTGAGTAACACGT GGGCAACCTGCCCTCAGCTCTGGGATAACTCCAAGAAATTGGGGCTAATACTGGATATGA CCGCTGACCGCATGGTCTGGTGGTGGAAAGATTTATCGGCTGGGGATGGGCCCGCGGCCT ATCAGCTTGTTGGTGGGGTAGTGGCCTACCAAGGCGACGACGGGTAGCCGGCCTGAGAGG GTGACCGGCCACACTGGGACTGAGACACGGCCCAGACTCCTACGGGAGGCAGCAGTGGGG AATATTGCGCAATGGGCGAAAGCCTGACGCAGCGACGCCGCGTGGGGGATGACGGCCTTC GGGTTGTAAACCTCTTTCAGCAGGGACGAAGCG…
TS142	TSA	X1.1	X1.1	white, round, very small, dense, opaque	11	Cellulomonas cellasea strain NRS-124	NR_037077.1	97.78	Cellulomonas sp.	Cellulomonas	TGCAGTCGAACGGTGAGGACGGGGCTTGCCCTGTCTGATCAGTGGCGAACGGGTGAGTAA CACGTGAGTAACCTGCCCTTGACTCTGGGATAACCGCGGGAAACGGCGGCTAATACCGGA TATGAGACGTACAGGCATCTGTTGCGTCTGGAAAGATTTATCGGTCAAGGATGGGCTCGC GGCCTATCAGCTTGTTGGTGGGGTGATGGCCTACCAAGGCGACGACGGGTAGCCGGCCTG AGAGGGCGACCGGCCACACTGGGACTGAGACACGGCCCAGACTCCTACGGGAGGCAGCAG TGGGGAATATTGCACAATGGGCGCAAGCCTGATGCAGCGACGCCGCGTGAGGGATGAAGG CCTTCGGGTTGTAAACCTCTTTCAGCAGGGAAG…
TS27	TSA	X1.1	X1.1	pink/orange, faint edge, dense but shiny	6	Clavibacter michiganensis subsp. californiensis strain C55	NR_134712.1	99.86	Clavibacter sp.	Clavibacter	TGCAGTCGAACGGTGATGTCAGAGCTTGCTCTGGCGGATCAGTGGCGAACGGGTGAGTAA CACGTGAGTAACCTGCCCCCGACTCTGGGATAACTGCTAGAAATGGTAGCTAATACCGGA TATGACGACTGGCCGCATGGTCTGGTCGTGGAAAGAATTTCGGTTGGGGATGGACTCGCG GCCTATCAGGTTGTTGGTGAGGTAATGGCTCACCAAGCCTACGACGGGTAGCCGGCCTGA GAGGGTGACCGGCCACACTGGGACTGAGACACGGCCCAGACTCCTACGGGAGGCAGCAGT GGGGAATATTGCACAATGGGCGCAAGCCTGATGCAGCAACGCCGCGTGAGGGATGACGGC CTTCGGGTTGTAAACCTCTTTTAGTAGGGAAGA…
TS144	TSA	X1.1	X1.1	orange/pink, shiny, round, small	11	Clavibacter michiganensis subsp. tessellarius strain ATCC 33566	NR_118871.1	95.99	Clavibacter sp.	Clavibacter	TGCAGTCGAACGATGAACTCCAGCTTGCTGGGGGGATTAGTGGCGAACGGGTGAGTAACA CGTGAGTAACCTGCCCCTGACTCTGGGATAAGCGCTGGAAACGGCGTCTAATACCGGATA TGACAATCGACGGCATCGTCTGGTTGTGGAAAGAATTTCGGTTGGGGATGGACTCGCGGC CTATCAGGTTGTTGGTGAGGTAATGGCTCACCAAGCCTACGACGGGTAGCCGGCCTGAGA GGGTGACCGGCCACACTGGGACTGAGACACGGCCCAGACTCCTACGGGAGGCAGCAGTGG GGAATATTGCACAATGGGCGCAAGCCTGATGCAGCAACGCCGCGTGAGGGACGACGGCCT TCGGGTTGTAAACCTCTTTTAGTAGGGAAGAAG…
TS14	TSA	X1.1A	X1.1	yellow intense, shiny, dense, mucous	6	Curtobacterium pusillum strain DSM 20527	NR_042315.1	99.83	Curtobacterium sp.	Curtobacterium	TGCAAGTCGAACGATGATGCCCAGCTTGCTGGGTGGATTAGTGGCGAACGGGTGAGTAAC ACGTGAGTAACCTGCCCCTGACTCTGGGATAAGCGTTGGAAACGACGTCTAATACTGGAT ATGATCACTGGCCGCATGGTCTGGTGGTGGAAAGATTTTTTGGTTGGGGATGGACTCGCG GCCTATCAGCTTGTTGGTGAGGTAATGGCTCACCAAGGCGACGACGGGTAGCCGGCCTGA GAGGGTGACCGGCCACACTGGGACTGAGACACGGCCCAGACTCCTACGGGAGGCAGCAGT GGGGAATATTGCACAATGGGCGAAAGCCTGATGCAGCAACGCCGCGTGAGGGATGACGGC CTTCGGGTTGTAAACCTCTTTTAGTAGGGAAGA…
TS88	TSA	X1.1B	X1.1	white, round, dense, small	6	Herbiconiux ginsengi strain wged11	NR_043879.1	96.16	Herbiconiux sp.	Herbiconiux	TGCAGTCGAACGATGAAGCTCCAGCTGTGCTGGGGGGGATTAGTGGCGAACGGGTGAGTA ACACGTGAGTAACCTGCGCCCTGACTCTGGGATAAGCGCTGGAAACGGCGTCTAATACCG GATATGACAATCGACGGCATCGTCTGGTTGTGGAAAGAATTTCGGTTGGGGATGGACTCG CGGCCTATCAGGTTGTTGGTGAGGTAATGGCTCACCAAGCCTACGACGGGTAGCCGGCCT GAGAGGGTGACCGGCCACACTGGGACTGAGACACGGCCCAGACTCCTACGGGAGGCAGCA GTGGGGAATATTGCACAATGGGCGCAAGCCTGATGCAGCAACGCCGCGTGAGGGACGACG GCCTTCGGGTTGTAAACCTCTTTTAGTAGGGAA…
TS20	TSA	X1.1A	X1.1	yellow, dense	6	Kocuria arsenatis strain CM1E1	NR_148610.1	99.34	Kocuria sp.	Kocuria	TGCAGTCGACGCTGAAGCTTGGTGCTTGCACTGGGTGGATGAGTGGCGAACGGGTGAGTA ATACGTGAGTAACCTGCCCTTGACTCTGGGATAAGCCTGGGAAACTGGGTCTAATACTGG ATACGACATGTCACCGCATGGTGGTGTGTGGAAAGGGTTTTACTGGTTTTGGATGGGCTC ACGGCCTATCAGCTTGTTGGTGGGGTAATGGCTCACCAAGGCGACGACGGGTAGCCGGCC TGAGAGGGTGACCGGCCACACTGGGACTGAGACACGGCCCAGACTCCTACGGGAGGCAGC AGA
TS17	TSA	X1.1A	X1.1	white, shiny, dense	6	Kocuria polaris strain CMS 76or	NR_028924.1	98.2	Kocuria sp.	Kocuria	TGCAGTCGAACGATGATGCCCAGCTTGCTGGGCGGATTAGTGGCGAACGGGTGAGTAATA CGTGAGTAACCTGCCCTTGACTCTGGGATAAGCCTGGGAAACTGGGTCTAATACTGGATA CTACCGTCCACCGCATGGTGGGTGGTGGAAAGGGTTTTACTGGTTTTGGATGGGCTCACG GCCTATCAGCTTGTTGGTGGGGTAATGGCTCACCAAGGCGACGACGGGTAGCCGGCCTGA GAGGGTGACCGGCCACACTGGGACTGAGACACGGCCCAGACTCCTACGGGAGGCAGCAGT GGGGAATATTGCACAATGGGCGGAAGCCTGATGCAGCGACGCCGCGTGAGGGATGACGGC CTTCGGGTTGTAAACCTCTTTCAGTAGGGAAGA…
TS78	TSA	X1.1B	X1.1	Dark orange, round, dense	6	Kocuria salina strain Hv14b	NR_159199.1	98.95	Kocuria sp.	Kocuria	TGCAGTCGAACGATGATGCCCAGCTTGCTGGGCGGATTAGTGGCGAACGGGTGAGTAATA CGTGAGTAACCTGCCCTTGACTCTGGGATAAGCCTGGGAAACTGGGTCTAATACTGGATA CTACTGTTCATCGCATGGTGGGTGGTGGAAAGGGTTTTACTGGTTTTGGATGGGCTCACG GCCTATCAGCTTGTTGGTGGGGTAATGGCTCACCAAGGCGACGACGGGTAGCCGGCCTGA GAGGGTGACCGGCCACACTGGGACTGAGACACGGCCCAGACTCCTACGGGAGGCAGCAGT GGGGAATATTGCACAATGGGCGGAAGCCTGATGCAGCGACGCCGCGTGAGGGATGACGGC CTTCGGGTTGTAAACCTCTTTCAGTAGGGAAGA…
TS21	TSA	X1.1A	X1.1	white/pink, small	6	Lentzea flaviverrucosa strain AS4.0578	NR_028763.1	99.08	Lentzea sp.	Lentzea	TACGGGAGGCAGCAGTGGGGAATATTGCACAATGGGCGAAAGCCTGATGCAGCGACGCCG CGTGAGGGATGACGGCCTTCGGGTTGTAAACCTCTTTCAGCAGGGACGAAGCGCAAGTGA CGGTACCTGCAGAAGAAGCACCGGCTAACTACGTGCCAGCAGCCGCGGTAATACGTAGGG TGCGAGCGTTGTCCGGAATTATTGGGCGTAAAGAGCTCGTAGGCGGTTTGTCGCGTCGGC CGTGAAAACTTGGGGCTTAACTCCAAGCTTGCGGTCGATACGGGCAGACTTGAGTTCGGC AGGGGAGACTGGAATTCCTGGTGTAGCGGTGAAATGCGCAGATATCAGGAGGAACACCGG TGGCGAAGGCGGGTCTCTGGGCCGACACTGACG…
TS109	TSA	X1.1B	X1.1	yellow/white, small, round	11	Nocardioides perillae strain I10A-01402	NR_109521.1	95.93	Nocardioides sp.	Nocardioides	TGCAGTCGAGCGGTAAGGCCCTTTCGGGGGTACACGAGCGGCGAACGGGTGAGTAACACG TGAGTAATCTGCCCTCCACTTCGGGATAAGCCTCGGAAACGGGGTCTAATACCGGATATG ACGACTGCATGCATGTGTGGTTGTGGAAAGTTTTTTCGGTGGGGGATGT
TS112	TSA	X1.1B	X1.1	orange/white, round, opaque, small	11	Okibacterium fritillariae strain VKM Ac-2059	NR_024755.1	96.36	Okibacterium sp.	Okibacterium	TGCAGTCGAACGATGAACTCCAGCTTGCTGGGGGGATTAGTGGCGAACGGGTGAGTAACA CGTGAGTAACCTGCCCCTGACTCTGGGATAAGCGCTGGAAACGGCGTCTAATACCGGATA TGACAATCGACGGCATCGTCTGGTTGTGGAAAGAATTTCGGTTGGGGATGGACTCGCGGC CTATCAGGTTGTTGGTGAGGTAATGGCTCACCAAGCCTACGACGGGTAGCCGGCCTGAGA GGGTGACCGGCCACACTGGGACTGAGACACGGCCCAGACTCCTACGGGAGGCAGCAGTGG GGAATATTGCACAATGGGCGCAAGCCTGATGCAGCAACGCCGCGTGAGGGACGACGGCCT TCGGGTTGTAAACCTCTTTTAGTAGGGAAGAAG…
TS70	TSA	X1.1B	X1.1	orange/pink, round, irregular edge, shiny	6	Paenarthrobacter nitroguajacolicus strain G2-1	NR_027199.1	97.36	Paenarthrobacter sp.	Paenarthrobacter	TGCAGTCGAACGATGAAGCCAGCTTGCTGGTGGATTAGTGGCGAACGGGTGAGTAACACG TGAGTAACCTGCCCTTGACTCTGGGATAAGCCTGGGAAACCGGGTCTAATACTGGATACG ACCTCCGGCCGCATGGTCTGGTGGTGGAAAGCTTTTTTGTGGTTTTGGATGGACTCGCGG CCTATCAGCTTGTTGGTGGGGTAATGGCCTACCAAGGCGACGACGGGTAGCCGGCCTGAG AGGGTGACCGGCCACACTGGGACTGAGACACGGCCCAGACTCCTACGGGAGGCAGCAGTG GGGAATATTGCACAATGGGCGCAAGCCTGATGCAGCGACGCCGCGTGAGGGATGAAGGCC TTCGGGTTGTAAACCTCTTTCAGTAGGGAAGAA…
TS111	TSA	X1.1B	X1.1	pink intense	11	Paenarthrobacter nitroguajacolicus strain G2-1	NR_027199.1	96.78	Paenarthrobacter sp.	Paenarthrobacter	TGCAGTCGACGATGAAGCCAGCTTGCTGGTGGATTAGTGGCGAACGGGTGAGTAACACGT GAGTAACCTGCCCTTGACTCTGGGATAAGCCTGGGAAACCGGGTCTAATACTGGATACGA CCTCCGGCCGCATGGTCTGGTGGTGGAAAGCTTTTTTGTGGTTTTGGATGGACTCGCGGC CTATCAGCTTGTTGGTGGGGTAATGGCCTACCAAGGCGACGACGGGTAGCCGGCCTGAGA GGGTGACCGGCCACACTGGGACTGAGACACGGCCCAGACTCCTACGGGAGGCAGCAGTGG GGAATATTGCACAATGGGCGCAAGCCTGATGCAGCGACGCCGCGTGAGGGATGAAGGCCT TCGGGTTGTAAACCTCTTTCAGTAGGGAAGAAG…
TS25	TSA	X1.1	X1.1	light pink, faint edge, transparent	6	Patulibacter americanus strain CP177-2	NR_042369.1	99.43	Patulibacter sp.	Patulibacter	TGCAGTGGAGCGACGAACCGGGGCTTGCCCCGGGGCAGAGCCGCGAACGGGTGAGTAACA CGTGGGTTACCTGCCCCGATGACCGGGACAACCCGTCGAAAGACGGGCTAATACCGGATG TGCCCCTTGGGGGAAAGGAAGCTTCGGCCTCCGCATCGGGATGGGCCCGCGGCGCATTAG CTTGTTGGTGGGGTAATGGCCTACCAAGGCGACGATGCGTAGCTGGTCTGAGAGGACGAT CAGCCACACTGGGACTGAGACACGGCCCAGACTCCTACGGGAGGCAGCAGTGGGGAATCT TGCACAATGCGCGAAAGCGTGATGCAGCAACGCCGCGTGCGGGAAGAAGGCCTTAGGGTT GTAAACCGCTTTCAGTTGGGACGAAGCTTCACA…
TS26	TSA	X1.1	X1.1	yellow, shiny	6	Planococcus halocryophilus Or1	NR_118149.2	95.5	Planococcus sp.	Planococcus	TGCAGTCGAGCGGAACACTTGGAGCTTGCTCCAAGCGTTTAGCGGCGGACGGGTGAGTAA CACGTGGGCAACCTGCCCTGCAGATCGGGATAACTCCGGGAAACCGGTGCTAATACCGAA TAGTTTGCAACCTCTCCTGAGGTTGTACGGAAAGACGGTTTCGGCTGTCACTGCAGGATG GGCCCGCGGCGCATTAGCTAGTTGGTGGGGTAACGGCCCACCAAGGCGACGATGCGTAGC CCACCTGAGAGGGTGATCGGCCACACTGGGACTGAAACACGGCCCAGACTCCTACGGGAG GCAGCAGTAGGGAATCTTCCGCAATGGACGCAAGTCTGACGGAACAACGCCCCGTGAGTG ACGAAGGTTTTCGGATCGTAAAACTCTGTTGTG…
TS77	TSA	X1.1B	X1.1	yellow transparent, round	6	Planococcus plakortidis strain AS/ASP6 (II)	NR_109414.1	97.62	Planococcus sp.	Planococcus	TGCGAGTCGAGCGGACACTTGGAGCTTGCTCCAAGCGTTTAGCGGCGGACGGGTGAGTAA CACGTGGGCAACCTGCCCTGCAGATCGGGATAACTCCGGGAAACCGGTGCTAATACCGAA TAGTTTGCAACCTCTCCTGAGGTTGGACGGAAAGACGGTTTCGGCTGTCACTGCAGGATG GGCCCGCGGCGCATTAGCTAGTTGGTGGGGTAACGGCCCACCAAGGCGACGATGCGTAGC CGACCTGAGAGGGTGATCGGCCACACTGGGACTGAGACACGGCCCAGACTCCTACGGGAG GCAGCAGTAGGGAATCTTCCGCAATGGACGCAAGTCTGACGGAGCAACGCCGCGTGAGTG ACGAAGGTTTTCGGATCGTAAAACTCTGTTGTG…
TS107	TSA	X1.1B	X1.1	orange, opaque, round, irregular edge	11	Planomicrobium soli strain XN13	NR_134133.1	96.92	Planomicrobium sp.	Planomicrobium	TGCAGTCGAGCGGAACCGGAGAGCTTGCTCTTTGGTTTAGCGGCGGACGGGTGAGTAACA CGTGGGCAACCTGCCCTGCAGATCGGGATAACTCCGGGAAACCGGTGCTAATACCGAATA GTTTGGGGCCTCTCCTGAGGCCCCACGGAAAGACGGTTTCGGCTGTCACTGCAGGATGGG CCCGCGGCGCATTAGCTAGTTGGTGGGGTAACGGCCCACCAAGGCGACGATGCGTAGCCG ACCTGAGAGGGTGATCGGCCACACTGGGACTGAGACACGGCCCAGACTCCTACGGGAGGC AGCAGTAGGGAATCTTCCGCAATGGACGCAAGTCTGACGGAGCAACGCCGCGTGAGTGAC GAAGGTTTTCGGATCGTAAAACTCTGTTGTGAG…
TS89	TSA	X1.1B	X1.1	pink, small	6	Pseudarthrobacter equi strain IMMIB L-1606	NR_117032.1	96.99	Pseudarthrobacter sp.	Pseudarthrobacter	TGCAGTCGACGATGATCCGGTGCTTGCACCGGGGATTAGTGGCGAACGGGTGAGTAACAC GTGAGTAACCTGCCCTTGACTCTGGGATAAGCCTGGGAAACCGGGTCTAATACCGGATAT GACTGCCGGCCGCATGGCCTGGTGGTGGAAAGCTTTATTGCGGTTTTGGATGGACTCGCG GCCTATCAGCTTGTTGGCGGGGTAATGGCCCACCAAGGCGACGACGGGTAGCCGGCCTGA GAGGGTGACCGGCCACACTGGGACTGAGACACGGCCCAGACTCCTACGGGAGGCAGCAGT GGGGAATATTGCACAATGGGCGCAAGCCTGATGCAGCGACGCCGCGTGAGGGATGAAGGC CTTCGGGTTGTAAACCTCTTTCAGTAGGGAAGA…
TS71	TSA	X1.1B	X1.1	light yellow, round, shiny	6	Pseudarthrobacter oxydans strain DSM 20119	NR_026236.1	99.47	Pseudarthrobacter sp.	Pseudarthrobacter	TGCAGTCGAACGATGATGGGAGCTTGCTCCTGGATTAGTGGCGAACGGGTGAGTAACACG TGAGTAACCTGCCCTTAACTCTGGGATAAGCCTGGGAAACTGGGTCTAATACCGGATATG ACTCCTCATCGCATGGTGGGGGGTGGAAAGCTTTTTGTGGTTTTGGATGGACTCGCGGCC TATCAGCTTGTTGGTGAGGTAATGGCTCACCAAGGCGACGACGGGTAGCCGGCCTGAGAG GGTGACCGGCCACACTGGGACTGAGACACGGCCCAGACTCCTACGGGAGGCAGCAGTGGG GAATATTGCACAATGGGCGCAAGCCTGATGCAGCGACGCCGCGTGAGGGATGACGGCCTT CGGGTTGTAAACCTCTTTCAGTAGGGAAGAAGC…
TS138	TSA	X1.1	X1.1	white/yellow, small, round	11	Staphylococcus piscifermentans strain ATCC 51136	NR_112035.1	99.42	Staphylococcus sp.	Staphylococcus	AGGCAGCAGTAGGGAATCTTCCGCAATGGGCGAAAGCCTGACGGAGCAACGCCGCGTGAG TGATGAAGGTCTTCGGATCGTAAAACTCTGTTATTAGGGAAGAACAAGTGCGTAGGTAAC TATGCGCACCTTGACGGTACCTAATCAGAAAGCCACGGCTAACTACGTGCCAGCAGCCGC GGTAATACGTAGGTGGCAAAGCGTTATCCGGAATTATTGGGCGTAAAGCGCGCGTAGGCG GTTTTTTAAGTCTGATGTGAAAGCCCACGGCTCAACCGTGGGAGGGTCATTGGAAACTGG AAAACTTGAGTGCAGAAGAGGAAAGTGGAATTCCATGTGTAGCGG
SS31	SSE/HD	X1.2	X1.2	red, small	18	Belnapia moabensis strain CP2C	NR_042371.1	98.71	Belnapia sp.	Belnapia	TGCAGTCGCACGGGGGCTTCGGCTCTAGTGGCGGACGGGTGAGTAACGCGTAGGAACGTG TCTTGGGGTGGGGGATAACGCTGGGAAACTGGCGCTAATACCGCATGTCTGCTGCGGCAG AAAGCCTTCGGGTGCCTTGAGAGCGGCCTGCGTCCGATTAGCTTGTTGGTGGGGTAATGG CTTACCAAGGCGACGATCGGTAGCTGGTCTGAGAGGACGATCAGCCACACTGGGACTGAG ACACGGCCCAGACTCCTACGGGAGGCAGCAGTGGGGAATATTGGACAATGGGCGAAAGCC TGATCCAGCAATTCCGCGTGGGTGAAGAAGGTCTTCGGATTGTAAAGCCCTTTCGACAGG GACGATGATGACGGTACCTGTAGAAGAAGCCCC…
SS47	SSE/HD	X1.2	X1.2	round, white, bumpy, very small	35	Blastococcus colisei strain BMG 822	NR_149176.1	97.73	Blastococcus sp.	Blastococcus	TGCAGTCGAGCGAGGCCTCTCCTTCGGGAGGGTGTCCTAGCGGCGAACGGGTGAGTAACA CGTGGGCAACCTGCCCTCAGCTCTGGGATAACTCCAAGAAATTGGGGCTAATACCGGATA TGACTGCTGACCGCATGGTCTGGTGGTGGAAAGATTTATCGGCTGGGGATGGGCCCGCGG CCTATCAGCTTGTTGGTGGGGTAGTGGCCTACCAAGGCGACGACGGGTAGCCGGCCTGAG AGGGTGACCGGCCACACTGGGACTGAGACACGGCCCAGACTCCTACGGGAGGCAGCAGTG GGGAATATTGCGCAATGGGCGGAAGCCTGACGCAGCGACGCCGCGTGGGGGATGACGGCC TTCGGGTTGTAAACCTCTTTCAGCAGGGACGAA…
SS30	SSE/HD	X1.2	X1.2	yellow, shiny	18	Curtobacterium pusillum strain DSM 20527	NR_042315.1	97.82	Curtobacterium sp.	Curtobacterium	TGCAGTCGAACGATGATGCCCAGCTTGCTGGGTGGATTAGTGGCGAACGGGTGAGTAACA CGTGAGTAACCTGCCCCTGACTCTGGGATAAGCGTTGGAAACGACGTCTAATACTGGATA TGATCACTGGCCGCATGGTCTGGTGGTGGAAAGATTTTTTGGTTGGGGATGGACTCGCGG CCTATCAGCTTGTTGGTGAGGTAATGGCTCACCAAGGCGACGACGGGTAGCCGGCCTGAG AGGGTGACCGGCCACACTGGGACTGAGACACGGCCCAGACTCCTACGGGAGGCAGCAGTG GGGAATATTGCACAATGGGCGAAAGCCTGATGCAGCAACGCCGCGTGAGGGATGACGGCC TTCGGGTTGTAAACCTCTTTTAGTAGGGAAGAA…
SS123	SSEHD + light	X1.2	X1.2	yellow	30	Pseudomonas oryzihabitans strain IAM 1568	NR_115005.1	97.79	Pseudomonas sp.	Pseudomonas	TGCAGTCGAGCGGATGAGAGGAGCTTGCTCTTCGATTCAGCGGCGGACGGGTGAGTAATG CCTAGGAATCTGCCTAGTAGTGGGGGACAACGTTTCGAAAGGAACGCTAATACCGCATAC GTCCTACGGGAGAAAGTGGGGGATCTTCGGACCTCACGCTATTAGATGAGCCTAGGTCGG ATTAGCTAGTTGGTAGGGTAAAGGCCTACCAAGGCGACGATCCGTAACTGGTCTGAGAGG ATGATCAGTCACACTGGAACTGAGACACGGTCCAGACTCCTACGGGAGGCAGCAGTGGGG AATATTGGACAATGGGCGAAAGCCTGATCCAGCCATGCCGCGTGTGTGAAGAAGGCCTTC GGGTCGTAAAGCACTTTAAGTTGGGAGGAAGGG…
TS127	TSA	X1.2	X1.2	yellow, shiny, transparent, round, regular edge	11	Agrococcus jenensis strain DSM 9580	NR_115028.1	98.87	Agreia sp.	Agreia	TGCAGTCGAACGATGATGGAGGAGCTTGCTCCTCCGGATTAGTGGCGAACGGGTGAGTAA TACGTGAGCAATGTGCCCTTGACTCTGGGATAAGCGCTGGAAACGGCGTCTAATACCGGA TACGACCATCGGAGGCATCTCCTGGTGGTGGAAAGAACTTCGGTCAAGGATCAGCTCACG GCCTATCAGCTAGTTGGTGAGGTAACGGCTCACCAAGGCGACGACGGGTAGCCGGCCTGA GAGGGTGACCGGCCACACTGGGACTGAGACACGGCCCAGACTCCTACGGGAGGCAGCAGT GGGGAATATTGCACAATGGGCGCAAGCCTGATGCAGCAACGCCGCGTGAGGGACGAAGGC CTTCGGGTTGTAAACCTCTTTTAGCAGGGAAGA…
TS130	TSA	X1.2	X1.2	pink intense, dense, round	11	Arthrobacter bussei strain KR32	NR_170399.1	99.75	Arthrobacter sp.	Arthrobacter	TGCAAGTCGAACGATGAACCTCACTTGTGGGGGGATTAGTGGCGAACGGGTGAGTAACAC GTGAGTAACCTGCCCTTGACTCTGGGATAAGCCTGGGAAACCGGGTCTAATACTGGATAC GACCTTCTGGCGCATGCCATGTTGGTGGAAAGCTTTTGTGGTTTTGGATGGACTCGCGGC CTATCAGCTTGTTGGTGGGGTAATGGCCTACCAAGGCGACGACGGGTAGCCGGCCTGAGA GGGTGACCGGCCACACTGGGACTGAGACACGGCCCAGACTCCTACGGGAGGCAGCAGTGG GGAATATTGCACAATGGGCGCAAGCCTGATGCAGCGACGCCGCGTGAGGGATGAAGGCCT TCGGGTTGTAAACCTCTTTCAGTAGGGAAGAAG…
TS13	TSA	X1.2	X1.2	white/pink, small	6	Arthrobacter flavus strain CMS 19Y	NR_104688.1	96.9	Arthrobacter sp.	Arthrobacter	TGCAGTCGAACGATGAAGCCAGCTTGCTGGTGGATTAGTGGCGAACGGGTGAGTAACACG TGAGTAACCTGCCCTTGACTCTGGGATAAGCCTGGGAAACCGGGTCTAATACCGGATATG ACTGCCGGCCGCATGGCCTGGTGGTGGAAAGCTTTATTGCGGTTTTGGATGGACTCGCGG CCTATCAGCTTGTTGGCGGGGTAATGGCCCACCAAGGCGACGACGGGTAGCCGGCCTGAG AGGGTGACCGGCCACGCTGGGACTGAGACACGGCCCAGACTCCTACGGGAGGCAGCAGTG GGGAATATTGCACAATGGGCGCAAGCCTGATGCAGCGACGCCGCGTGAGGGATGAAGGCC TTCGGGTTGTAAACCTCTTTCAGTAGGGAAGAA…
TS124	TSA	X1.2	X1.2	pink shiny, round, dense	11	Arthrobacter flavus strain CMS 19Y	NR_104688.1	96.11	Arthrobacter sp.	Arthrobacter	TGCAGTCGAACGATGAAGCCAGCTTGCTGGTGGATTAGTGGCGAACGGGTGAGTAACACG TGAGTAACCTGCCCTTGACTCTGGGATAAGCCTGGGAAACCGGGTCTAATACCGGATATG ACTGCCGGCCGCATGGCCTGGTGGTGGAAAGCTTTATTGCGGTTTTGGATGGACTCGCGG CCTATCAGCTTGTTGGCGGGGTAATGGCCCACCAAGGCGACGACGGGGAGCCGGCCTGAG AGGGTGACCGGCCACGCTGGGACTGAGACACGGCCCACACTCCTACGGGAGGCAGCAGTG GGGAATATTGCACAATGGGCGCAAGCCTGATGCAGCGACGCCGCGTGAGGGATGAAGGCC TTCGGGTTGTAAACCTCTTTCAGTAGGGAAGAA…
TS131	TSA	X1.2	X1.2	orange, white, shiny	11	Arthrobacter pityocampae strain Tp2	NR_133969.1	97.8	Arthrobacter sp.	Arthrobacter	TGCAAGTCGAACGATGAAGCCAGCTTGCTGGTGGATTAGTGGCGAACGGGTGAGTAACAC GTGAGTAACCTGCCCTTGACTCTGGGATAAGCCTGGGAAACCGGGTCTAATACTGGATAC GACCTTCCCACGCATGTGGTGTTGGTGGAAAGCTTTTGTGGTTTTGGATGGACTCGCGGC CTATCAGCTTGTTGGTGGGGTAATGGCCTACCAAGGCGACGACGGGTAGCCGGCCTGAGA GGGTGACCGGCCACACTGGGACTGAGACACGGCCCAGACTCCTACGGGAGGCAGCAGTGG GGAATATTGCACAATGGGCGCAAGCCTGATGCAGCGACGCCGCGTGAGGGATGAAGGCCT TCGGGTTGTAAACCTCTTTCAGTAGGGAAGAAG…
TS125	TSA	X1.2	X1.2	white, round, very small	11	Cryobacterium tepidiphilum strain NEAU-85	NR_164984.1	99.21	Cryobacterium sp.	Cryobacterium	TACGGGAGGCAGCAGTGGGGAATATTGCACAATGGGCGCAAGCCTGATGCAGCAACGCCG CGTGAGGGACGACGGCCTTCGGGTTGTAAACCTCTTTTAGTAGGGAAGAAGCGAAAGTGA CGGTACCTGCAGAAAAAGCACCGGCTAACTACGTGCCAGCAGCCGCGGTAATACGTAGGG TGCAAGCGTTGTCCGGAATTATTGGGCGTAAAGAGCTCGTAGGCGGTTTGTCGCGTCTGC TGTGAAAACCCGAGGCTCAACCTCGGGCCTGCAGTGGGTACGGGCAGACTAGAGTGCGGT AGGGGAGATTGGAATTCCTGGTGTAGCGGTGGAATGCGCAGATATCAGGAGGAACACCGA TGGCGAAGGCAGATCTCTGGGCCGTAACTGACG…
TS134	TSA	X1.2	X1.2	yellow, shiny, round with irregular edge	11	Diaminobutyricimonas aerilata strain 6408J-67	NR_109607.1	97.58	Diaminobutyricimonas sp.	Diaminobutyricimonas	GAGCTTGCTCCTCCGGATCAGTGGCGAACGGGTGAGTAACACGTGAGCAATCTGCCCCTG ACTCTGGGATAACCTCGGGAAACCGAAGCTAATACCGGATACGAAGCGCGAAGGCATCTT CAGCGCTTGGAAAGAATTTCGGTCAGGGATGAGCTCGCGGCCTATCAGCTAGTTGGTGAG GTAACGGCTCACCAAGGCGACGACGGGTAGCCGGCCTGAGAGGGTGACCGGCCACACTGG GACTGAGACACGGCCCAGACTCCTACGGGAGGCAGCAGTGGGGAATATTGCACAATGGGC GCAAGCCTGATGCAGCAACGCCGCGTGAGGGATGACGGCCTTCGGGTTGTAAACCTCTTT TAGCAGGGAAGAAGCGAAAGTGACGGTACCTGC…
TS132	TSA	X1.2	X1.2	white, dense, very small	11	Kribbella sancticallisti strain BC633	NR_042658.1	97.34	Kribbella sp.	Kribbella	TGCAGTCGAGCGGTAAGGCCCCTTCGGGGGTACACGAGCGGCGAACGGGTGAGTAACACG TGAGCAACCTACCCTCAACTTCGGGATAAGCCTCGGAAACGGGGTCTAATACCGGATATC ACCAGCTTCCTCATGGTTGTTGGTTGAAAGTTCTGGCGGTTGGGGATGGGCTCGCGGCCT ATCAGCTTGTTGGTGGGGTAATGGCCTACCAAGGCGTCGACGGGTAGCCGGCCTGAGAGG GCGACCGGCCACACTGGGACTGAGACACGGCCCAGACTCCTACGGGAGGCAGCAGTGGGG AATATTGCGCAATGGACGAAAGTCTGACGCAGCAACGCCGCGTGAGGGATGACGGCCTTC GGGTTGTAAACCTCTTTCAGCAGGGACGAAGCG…
TS11	TSA	X1.2	X1.2	yellow/orange, opaque, bumpy	6	Lentzea albidocapillata strain NBRC 100372	NR_112700.1	98.26	Lentzea sp.	Lentzea	TGCAGTCGAGCGGTAAGGCCCTTCGGGGTACACGAGCGGCGAACGGGTGAGTAACACGTG GGTAACCTGCCCTGTACTCTGGGATAAGCCTTGGAAACGAGGTCTAATACCGGATATGAC ACCGGACTGCATGGTTTGGTGTGGAAAGTTCCGGCGGTACAGGATGGACCCGCGGCCTAT CAGCTTGTTGGTGGGGTAATGGCCTACCAAGGCGACGACGGGTAGCCGGCCTGAGAGGGT GACCGGCCACACTGGGACTGAGACACGGCCCAGACTCCTACGGGAGGCAGCAGTGGGGAA TATTGCACAATGGGCGAAAGCCTGATGCAGCGACGCCGCGTGAGGGATGACGGCCTTCGG GTTGTAAACCTCTTTCAGCAGGGACGAAGCGCA…
TS128	TSA	X1.2	X1.2	white-yellow, shiny, transparent, round	11	Nocardioides alpinus strain Cr7-14	NR_108845.1	98.36	Nocardioides sp.	Nocardioides	GGGTGAGTAACACGTGAGTAATCTGCCCCTGGCTTTGGGATAGCCACCGGAAACGGTGAT TAATACCGAATATGACTCATGACTGCATGGTTGTGGGTGGAAAGTTTTTCGGCCAGGGAT GTGCTCGCGGCCTATCAGCTTGATGGTGAGGTAATGGCTCACCATGGCTTCGACGGGTAG CCGGCCTGAGAGGGTGACCGGTCACACTGGGACTGAGACACGGCCCAGACTCCTACGGGA GGCAGCAGTGGGGAATATTGGACAATGGGCGGAAGCCTGATCCAGCAACGCCGCGTGAGG GATGACGGCCTTCGGGTTGTAAACCTCTTTCAGTACCGACGAAGCGCAAGTGACGGTAGG TACAGAAGAAGCACCGGCCAACTACGTGCCAGC…
TS9	TSA	X1.2	X1.2	white, opaque, round	6	Pseudarthrobacter defluvii strain 4C1-a	NR_042573.1	97.12	Pseudarthrobacter sp.	Pseudarthrobacter	TGCAGTCGAACGATGATCCGGTGCTTGCACCGGGGATTAGTGGCGAACGGGTGAGTAACA CGTGAGTAACCTGCCCTTGACTCTGGGATAAGCCTGGGAAACCGGGTCTAATACCGGATA TGACTGCCGGCCGCATGGCCTGGTGGTGGAAAGCTTTATTGCGGTTTTGGATGGACTCGC GGCCTATCAGCTTGTTGGCGGGGTAATGGCCCACCAAGGCGACGACGGGTAGCCGGCCTG AGAGGGTGACCGGCCACACTGGGACTGAGACACGGCCCAGACTCCTACGGGAGGCAGCAG TGGGGAATATTGCACAATGGGCGCAAGCCTGATGCAGCGACGCCGCGTGAGGGATGAAGG CCTTCGGGTTGTAAACCTCTTTCAGTAGGGAAG…
TS12	TSA	X1.2	X1.2	white transparent, shiny, round	6	Pseudarthrobacter siccitolerans strain 4J27	NR_108849.1	97.88	Pseudarthrobacter sp.	Pseudarthrobacter	TGCAGTCGAACGATGATCCCCAGCTTGCTGGGGGGATTAGTGGCGAACGGGTGAGTAACA CGTGAGTAACCTGCCCTTAACTCTGGGATAAGCCTGGGAAACTGGGTCTAATACCGGATA TGACTCCTCATCGCATGGTGGGGGGTGGAAAGCTTTATTGTGGTTTTGGATGGACTCGCG GCCTATCAGCTTGTTGGTGAGGTAATGGCTTACCAAGGCGACGACGGGTAGCCGGCCTGA GAGGGTGACCGGCCACACTGGGACTGAGACACGGCCCAGACTCCTACGGGAGGCAGCAGT GGGGAATATTGCACAATGGGCGCAAGCCTGATGCAGCGACGCCGCGTGAGGGATGACGGC CTTCGGGTTGTAAACCTCTTTCAGTAGGGAAGA…
TS126	TSA	X1.2	X1.2	orange/white, round, irregular, shiny, mucous	11	Skermanella aerolata strain 5416T-32	NR_043929.1	99.52	Skermanella sp.	Skermanella	TGCAGTCGAACGAGGGCCCCGCTTCGGTGGGACCCTAGTGGCGCACGGGTGAGTAACGCG TGGGAACCTGCCCTGTGGTACGGAATAACTCCGGGAAACTGGAGCTAATACCGTATGTGT CCTGTGGGACAAAGATTTATCGCCATGGGATGGGCCCGCGTAGGATTAGCTTGTTGGTGG GGTAACGGCCTACCAAGGCTTCGATCCTTAGCTGGTCTGAGAGGATGATCAGCCACACTG GGACTGAGACACGGCCCAGACTCCTACGGGAGGCAGCAGTGGGGAATATTGGACAATGGG CGCAAGCCTGATCCAGCAATGCCGCGTGAGTGATGAAGGCCTTCGGGTTGTAAAGCTCTT TCGCACGCGACGATGATGACGGTAGCGTGAGAA…
SS46	SSE/HD	X1.3	X1.3	round, dark pink, irregular edge, very small	35	Belnapia moabensis strain CP2C	NR_042371.1	97.73	Belnapia sp.	Belnapia	TGCAGTCGCACGGGGGCTTCGGCTCTAGTGGCGGACGGGTGAGTAACGCGTAGGAACGTG TCTTGGGGTGGGGGATAACGCTGGGAAACTGGCGCTAATACCGCATGTCTGCTGCGGCAG AAAGCCTTCGGGTGCCTTGAGAGCGGCCTGCGTCCGATTAGCTTGTTGGTGGGGTAAAGG CTTACCAAGGCTTCGATCGGTAGCTGGTCTGAGAGGACGATCAGCCACACTGGGACTGAG ACACGGCCCAGACTCCTACGGGAGGCAGCAGTGGGGAATATTGGACAATGGGCGCAAGCC TGATCCAGCAATTCCGCGTGGGTGAAGAAGGTCTTCGGATTGTAAAGCCCTTTCGACAGG GACGATGATGACGGTACCTGTAGAAGAAGCCCC…
SS28	SSE/HD	X1.3	X1.3	yellow, round, shiny	18	Frondihabitans peucedani strain RS-15	NR_116933.1	98.74	Frondihabitans sp.	Frondihabitans	TGCAGTCGAACGATGATCCAGAGCTTGCTCTGGGGATTAGTGGCGAACGGGTGAGTAACA CGTGAGTAACCTGCCCTTGACTCTGGGATAAGCGTTGGAAACGACGTCTAATACCGGATA TGAACTGTGACGGCATCGTCTGCAGTTGGAAAGAATTTTGGTCAAGGATGGACTCGCGGC CTATCAGGTAGTTGGTGAGGTAATGGCTCACCAAGCCGACGACGGGTAGCCGGCCTGAGA GGGTGACCGGCCACACTGGGACTGAGACACGGCCCAGACTCCTACGGGAGGCAGCAGTGG GGAATATTGCACAATGGGCGAAAGCCTGATGCAGCAACGCCGCGTGAGGGACGACGGCCT TCGGGTTGTAAACCTCTTTTAGTAGGGAAGAAG…
SS27	SSE/HD	X1.3	X1.3	pink intense, white edge	18	Methylobacterium longum strain 440	NR_117045.1	98.23	Methylobacterium sp.	Methylobacterium	TGCAGGTCGAGCGGGCCCGTTCGGGGTCAGCGGCGGACGGGTGAGTAACGCGTGGGAACG TGCCTTCTGGTCTGGAATAACCCTGGGAAACTAGGGCTAATACCGGATACGCCCTTTTGG GGAAAGGTTTACTGCCGGAAGATCGGCCCGCGTCTGATTAGCTAGTTGGTGGGGTAACGG CCTACCAAGGCGACGATCAGTAGCTGGTCTGAGAGGATGATCAGCCACACTGGGACTGAG ACACGGCCCAGACTCCTACGGGAGGCAGCAGTGGGGAATATTGGACAATGGGCGCAAGCC TGATCCAGCCATGCCGCGTGAGTGATGAAGGCCTTAGGGTTGTAAAGCTCTTTTATCCGG GACGATAATGACGGTACCGGAGGAATAAGCCCC…
SS29	SSE/HD	X1.3	X1.3	light pink, mucous, transparent	18	Skermanella aerolata strain 5416T-32	NR_043929.1	97.56	Skermanella sp.	Skermanella	TGCAGTCGAACGAGGGCCCCGCTTCGGTGGGACCCTAGTGGCGCACGGGTGAGTAACGCG TGGGAACCTGCCCTGTGGTACGGAATAACTCCGGGAAACTGGAGCTAATACCGTATGTGT CCTGAGGGACAAAGATTTATCGCCATGGGATGGGCCCGCGTAGGATTAGCTTGTTGGTGG GGTAACGGCCTACCAAGGCTTCGATCCTTAGCTGGTCTGAGAGGATGATCAGCCACACTG GGACTGAGACACGGCCCAGACTCCTACGGGAGGCAGCAGTGGGGAATATTGGACAATGGG CGCAAGCCTGATCCAGCAATGCCGCGTGAGTGATGAAGGCCTTCGGGTTGTAAAGCTCTT TCGCACGCGACGATGATGACGGTAGCGTGAGAA…
TS149	TSA	X1.3	X1.3	Dark orange, small, round, shiny	11	Agrococcus jenensis strain DSM 9580	NR_115028.1	98.05	Agrococcus sp.	Agrococcus	GCAGTCGAACGATGAAGGAGGAGCTTGCTCCTCCGGATTAGTGGCGAACGGGTGAGTAAT ACGTGAGCAATGTGCCCTTGACTCTGGGATAAGCGCTGGAAACGGCGTCTAATACCGGAT ACGACGATCGGAGGCATCTCCTGGTCGTGGAAAGAACTTCGGTCAAGGATCAGCTCACGG CCTATCAGCTAGTTGGTGAGGTAACGGCTCACCAAGGCGACGACGGGTAGCCGGCCTGAG AGGGTGACCGGCCACACTGGGACTGAGACACGGCCCAGACTCCTACGGGAGGCAGCAGTG GGGAATATTGCACAATGGGCGCAAGCCTGATGCAGCAACGCCGCGTGAGGGACGAAGGCC TTCGGGTTGTAAACCTCTTTTAGCAGGGAAGAA…
TS145	TSA	X1.3	X1.3	dark pink, dense, very small, round	11	Arthrobacter bussei strain KR32	NR_170399.1	97.99	Arthrobacter sp.	Arthrobacter	TGCAGTCGAACGATGAACCTCACTTGTGGGGGGATTAGTGGCGAACGGGTGAGTAACACG TGAGTAACCTGCCCTTGACTCTGGGATAAGCCTGGGAAACCGGGTCTAATACTGGATACG ACCTTCCCGCGCATGCGGTGTTGGTGGAAAGCTTTTGCGGTTTTGGATGGACTCGCGGCC TATCAGCTTGTTGGTGGGGTAATGGCCTACCAAGGCGACGACGGGTAGCCGGCCTGAGAG GGTGACCGGCCACACTGGGACTGAGACACGGCCCAGACTCCTACGGGAGGCAGCAGTGGG GAATATTGCACAATGGGCGCAAGCCTGATGCAGCGACGCCGCGTGAGGGATGAAGGCCTT CGGGTTGTAAACCTCTTTCAGTAGGGAAGAAGC…
TS151	TSA	X1.3	X1.3	pink , dense with white edge	11	Arthrobacter flavus strain CMS 19Y	NR_104688.1	96.8	Arthrobacter sp.	Arthrobacter	CAGTCGACGATGAAGCCAGCTTGCTGGTGGATTAGTGGCGAACGGGTGAGTAACACGTGA GTAACCTGCCCTTGACTCTGGGATAAGCCTGGGAAACCGGGTCTAATACCGGATATGACT GCCGGCCGCATGGCCTGGTGGTGGAAAGCTTTATTGCGGTTTTGGATGGACTCGCGGCCT ATCAGCTTGTTGGCGGGGTAATGGCCCACCAAGGCGACGACGGGTAGCCGGCCTGAGAGG GTGACCGGCCACGCTGGGACTGAGACACGGCCCAGACTCCTACGGGAGGCAGCAGTGGGG AATATTGCACAATGGGCGCAAGCCTGATGCAGCGACGCCGCGTGAGGGATGAAGGCCTTC GGGTTGTAAACCTCTTTCAGTAGGGAAGAAGCG…
TS81	TSA	X1.3	X1.3	white, round, faint edge, dense, shiny	6	Arthrobacter humicola strain KV-653	NR_041546.1	99.51	Arthrobacter sp.	Arthrobacter	TGCAGTCGAACGATGATCCGGTGCTTGCACCGGGGATTAGTGGCGAACGGGTGAGTAACA CGTGAGTAACCTGCCCTTAACTCTGGGATAAGCCTGGGAAACTGGGTCTAATACCGGATA TGACTCCTCATCGCATGGTGGGGGGTGGAAAGCTTTTTGTGGTTTTGGATGGACTCGCGG CCTATCAGCTTGTTGGTGAGGTAATGGCTTACCAAGGCGACGACGGGTAGCCGGCCTGAG AGGGTGACCGGCCACACTGGGACTGAGACACGGCCCAGACTCCTACGGGAGGCAGCAGTG GGGAATATTGCACAATGGGCGCAAGCCTGATGCAGCGACGCCGCGTGAGGGATGACGGCC TTCGGGTTGTAAACCTCTTTCAGTAGGGAAGAA…
TS82	TSA	X1.3	X1.3	white, transparent, round, faint edge	6	Cellulomonas flavigena strain DSM 20109	NR_074490.1	98.27	Cellulomonas sp.	Cellulomonas	TGCAGTCGACGGTGAAGGTCGCTTGCTGACCGGATCAGTGGCGAACGGGTGAGTAACACG TGAGCAACCTGCCCCTTACTCTGGGATAAGCCTTGGAAACGAGGTCTAATACCGGATACG AGACGCCCGGGCATCTGGAGCGTCTGGAAAGATTTATCGGTGGGGGATGGGCTCGCGGCC TATCAGCTTGTTGGTGGGGTAATGGCCTACCAAGGCGACGACGGGTAGCCGGCCTGAGAG GGCGACCGGCCACACTGGGACTGAGACACGGCCCAGACTCCTACGGGAGGCAGCAGTGGG GAATATTGCACAATGGGCGCAAGCCTGATGCAGCGACGCCGCGTGAGGGATGACGGCCTT CGGGTTGTAAACCTCTTTCAGCAGGGAAGAAGC…
TS86	TSA	X1.3	X1.3	Yellow, transparent edge, shiny	6	Cellulomonas pakistanensis strain NCCP-11	NR_125452.1	98.33	Cellulomonas sp.	Cellulomonas	TGCAGTCGAACGGTGAAGCCCAGCTTGCTGGGTGGATCAGTGGCGAACGGGTGAGTAACA CGTGAGTAACCTGCCCCTGACTCTGGGATAAGCCTTGGAAACGAGGTCTAATACCGGATA CGAGACGCTCGGGCATCCGAAGTGTCTGGAAAGATTTATCGGTCAGGGATGGACTCGCGG CCTATCAGCTTGTTGGTGGGGTAGTGGCCCACCAAGGCGACGACGGGTAGCCGGCCTGAG AGGGCGACCGGCCACACTGGGACTGAGACACGGCCCAGACTCCTACGGGAGGCAGCAGTG GGGAATATTGCACAATGGGCGCAAGCCTGATGCAGCGACGCCGCGTGAGGGATGAAGGCC TTCGGGTTGTAAACCTCTTTCAGCAGGGAAGAA…
TS147	TSA	X1.3	X1.3	yellow transparent, small, round	11	Cellulomonas xylanilytica strain XIL11	NR_029095.1	99.08	Cellulomonas sp.	Cellulomonas	GCAGTCGAACGGTGATGGCCAGCTTGCTGGTCTGATCAGTGGCGAACGGGTGAGTAACAC GTGAGCAACCTGCCCCAGACTCTGGAATAACCATGGGAAACGATGGCTAATACCGGATAC GAGACGTGCACGCATGTGTGGCGTCTGGAAAGATTTATCGGTCTGGGATGGGCTCGCGGC CTATCAGCTTGTTGGTGGGGTAGTGGCCTACCAAGGCGACGACGGGTAGCCGGCCTGAGA GGGCGACCGGCCACACTGGGACTGAGATACGGCCCAGACTCCTACGGGAGGCAGCAGTGG GGAATATTGCACAATGGGCGCAAGCCTGATGCAGCGACGCCGCGTGAGGGATGACGGCCT TCGGGTTGTAAACCTCTTTCAGCAGGGAAGAAG…
TS85	TSA	X1.3	X1.3	yellow, shiny, dense	6	Cellulosimicrobium funkei strain W6122	NR_042937.1	99.37	Cellulosimicrobium sp.	Cellulosimicrobium	TGCAGTCGAACGATGATGCCCAGCTTGCTGGGTTGATTAGTGGCGAACGGGTGAGTAACA CGTGAGTAACCTGCCCTTGACTTTGGGATAACTCCGGGAAACCGGGGCTAATACCGGATA TGAGCCGCCCTCGCATGGGGGTGGTTGGAAAGTTTTTCGGTCAGGGATGGGCTCGCGGCC TATCAGCTTGTTGGTGGGGTGATGGCCTACCAAGGCGACGACGGGTAGCCGGCCTGAGAG GGCGACCGGCCACACTGGGACTGAGACACGGCCCAGACTCCTACGGGAGGCAGCAGTGGG GAATATTGCACAATGGGCGAAAGCCTGATGCAGCGACGCCGCGTGAGGGATGAAGGCCTT CGGGTTGTAAACCTCTTTCAGCAGGGAAGAAGC…
TS150	TSA	X1.3	X1.3	orange, shiny	11	Kocuria salina strain Hv14b	NR_159199.1	99.31	Kocuria sp.	Kocuria	TGCAGTCGAACGATGATGCCCAGCTTGCTGGGCGGATTAGTGGCGAACGGGTGAGTAATA CGTGAGTAACCTGCCCTTGACTCTGGGATAAGCCTGGGAAACTGGGTCTAATACTGGATA CTACTGTCCATCGCATGGTGGGTGGTGGAAAGGGTTTTACTGGTTTTGGATGGGCTCACG GCCTATCAGCTTGTTGGTGGGGTAATGGCTCACCAAGGCGACGACGGGTAGCCGGCCTGA GAGGGTGACCGGCCACACTGGGACTGAGACACGGCCCAGACTCCTACGGGAGGCAGCAGT GGGGAATATTGCACAATGGGCGGAAGCCTGATGCAGCGACGCCGCGTGAGGGATGACGGC CTTCGGGTTGTAAACCTCTTTCAGTAGGGAAGA…
TS146	TSA	X1.3	X1.3	Light yellow, shiny, transparent	11	Microbacterium ketosireducens strain IFO 14548	NR_02638.1	97.49	Microbacterium sp.	Microbacterium	TGCAAGTCGAACGATGAAGCCCAGCTTGCTGGGTGGATTAGTGGCGAACGGGTGAGTAAC ACGTGAGCAACCTGCCCCTGACTCTGGGATAAGCGCTGGAAACGGCGTCTAATACTGGAT ATGAGCCTTCCACGCATGTGGGGGGTTGGAAAGATTTCTTGGTTGGGGATGGGCTCGCGG CCTATCAGCTTGTTGGTGAGGTAATGGCTCACCAAGGCGTCGACGGGTAGCCGGCCTGAG AGGGTGACCGGCCACACTGGGACTGAGACACGGCCCAGACTCCTACGGGAGGCAGCAGTG GGGAATATTGCACAATGGGCGGAAGCCTGATGCAGCAACGCCGCGTGAGGGATGACGGCC TTCGGGTTGTAAACCTCTTTTAGCAAGGAAGAA…
TS87	TSA	X1.3	X1.3	yellow, round, shiny, transparent	6	Mycetocola manganoxydans strain MB1-14	NR_117467.1	99.71	Mycetocola sp.	Mycetocola	TGCAGTCGAACGATGAACTCCAGCTTGCTGGGGGGATTAGTGGCGAACGGGTGAGTAACA CGTGAGTAACCTGCCCTTGACTCTGGGATAAGCGTTGGAAACGACGTCTAATACCGGATA CGACCAGCCTCGGCATCGGGTGTTGGTGGAAAGAATTTTGGTCAAGGATGGACTCGCGGC CTATCAGGTAGTTGGTGAGGTAATGGCTCACCAAGCCTACGACGGGTAGCCGGCCTGAGA GGGTGACCGGCCACACTGGGACTGAGACACGGCCCAGACTCCTACGGGAGGCAGCAGTGG GGAATATTGCACAATGGGCGAAAGCCTGATGCAGCAACGCCGCGTGAGGGACGACGGCCT TCGGGTTGTAAACCTCTTTTAGCAGGGAAGAAG…
TS148	TSA	X1.3	X1.3	light pink, transparent, hard to isolate	11	Paenarthrobacter nitroguajacolicus strain G2-1	NR_027199.1	96.96	Paenarthrobacter sp.	Paenarthrobacter	TGCAGTCGAACGATGAAGCCAGCTTGCTGGTGGATTAGTGGCGAACGGGTGAGTAACACG TGAGTAACCTGCCCTTGACTCTGGGATAAGCCTGGGAAACCGGGTCTAATACTGGATACG ACCTCCGGCCGCATGGTCTGGTGGTGGAAAGCTTTTTTGTGGTTTTGGATGGACTCGCGG CCTATCAGCTTGTTGGTGGGGTAATGGCCTACCAAGGCGACGACGGGTAGCCGGCCTGAG AGGGTGACCGGCCACACTGGGACTGAGACACGGCCCAGACTCCTACGGGAGGCAGCAGTG GGGAATATTGCACAATGGGCGCAAGCCTGATGCAGCGACGCCGCGTGAGGGATGAAGGCC TTCGGGTTGTAAACCTCTTTCAGTAGGGAAGAA…
TS35	TSA	X1.4	X1.4	white, round, shiny	6	Agrococcus jenensis strain DSM 9580	NR_026275.1	99.41	Agrococcus sp.	Agrococcus	TGCAGTCGAACGATGAAGGAGGAGCTTGCTCCTCCGGATTAGTGGCGAACGGGTGAGTAA TACGTGAGCAATGTGCCCTTGACTCTGGGATAAGCGCTGGAAACGGCGTCTAATACCGGA TACGACGATCGGAGGCATCTCCTGGTCGTGGAAAGAACGTCGGTCAAGGATCAGCTCACG GCCTATCAGCTAGTTGGTGAGGTAACGGCTCACCAAGGCGACGACGGGTAGCCGGCCTGA GAGGGTGACCGGCCACACTGGGACTGAGACACGGCCCAGACTCCTACGGGAGGCAGCAGT GGGGAATATTGCACAATGGGCGCAAGCCTGATGCAGCAACGCCGCGTGAGGGACGAAGGC CTTCGGGTTGTAAACCTCTTTTAGCAGGGAAGA…
TS33	TSA	X1.4	X1.4	pink intense/red, round, dense, opaque	6	Arthrobacter bussei strain KR32	NR_170399.1	99.71	Arthrobacter sp.	Arthrobacter	TGCAGTCGAACGATGAACCTCACTTGTGGGGGGATTAGTGGCGAACGGGTGAGTAACACG TGAGTAACCTGCCCTTGACTCTGGGATAAGCCTGGGAAACCGGGTCTAATACTGGATACG ACCTTCTGGCGCATGCCATGTTGGTGGAAAGCTTTTGTGGTTTTGGATGGACTCGCGGCC TATCAGCTTGTTGGTGGGGTAATGGCCTACCAAGGCGACGACGGGTAGCCGGCCTGAGAG GGTGACCGGCCACACTGGGACTGAGACACGGCCCAGACTCCTACGGGAGGCAGCAGTGGG GAATATTGCACAATGGGCGCAAGCCTGATGCAGCGACGCCGCGTGAGGGATGAAGGCCTT CGGGTTGTAAACCTCTTTCAGTAGGGAAGAAGC…
TS38	TSA	X1.4	X1.4	pink, round, opaque	6	Arthrobacter humicola strain KV-653	NR_041546.1	96.81	Arthrobacter sp.	Arthrobacter	TGCAGTCGAACGATGATCCGGTGCTTGCACCGGGGATTAGTGGCGAACGGGTGAGTAACA CGTGAGTAACCTGCCCTTGACTCTGGGATAAGCCTGGGAAACCGGGTCTAATACCGGATA TGACTGCCGGCCGCATGGCCTGGTGGTGGAAAGCTTTATTGCGGTTTTGGATGGACTCGC GGCCTATCAGCTTGTTGGCGGGGTAATGGCCCACCAAGGCGACGACGGGTAGCCGGCCTG AGAGGGTGACCGGCCACACTGGGACTGAGACACGGCCCAGACTCCTACGGGAGGCAGCAG TGGGGAATATTGCACAATGGGCGCAAGCCTGATGCAGCGACGCCGCGTGAGGGATGAAGG CCTTCGGGTTGTAAACCTCTTTCAGTAGGGAAG…
TS104	TSA	X1.4	X1.4	pink intense, dense, bumpy	11	Arthrobacter pityocampae strain Tp2	NR_133969.1	99.47	Arthrobacter sp.	Arthrobacter	TGCAGTCGAACGATGAACCTCACTTGTGGGGGGATTAGTGGCGAACGGGTGAGTAACACG TGAGTAACCTGCCCTTGACTCTGGGATAAGCCTGGGAAACCGGGTCTAATACTGGATACG ACCTTCCCGCGCATGCGGTGTTGGTGGAAAGCTTTTGCGGTTTTGGATGGACTCGCGGCC TATCAGCTTGTTGGTGGGGTAATGGCCTACCAAGGCGACGACGGGTAGCCGGCCTGAGAG GGTGACCGGCCACACTGGGACTGAGACACGGCCCAGACTCCTACGGGAGGCAGCAGTGGG GAATATTGCACAATGGGCGCAAGCCTGATGCAGCGACGCCGCGTGAGGGATGAAGGCCTT CGGGTTGTAAACCTCTTTCAGTAGGGAAGAAGC…
TS32	TSA	X1.4	X1.4	yellow/orange, round, faint edge, dense, shiny	6	Curtobacterium oceanosedimentum strain ATCC 31317	NR_104839.1	98.76	Curtobacterium sp.	Curtobacterium	TGCAGTCGAACGATGATGCGCCAGCTTGCTGGGCGGATTAGTGGCGAACGGGTGAGTAAC ACGTGAGTAACCTGCCCCTGACTCTGGGATAAGCGTTGGAAACGACGTCTAATACTGGAT ATGACTACTGGTCGCATGGCCTGGTGGTGGAAAGATTTTTTGGTTGGGGATGGACTCGCG GCCTATCAGCTTGTTGGTGAGGTAATGGCTCACCAAGGCGACGACGGGTAGCCGGCCTGA GAGGGTGACCGGCCACACTGGGACTGAGACACGGCCCAGACTCCTACGGGAGGCAGCAGT GGGGAATATTGCACAATGGGCGAAAGCCTGATGCAGCAACGCCGCGTGAGGGATGACGGC CTTCGGGTTGTAAACCTCTTTTAGTAGGGAAGA…
TS36	TSA	X1.4	X1.4	yellow, dense, shiny, irregular edge	6	Curtobacterium pusillum strain DSM 20527	NR_042315.1	99.29	Curtobacterium sp.	Curtobacterium	TGCAGTCGAACGATGATGCCCAGCTTGCTGGGTGGATTAGTGGCGAACGGGTGAGTAACA CGTGAGTAACCTGCCCCTGACTCTGGGATAAGCGTTGGAAACGACGTCTAATACTGGATA TGATCACTGGCCGCATGGTCTGGTGGTGGAAAGATTTTTTGGTTGGGGATGGACTCGCGG CCTATCAGCTTGTTGGTGAGGTAATGGCTCACCAAGGCGACGACGGGTAGCCGGCCTGAG AGGGTGACCGGCCACACTGGGACTGAGACACGGCCCAGACTCCTACGGGAGGCAGCAGTG GGGAATATTGCACAATGGGCGAAAGCCTGATGCAGCAACGCCGCGTGAGGGATGACGGCC TTCGGGTTGTAAACCTCTTTTAGTAGGGAAGAA…
TS34	TSA	X1.4	X1.4	white shiny, transparent	6	Labedella endophytica strain EGI 6500705	NR_134753.2	98.99	Labedella sp.	Labedella	TGCAGTCGAACGGTGAAAGAGGAGCTTGCTCCTCTGGATCAGTGGCGAACGGGTGAGTAA CACGTGAGTAACCTGCCCTTGACTCTGGGATAAGCGTTGGAAACGACGTCTAATACCGGA TATGAACCGTGGAGGCATCTCCTGCGGTTGGAAAGAATTTTGGTCAAGGATGGACTCGCG GCCTATCAGGTAGTTGGTGAGGTAACGGCTCACCAAGCCGACGACGGGTAGCCGGCCTGA GAGGGTGACCGGCCACACTGGGACTGAGACACGGCCCAGACTCCTACGGGAGGCAGCAGT GGGGAATATTGCACAATGGGCGAAAGCCTGATGCAGCAACGCCGCGTGAGGGACGACGGC CTTCGGGTTGTAAACCTCTTTTAGCAGGGAAGA…
TS163	TSA	X1.4	X1.4	orange	35	Modestobacter italicus strain BC 501	NR_169496.1	97.81	Modestobacter sp.	Modestobacter	TGCAGTCGAGCGAGGCCCTCCTTCGGGGGGTGCCCTAGCGGCGAACGGGTGAGTAACACG TGGGCAACCTGCCCTCAGCTCTGGGATAACTCCAAGAAATTGGTGCTAATACCGGATGTG ACCGCTGACCGCATGGTCTGGTGGTGGAAAGATTCATCGGCTGAGGATGGGCCCGCGGCC TATCAGCTTGTTGGTGGGGTAATGGCCCACCAAGGCGACGACGGGTAGCCGGCCTGAGAG GGTGACCGGCCACACTGGGACTGAGACACGGCCCAGACTCCTACGGGAGGCAGCAGTGGG GAATATTGCGCAATGGGCGAAAGCCTGACGCAGCGACGCCGCGTGAGGGATGACGGCCTT CGGGTTGTAAACCTCTTTCAGTAGGGACGAAGC…
SS49	SSE/HD	X1.7	X1.7	round, orange claro, mucous	35	Blastococcus colisei strain BMG 822	NR_149176.1	98.02	Blastococcus sp.	Blastococcus	TGCAGTCGAGCGAGGCCCACCTTTCGGGGTGGTGTCCTAGCGGCGAACGGGTGAGTAACA CGTGGGCAACCTGCCCTCAGCTCTGGGATAACTCCAAGAAATTGGGGCTAATACCGGATA TGACTGCTGACCGCATGGTCTGGTGGTGGAAAGATTTATCGGCTGGGGATGGGCCCGCGG CCTATCAGCTTGTTGGTGGGGTAGTGGCCTACCAAGGCGACGACGGGTAGCCGGCCTGAG AGGGTGACCGGCCACACTGGGACTGAGACACGGCCCAGACTCCTACGGGAGGCAGCAGTG GGGAATATTGCGCAATGGGCGGAAGCCTGACGCAGCGACGCCGCGTGGGGGATGACGGCC TTCGGGTTGTAAACCTCTTTCAGCAGGGACGAA…
SS19	SSE/HD	X1.7	X1.7	yellow/orange	11	Pseudomonas frederiksbergensis strain JAJ28	NR_028906.1	98.45	Pseudomonas sp.	Pseudomonas	CAGTCGAGCGGCAGCACGGGTACTTGTACCTGGTGGCGAGCGGCGGACGGGTGAGTAATG CCTAGGAATCTGCCTGGTAGTGGGGGATAACGCTCGGAAACGGACGCTAATACCGCATAC GTCCTACGGGAGAAAGCAGGGGACCTTCGGGCCTTGCGCTATCAGATGAGCCTAGGTCGG ATTAGCTAGTTGGTGAGGTAATGGCTCACCAAGGCGACGATCCGTAACTGGTCTGAGAGG ATGATCAGTCACACTGGAACTGAGACACGGTCCAGACTCCTACGGGAGGCAGCAGTGGGG AATATTGGACAATGGGCGAAAGCCTGATCCAGCCATGCCGCGTGTGTGAAGAAGGTCTTC GGATTGTAAAGCACTTTAAGTTGGGAGGAAGGG…
SS15	SSE/HD	X1.7	X1.7	orange/dark pink, white edge, round	11	Rhodococcus corynebacterioides strain DSM 20151	NR_119107.1	98.52	Rhodococcus sp.	Rhodococcus	GCAGTCGAACGGTAAGGCCCTTCGGGGTACACGAGTGGCGAACGGGTGAGTAACACGTGG GTGATCTGCCCTGCACTTCGGGATAAGCCCGGGAAACTGGGTCTAATACCGGATAGTACT GCGCGGTGCATGCCGTGTGGTGGAAAGATTTATCGGTGCAGGATGGGCCCGCGGCCTATC AGCTTGTTGGTGGGGTAATGGCCTACCAAGGCGACGACGGGTAGCCGGCCTGAGAGGGCG ACCGGCCACACTGGGACTGAGACACGGCCCAGACTCCTACGGGAGGCAGCAGTGGGGAAT ATTGCACAATGGGCGCAAGCCTGATGCAGCGACGCCGCGTGAGGGATGACGGCCTTCGGG TTGTAAACCTCTTTCAGCAGGGACGAAGCGCAA…
TS62	TSA	X1.7	X1.7	pink intense, round, small	6	Arthrobacter bussei strain KR32	NR_170399.1	99.52	Arthrobacter sp.	Arthrobacter	TGCAGTCGAACGATGAACCTCACTTGTGGGGGGATTAGTGGCGAACGGGTGAGTAACACG TGAGTAACCTGCCCTTGACTCTGGGATAAGCCTGGGAAACCGGGTCTAATACTGGATACG ACCTTCTGGCGCATGCCATGTTGGTGGAAAGCTTTTGTGGTTTTGGATGGACTCGCGGCC TATCAGCTTGTTGGTGGGGTAATGGCCTACCAAGGCGACGACGGGTAGCCGGCCTGAGAG GGTGACCGGCCACACTGGGACTGAGACACGGCCCAGACTCCTACGGGAGGCAGCAGTGGG GAATATTGCACAATGGGCGCAAGCCTGATGCAGCGACGCCGCGTGAGGGATGAAGGCCTT CGGGTTGTAAACCTCTTTCAGTAGGGAAGAAGC…
TS103	TSA	X1.7	X1.7	pink intense, round, very dense, bumpy	11	Arthrobacter bussei strain KR32	NR_170399.1	98.76	Arthrobacter sp.	Arthrobacter	TGCAGTCGACGATGAACCTCACTTGTGGGGGGATTAGTGGCGAACGGGTGAGTAACACGT GAGTAACCTGCCCTTGACTCTGGGATAAGCCTGGGAAACCGGGTCTAATACTGGATACGA CCTTCCCGCGCATGCGGTGTTGGTGGAAAGCTTTTGCGGTTTTGGATGGACTCGCGGCCT ATCAGCTTGTTGGTGGGGTAATGGCCTACCAAGGCGACGACGGGTAGCCGGCCTGAGAGG GTGACCGGCCACACTGGGACTGAGACACGGCCCAGACTCCTACGGGAGGCAGCAGTGGGG AATATTGCACAATGGGCGCAAGCCTGATGCAGCGACGCCGCGTGAGGGATGAAGGCCTTC GGGTTGTAAACCTCTTTCAGTAGGGAAGAAGCC…
TS98	TSA	X1.7	X1.7	yellow, round, opaque	11	Arthrobacter bussei strain KR32	NR_170399.1	98.35	Arthrobacter sp.	Arthrobacter	TGCAGTCGAACGATGAACCTCACTTGTGGGGGGATTAGTGGCGAACGGGTGAGTAACACG TGAGTAACCTGCCCTTGACTCTGGGATAAGCCTGGGAAACCGGGTCTAATACTGGATACG ACCTTCCCGCGCATGCGGTGTTGGTGGAAAGCTTTTGTGGTTTTGGATGGACTCGCGGCC TATCAGCTTGTTGGTGGGGTAATGGCCTACCAAGGCGACGACGGGTAGCCGGCCTGAGAG GGTGACCGGCCACACTGGGACTGAGACACGGCCCAGACTCCTACGGGAGGCAGCAGTGGG GAATATTGCACAATGGGCGCAAGCCTGATGCAGCGACGCCGCGTGAGGGATGAAGGCCTT CGGGTTGTAAACCTCTTTCAGTAGGGAAGAAGC…
TS63	TSA	X1.7	X1.7	light pink, white edge, round, opaque	6	Arthrobacter humicola strain KV-653	NR_041546.1	96.97	Arthrobacter sp.	Arthrobacter	TGCAGTCGACGATGAAGCCAGCTTGCTGGTGGATTAGTGGCGAACGGGTGAGTAACACGT GAGTAACCTGCCCTTGACTCTGGGATAAGCCTGGGAAACCGGGTCTAATACCGGATATGA CTGCCGGCCGCATGGCCTGGTGGTGGAAAGCTTTATTGCGGTTTTGGATGGACTCGCGGC CTATCAGCTTGTTGGCGGGGTAATGGCCCACCAAGGCGACGACGGGTAGCCGGCCTGAGA GGGTGACCGGCCACACTGGGACTGAGACACGGCCCAGACTCCTACGGGAGGCAGCAGTGG GGAATATTGCACAATGGGCGCAAGCCTGATGCAGCGACGCCGCGTGAGGGATGAAGGCCT TCGGGTTGTAAACCTCTTTCAGTAGGGAAGAAG…
TS65	TSA	X1.7	X1.7	white, round, shiny, dense	6	Arthrobacter humicola strain KV-653	NR_041546.1	99.26	Arthrobacter sp.	Arthrobacter	TGCAGTCGAACGATGATCCGGTGCTTGCACCGGGGATGTAGTGGCGAACGGGTGAGTAAC ACGTGAGTAACCTGCCCTTAACTCTGGGATAAGCCTGGGAAACTGGGTCTAATACCGGAT ATGACTCCTCATCGCATGGTGGGGGGTGGAAAGCTTTATTGTGGTTTTGGATGGACTCGC GGCCTATCAGCTTGTTGGTGAGGTAATGGCTTACCAAGGCGACGACGGGTAGCCGGCCTG AGAGGGTGACCGGCCACACTGGGACTGAGACACGGCCCAGACTCCTACGGGAGGCAGCAG TGGGGAATATTGCACAATGGGCGCAAGCCTGATGCAGCGACGCCGCGTGAGGGATGACGG CCTTCGGGTTGTAAACCTCTTTCAGTAGGGAAG…
TS59	TSA	X1.7	X1.7	white, round, shiny	6	Arthrobacter oryzae strain KV-651	NR_041545.1	98.65	Arthrobacter sp.	Arthrobacter	TGCAGTCGAACGATGATCCCCAGCTTGCTGGGGGGATTAGTGGCGAACGGGTGAGTAACA CGTGAGTAACCTGCCCTTAACTCTGGGATAAGCCTGGGAAACTGGGTCTAATACCGGATA TGACTCCTCATCGCATGGTGGGGGGTGGAAAGCTTTATTGTGGTTTTGGATGGACTCGCG GCCTATCAGCTTGTTGGTGAGGTAATGGCTTACCAAGGCGACGACGGGTAGCCGGCCTGA GAGGGTGACCGGCCACACTGGGACTGAGACACGGCCCAAACTCCTACGGGAGGCAGCAGT GGGGAATATTGCACAATGGGCGCAAGCCTGATGCAGCGACGCCGCGTGAGGGATGACGGC CTTCGGGTTG
TS100	TSA	X1.7	X1.7	white, very small, round	11	Cryobacterium tepidiphilum strain NEAU-85	NR_164984.1	98.82	Cryobacterium sp.	Cryobacterium	TGGGGGTGGAAAGAATTTTGGTCAAGGATGAGCTCGCGGCCTATCAGCTTGTTGGTGAGG TAATGGCTCACCTAGGCGACGACGG
TS60	TSA	X1.7	X1.7	very small	6	Klenkia terrae strain PB261	NR_109441.1	100	Klenkia sp.	Klenkia	CGGCTGGGGATGGGCCCGCGGCCTATCAGCTTGTTGGTGGGGTGATGGCCTACCAAGGCG ACGACGGGTAGCCGGCCTGAGAGGGTGACCGGCCACACTGGGACTGAGACACGGCCCAGA CTCCTACGGGAGGCAGCAGTGGGGAATATTGCGCAATGGGCGGAAGCCTGACGCAGCGAC GCCGCGTGAGGGATGACGGCCTTCGGGTTGTAAACCTCTTTCAGCAGGGACGAAGCGAAA GTGACGGTACCTGCAGAAGAAGCACCGGCCAACTACGTGCCAGCAGCCGCGGTAATACGT AGGGTGCAAGCGTTGTCCGGAATTATTGGGCGTAAAGAGCTCGTAGGCGGTTTGTCGCGT CGGCTGTGAAAGCCCGGAGCTCAACTCCGGGTC…
TS57	TSA	X1.7	X1.7	orange/pink, round, shiny, big	6	Kocuria salina strain Hv14b	NR_159199.1	99.18	Kocuria sp.	Kocuria	TGCAGTCGACGATGATGCCCAGCTTGCTGGGCGGATTAGTGGCGAACGGGTGAGTAATAC GTGAGTAACCTGCCCTTGACTCTGGGATAAGCCTGGGAAACTGGGTCTAATACTGGATAC TACTGTCCATCGCATGGTGGGTGGTGGAAAGGGTTTTACTGGTTTTGGATGGGCTCACGG CCTATCAGCTTGTTGGTGGGGTAATGGCTCACCAAGGCGACGACGGGTAGCCGGCCTGAG AGGGTGACCGGCCACACTGGGACTGAGACACGGCCCAGACTCCTACGGGAGGCAGCAGTG GGGAATATTGCACAATGGGCGGAAGCCTGATGCAGCGACGCCGCGTGAGGGATGACGGCC TTCGGGTTGTAAACCTCTTTCAGTAGGGAAGAA…
TS61	TSA	X1.7	X1.7	yellow, round, shiny, transparent	6	Labedella endophytica strain EGI 6500705	NR_134753.2	98.81	Labedella sp.	Labedella	TGCAGTCGAACGGTGAAAGAGGAGCTTGCTCCTCTGGATCAGTGGCGAACGGGTGAGTAA CACGTGAGTAACCTGCCCTTGACTCTGGGATAAGCGTTGGAAACGACGTCTAATACCGGA TATGAACCGTGGAGGCATCTCCTGCGGTTGGAAAGAATTTCGGTCAAGGATGGACTCGCG GCCTATCAGGTAGTTGGTGAGGTAACGGCTCACCAAGCCGACGACGGGTAGCCGGCCTGA GAGGGTGACCGGCCACACTGGGACTGAGACACGGCCCAGACTCCTACGGGAGGCAGCAGT GGGGAATATTGCACAATGGGCGCAAGCCTGATGCAGCAACGCCGCGTGAGGGACGACGGC CTTCGGGTTGTAAACCTCTTTTAGCAGGGAAGA…
TS99	TSA	X1.7	X1.7	white/yellow, very small, round	11	Nocardioides alpinus strain Cr7-14	NR_108845.1	98.95	Nocardioides sp.	Nocardioides	TGCAGTCGAGCGGAAAGGCCACTTCGGTGGTACTCGAGCGGCGAACGGGTGAGTAACACG TGAGTAATCTGCCCCTGGCTTTGGGATAGCCACCGGAAACGGTGATTAATACCGGATATG ACTACTTGCCGCATGGTGGGTGGTGGAAAGTTTTTCGGCCAGGGATGTGCTCGCGGCCTA TCAGCTTGATGGTGAGGTAATGGCTCACCATGGCTTCGACGGGTAGCCGGCCTGAGAGGG TGACCGGTCACACTGGGACTGAGACACGGCCCAGACTCCTACGGGAGGCAGCAGTGGGGA ATATTGGACAATGGGCGGAAGCCTGATCCAGCAACGCCGCGTGAGGGATGACGGCCTTCG GGTTGTAAACCTCTTTCAGTACCGACGAAGCGC…
TS66	TSA	X1.7	X1.7	white, shiny, mucous	6	Skermanella aerolata strain 5416T-32	NR_043929.1	99.4	Skermanella sp.	Skermanella	TGCAGTCGAACGAGGGCTCCGCTTCGGTGGGAGCCTAGTGGCGCACGGGTGAGTAACGCG TGGGAACCTGCCCTGTGGTACGGAATAACTCCGGGAAACTGGAGCTAATACCGTATGTGT CCTGAGGGACAAAGATTTATCGCCATGGGATGGGCCCGCGTAGGATTAGCTTGTTGGTGG GGTAACGGCCTACCAAGGCTTCGATCCTTAGCTGGTCTGAGAGGATGATCAGCCACACTG GGACTGAGACACGGCCCAGACTCCTACGGGAGGCAGCAGTGGGGAATATTGGACAATGGG CGCAAGCCTGATCCAGCAATGCCGCGTGAGTGATGAAGGCCTTCGGGTTGTAAAGCTCTT TCGCACGCGACGATGATGACGGTAGCGTGAGAA…
SS43	SSE/HD	X1.8	X1.8	round, orange, transparent, shiny	35	Aureimonas pseudogalii strain PP-CE-2G-454	NR_151994.1	97.87	Aureimonas sp.	Aureimonas	TACGGGAGGCAGCAGTGGGGAATATTGGACAATGGGCGCAAGCCTGATCCAGCCATGCCG CGTGAGTGAAGAAGGTCTTAGGATTGTAAAGCTCTTTCACCGGGGACGATAATGACGGTA CCCGGAGAAGAAGCCCCGGCTAACTTCGTGCCAGCAGCCGCGGTAATACGAAGGGGGCTA GCGTTGTTCGGAATTACTGGGCGTAAAGCGCACGTAGGCGGACATTTAAGTCAGGGGTGA AATCCCGGGGCTCAACCCCGGAACGGCCTTTGATACTGGGTGTCTTGAGTTCGGAAGAGG TGAGTGGAATTGCGAGTGTAGAGGTGAAATTCGTAGATATTCGCAGGAACACCAGTGGCG AAGGCGGCTCACTGGTCCGATACTGACGCTGAG…
SS21	SSE/HD	X1.8	X1.8	light pink, orange, round, irregular edge	11	Modestobacter marinus strain 42H12-1	NR_116228.1	98.79	Modestobacter sp.	Modestobacter	TACGGGAGGCAGCAGTGGGGAATATTGCGCAATGGGCGGAAGCCTGACGCAGCGACGCCG CGTGAGGGATGACGGCCTTCGGGTTGTAAACCTCTTTCAGTAGGGACGAAGCGGAAGTGA CGGTACCTACAGAAGAAGCACCGGCCAACTACGTGCCAGCAGCCGCGGTAATACGTAGGG TGCAAGCGTTGTCCGGAATTATTGGGCGTAAAGAGCTCGTAGGCGGTCTGTCGCGTCGGC TGTGAAAACCCGAGGCTCAACCTCGGGCCTGCAGTCGATACGGGCAAACTAGAGTACTGC AGGGGAGACTGGAATTCCTGGTGTAGCGGTGAAATGCGCAGATATCAGGAGGAACACCGG TGGCGAAGGCGGGTCTCTGGGCAGTAACTGACG…
SS106	SSEHD + light	X1.8	X1.8	round, white, small	30	Blastococcus deserti strain SYSU D8006	NR_169414.1	98.84	Blastococcus sp.	Blastococcus	TACGGGAGGCAGCAGTGGGGAATATTGCGCAATGGGCGGAAGCCTGACGCAGCGACGCCG CGTGGGGGATGACGGCCTTCGGGTTGTAAACCTCTTTCAGCAGGGACGAAGCGAAAGTGA CGGTACCTGCAGAAGAAGCACCGGCCAACTACGTGCCAGCAGCCGCGGTAATACGTAGGG TGCAAGCGTTGTCCGGAATTATTGGGCGTAAAGAGCTCGTAGGCGGTTTGTTGCGTCGGC TGTGAAATCCCGAGGCTCAACCTCGGGTCTGCAGTCGATACGAGCAAACTAGAGTGTTGC AGGGGAGACTGGAATTCCTGGTGTAGCGGTGAAATGCGCAGATATCAGGAGGAACACCGG TGGCGAAGGCGGGTCTCTGGGCAACAACTGACG…
SS103	SSEHD + light	X1.8	X1.8	round, light pink, shiny	30	Modestobacter versicolor strain CP153-2	NR_042368.1	98.59	Modestobacter sp.	Modestobacter	TGCAAGTCGAGCGAGGCCCTCCTTCGGGGGGTGCCCTAGCGGCGAACGGGTGAGTAACAC GTGGGCAACCTGCCCTCAGCTCTGGGATAACTCCAAGAAATTGGTGCTAATACCGGATGT GACCGCTGACCGCATGGTCTGGTGGTGGAAAGATTCATCGGCTGGGGATGGGCCCGCGGC CTATCAGCTTGTTGGTGGGGTCACGGCCCACCAAGGCGACGACGGGTAGCCGGCCTGAGA GGGTGACCGGCCACACTGGGACTGAGACACGGCCCAGACTCCTACGGGAGGCAGCAGTGG GGAATATTGCGCAATGGGCGGAAGCCTGACGCAGCGACGCCGCGTGAGGGATGACGGCCT TCGGGTTGTAAACCTCTTTCAGTAGGGACGAAG…
SS104	SSEHD + light	X1.8	X1.8	round, orange intense	30	Sphingomonas mucosissima strain CP173-2	NR_042493.1	96.73	Sphingomonas sp.	Sphingomonas	TTGCAGTCGAACGAGAGGCTTCGGCCTTAGTGGCGCACGGGTGCGTAACGCGTGGGAATC TGCCCCTTGGTTCGGAATAACAGCGAGAAATTGCTGCTAATACCGGATAATGACGTAAGT CCAAAGATTTATCGCCTAGGGATGAGCCCGCGTAGGATTAGCTAGTTGGTGTGGTAAAGG CGCACCAAGGCGACGATCCTTAGCTGGTCTGAGAGGATGATCAGCCACACTGGGACTGAG ACACGGCCCAGACTCCTACGGGAGGCAGCAGTGGGGAATATTGGACAATGGGCGAAAGCC TGATCCAGCAATGCCGCGTGAGTGATGAAGGCCTTAGGGTTGTAAAGCTCTTTTACCCGG GATGATAATGACAGTACCGGGAGAATAAGCTCC…
SS100	SSEHD + light	X1.8	X1.8	round, yellow intense. Shiny	30	Sphingomonas yunnanensis strain YIM 003	NR_043264.1	99.37	Sphingomonas sp.	Sphingomonas	CCCTTGGGTTCGGAATAACAGTTGGAAACGACTGCTAATACCGGATGATGTCGATAAGAC CAAAGATTTATCGCCTGAGGATGAGCCCGCGTTGGATTAGCTAGTTGGTGGGGTAAAGGC CTACCAAGGCGACGATCCATAGCTGGTCTGAGAGGATGATCAGCCACACTGGGACTGAGA CACGGCCCAGACTCCTACGGGAGGCAGCAGTGGGGAATATTGGACAATGGGCGCAAGCCT GATCCAGCAATGCCGCGTGAGTGATGAAGGCCTTAGGGTTGTAAAGCTCTTTTACCCGGG AAGATAATGACTGTACCGGGAGAATAAGCCCCGGCTAACTCCGTGCCAGCAGCCGCGGTA ATACGGAGGGGGCTAGCGTTGTTCGGAATTACT…
TS6	TSA	X1.8	X1.8	shiny pink, round, opaque	6	Arthrobacter bussei strain KR32	NR_170399.1	98.96	Arthrobacter sp.	Arthrobacter	TGCAGTCGAACGATGAACCTCACTTGTGGGGGGATTAGTGGCGAACGGGTGAGTAACACG TGAGTAACCTGCCCTTGACTCTGGGATAAGCCTGGGAAACCGGGTCTAATACTGGATACG ACCTTCCCGCGCATGCGGTGTTGGTGGAAAGCTTTTGCGGTTTTGGATGGACTCGCGGCC TATCAGCTTGTTGGTGGGGTAATGGCCTACCAAGGCGACGACGGGTAGCCGGCCTGAGAG GGTGACCGGCCACACTGGGACTGAGACACGGCCCAGACTCCTACGGGAGGCAGCAGTGGG GAATATTGCACAATGGGCGCAAGCCTGATGCAGCGACGCCGCGTGAGGGATGAAGGCCTT CGGGTTGTAAACCTCTTTCAGTAGGGAAGAAGC…
TS5	TSA	X1.8	X1.8	light pink, round, white edge, opaque	6	Arthrobacter flavus strain CMS 19Y	NR_104688.1	96.84	Arthrobacter sp.	Arthrobacter	TGCAGTCGACGATGAAGCCAGCTTGCTGGTGGATTAGTGGCGAACGGGTGAGTAACACGT GAGTAACCTGCCCTTGACTCTGGGATAAGCCTGGGAAACCGGGTCTAATACCGGATATGA CTGCCGGCCGCATGGCCTGGTGGTGGAAAGCTTTATTGCGGTTTTGGATGGACTCGCGGC CTATCAGCTTGTTGGCGGGGTAATGGCCCACCAAGGCGACGACGGGTAGCCGGCCTGAGA GGGTGACCGGCCACACTGGGACTGAGACACGGCCCAGACTCCTACGGGAGGCAGCAGTGG GGAATATTGCACAATGGGCGCAAGCCTGATGCAGCGACGCCGCGTGAGGGATGAAGGCCT TCGGGTTGTAAACCTCTTTCAGTAGGGAAGAAG…
TS168	TSA	X1.8	X1.8	yellow, round, irregular edge	35	Arthrobacter subterraneus strain CH7	NR_043546.1	97.73	Arthrobacter sp.	Arthrobacter	TGCAGTCGAACGATGAAGCCAGCTTGCTGGTGGATTAGTGGCGAACGGGTGAGTAACACG TGAGTAACCTGCCCTTGACTCTGGGATAAGCCTGGGAAACCGGGTCTAATACTGGATACG ACCTTCCCACGCATGTGGTGTTGGTGGAAAGCTTTTGTGGTTTTGGATGGACTCGCGGCC TATCAGCTTGTTGGTGGGGTAATGGCCTACCAAGGCGACGACGGGTAGCCGGCCTGAGAG GGTGACCGGCCACACTGGGACTGAGACACGGCCCAGACTCCTACGGGAGGCAGCAGTGGG GAATATTGCACAATGGGCGCAAGCCTGATGCAGCGACGCCGCGTGAGGGATGAAGGCCTT CGGGTTGTAAACCTCTTTCAGTAGGGAAGAAGC…
TS115	TSA	X1.8	X1.8	orange brown, round, small	11	Kineococcus gypseus strain YIM 121300	NR_137356.2	98.2	Kineococcus sp.	Kineococcus	TGCAGTCGAACGGTGAACCCCTTCGGGGGGGATCAGTGGCGAACGGGTGAGTAACACGTG AGCAACCTGCCCTCAGCTCTGGGACAACCACTGGAAACGGTGGCTAATACCGGATACGAC CCATCTCGGCATCGAGTGTGGGTGGAAAGTTTTTCGGCTGGGGATGGGCTCGCGGCCTAT CAGCTTGTTGGTGGGGTGATGGCCCACCAAGGCGACGACGGGTAGCCGGCCTGAGAGGGC GACCGGCCACACTGGGACTGAGACACGGCCCAGACTCCTACGGGAGGCAGCAGTGGGGAA TATTGCACAATGGGCGCAAGCCTGATGCAGCGACGCCGCGTGAGGGATGACGGCCTTCGG GTTGTAAACCTCTTTCAGCAGGGAAGAAGCCAT…
SS51	SSE/HD	X2.1	X2.1	orange, mate, round, irregular edge	35	Blastococcus colisei strain BMG 822	NR_149176.1	98.1	Blastococcus sp.	Blastococcus	TGCAGTCGAACGGTGAACTCCGCTTGCGGGGGGATCAGTGGCGAACGGGTGAGTAACACG TGGGCAACCTGCCCTCAGCTCTGGGATAACTCCAAGAAATTGGGGCTAATACCGGATATG ACTGCTGACCGCATGGTCTGGTGGTGGAAAGATTTATCGGCTGGGGATGGGCCCGCGGCC TATCAGCTTGTTGGTGGGGTAGTGGCCTACCAAGGCGACGACGGGTAGCCGGCCTGAGAG GGTGACCGGCCACACTGGGACTGAGACACGGCCCAGACTCCTACGGGAGGCAGCAGTGGG GAATATTGCGCAATGGGCGAAAGCCTGACGCAGCGACGCCGCGTGGGGGATGACGGCCTT CGGGTTGTAAACCTCTTTCAGCAGGGACGAAGC…
TS40	TSA	X2.1A	X2.1	white, round, shiny, dense	6	Arthrobacter oryzae strain KV-651	NR_041545.1	99.12	Arthrobacter sp.	Arthrobacter	TGCAGTCGAACGATGATCTCCAGCTTGCTGGGGGGATGTAGTGGCGAACGGGTGAGTAAC ACGTGAGTAACCTGCCCTTAACTCTGGGATAAGCCTGGGAAACTGGGTCTAATACCGGAT ATGACTCCTCATCGCATGGTGGGGGGTGGAAAGCTTTATTGTGGTTTTGGATGGACTCGC GGCCTATCAGCTTGTTGGTGAGGTAATGGCTTACCAAGGCGACGACGGGTAGCCGGCCTG AGAGGGTGACCGGCCACACTGGGACTGAGACACGGCCCAGACTCCTACGGGAGGCAGCAG TGGGGAATATTGCACAATGGGCGCAAGCCTGATGCAGCGACGCCGCGTGAGGGATGACGG CCTTCGGGTTGTAAACCTCTTTCAGTAGGGAAG…
TS167	TSA	X2.1	X2.1	pink	35	Clavibacter michiganensis subsp. tessellarius strain ATCC 33566	NR_118871.1	94.81	Clavibacter sp.	Clavibacter	TGCAGTCGACGATGAACTCCAGCTTGCTGGGGGGATTAGTGGCGAACGGGTGAGTAACAC GTGAGTAACCTGCCCCTGACTCTGGGATAAGCGCTGGAAACGGCGTCTAATACCGGATAT GACAATCGACGGCATCGTCTGGTTGTGGAAAGAATTTCGGTTGGGGATGGACTCGCGGCC TATCAGGTTGTTGGTGAGGTAATGGCTCACCAAGCCTACGACGGGTAGCCGGCCTGAGAG GGTGACCGGCCACACTGGGACTGAGACACGGCCCAGACTCCTACGGGAGGCAGCAGTGGG GAATATTGCACAATGGGCGCAAGCCTGATGCAGCAACGCCGCGTGAGGGACGACGGCCTT CGGGTTGTAAACCTCTTTTAGTAGGGAAGAAGC…
TS105	TSA	X2.1A	X2.1	Light yellow, very dense, round but with irregular edge	11	Kocuria arsenatis strain CM1E1	NR_148610.1	99.61	Kocuria sp.	Kocuria	TGCAAGTCGAACGCTGAAGCTTGGTGCTTGCACTGGGTGGATGAGTGGCGAACGGGTGAG TAATACGTGAGTAACCTGCCCTTGACTCTGGGATAAGCCTGGGAAACTGGGTCTAATACT GGATACGACATGTCACCGCATGGTGGTGTGTGGAAAGGGTTTTACTGGTTTTGGATGGGC TCACGGCCTATCAGCTTGTTGGTGGGGTAATGGCTCACCAAGGCGACGACGGGTAGCCGG CCTGAGAGGGTGACCGGCCACACTGGGACTGAGACACGGCCCAGACTCCTACGGGAGGCA GCAGTGGGGAATATTGCACAATGGGCGAAAGCCTGATGCAGCGACGCCGCGTGAGGGATG ACGGCCTTCGGGTTGTAAACCTCTTTCAGCACG…
TS165	TSA	X2.1	X2.1	white, round, shiny	35	Leifsonia kafniensis strain KFC-22	NR_042669.1	97.23	Leifsonia sp.	Leifsonia	TGCAGTCGAACGGTGAAGGAAGCTTGCTTCCTGGATCAGTGGCGAACGGGTGAGTAACAC GTGAGCAATCTGCCCTTGACTCTGGGATAAGCGTTGGAAACGACGTCTAATACCGGATAC GACCCTCGGAGGCATCTCCTGGGGGTGGAAAGAATTTTGGTCAAGGATGAGCTCGCGGCC TATCAGCTTGTTGGTGAGGTAATGGCTCACCAAGGCGACGACGGGTAGCCGGCCTGAGAG GGTGACCGGCCACACTGGGACTGAGACACGGCCCAGACTCCTACGGGAGGCAGCAGTGGG GAATATTGCACAATGGGCGCAAGCCTGATGCAGCAACGCCGCGTGAGGGACGACGGCCTT CGGGTTGTAAACCTCTTTTAGTAGGGAAGAAGC…
TS156	TSA	X2.1B	X2.1	dark pink, dense, round	35	Methylorubrum aminovorans strain JCM 8240	NR_041025.1	99.12	Methylorubrum sp.	Methylorubrum	TGCAGTCGAGCGGGCACCTTCGGGTGTCAGCGGCAGACGGGTGAGTAACACGTGGGAACG TGCCCTTCGGTTCGGAATAACTCAGGGAAACTTGAGCTAATACCGGATACGCCCTTTTGG GGAAAGGTTTACTGCCGAAGGATCGGCCCGCGTCTGATTAGCTTGTTGGTGGGGTAACGG CCTACCAAGGCGACGATCAGTAGCTGGTCTGAGAGGATGATCAGCCACACTGGGACTGAG ACACGGCCCAGACTCCTACGGGAGGCAGCAGTGGGGAATATTGGACAATGGGCGCAAGCC TGATCCAGCCATGCCGCGTGAGTGATGAAGGCCTTAGGGTTGTAAAGCTCTTTTGTCCGG GACGATAATGACGGTACCGGAAGAATAAGCCCC…
TS157	TSA	X2.1B	X2.1	orange-pink, round, bumpy, irregular edge	35	Mycolicibacterium chubuense strain ATCC 27278	NR_041902.1	97.05	Mycolicibacterium sp.	Mycolicibacterium	TGCAAGTCGAACGGAAAGGCCCTTCGGGGTACTCGAGTGGCGAACGGGTGAGTAACACGT GGGTGATCTGCCCTGCACTTTGGGATAAGCCTGGGAAACTGGGTCTAATACCGAATAGGA CCATGGCATGCATGTGCTGTGGTGGAAAGCTTTTGCGGTGTGGGATGGGCCCGCGGCCTA TCAGCTTGTTGGTGGGGTGATGGCCTACCAAGGCGACGACGGGTAGCCGGCCTGAGAGGG TGTCCGGCCACACTGGGACTGAGATACGGCCCAGACTCCTACGGGAGGCAGCAGTGGGGA ATATTGCACAATGGGCGCAAGCCTGATGCAGCGACGCCGCGTGAGGGATGACGGCCTTCG GGTTGTAAACCTCTTTCGCCAGGGACGAAGCGC…
TS102	TSA	X2.1B	X2.1	pink, round, very opaque, white edge	11	Pseudarthrobacter defluvii strain 4C1-a	NR_042573.1	97.11	Pseudarthrobacter sp.	Pseudarthrobacter	TGCAGTCGAACGATGATCCGGTGCTTGCACCGGGGATTAGTGGCGAACGGGTGAGTAACA CGTGAGTAACCTGCCCTTGACTCTGGGATAAGCCTGGGAAACCGGGTCTAATACCGGATA TGACTGCCGGCCGCATGGCCTGGTGGTGGAAAGCTTTATTGCGGTTTTGGATGGACTCGC GGCCTATCAGCTTGTTGGCGGGGTAATGGCCCACCAAGGCGACGACGGGTAGCCGGCCTG AGAGGGTGACCGGCCACACTGGGACTGAGACACGGCCCAGACTCCTACGGGAGGCAGCAG TGGGGAATATTGCACAATGGGCGCAAGCCTGATGCAGCGACGCCGCGTGAGGGATGAAGG CCTTCGGGTTGTAAACCTCTTTCAGTAGGGAAG…
SS113	SSEHD + light	X2.2	X2.2	pink fuscia, shiny, bumpy	30	Belnapia rosea strain CPCC 100156	NR_109297.1	98.64	Belnapia sp.	Belnapia	TGCAGTCGCACGGGGGCTTCGGCTCTAGTGGCGGACGGGTGAGTAACGCGTAGGAACGTG TCCTGGGATGGGGGATAACGCTGGGAAACTGGCGCTAATACCGCATGTCTGCTGAGGCAG AAAGCCTTTGGGTGTCTTGGGAGCGGCCTGCGTCCGATTAGCTAGTTGGTGGGGTAAAGG CTTACCAAGGCGACGATCGGTAGCTGGTCTGAGAGGACGATCAGCCACACTGGGACTGAG ACACGGCCCAGACTCCTACGGGAGGCAGCAGTGGGGAATATTGGACAATGGGCGGAAGCC TGATCCACCAATTCCGCGTGGGTGAAAAAGGTCTTCGGATTGTAAAGCCCTTTCGGCGGG GACGATGATGACGGTACCCGCAGAAAAAGCCCC…
SS129	SSEHD + light	X2.2	X2.2	pink fuchsia, star-shaped	30	Pseudarthrobacter phenanthrenivorans Sphe3	NR_074770.2	96.19	Pseudarthrobacter sp.	Pseudarthrobacter	TGCAGTCGAACGATGAAGCCAGCTTGCTGGTGGATTAGTGGCGAACGGGTGAGTAACACG TGAGTAACCTGCCCTTAACTCTGGGATAAGCCTGGGAAACTGGGTCTAATACCGGATATG ACTCCTCATCGCATGGTGGGGGGTGGAAAGCTTTATTGTGGTTTTGGATGGACTCGCGGC CTATCACCTTGTTGGTGAGGTAATGGCTTACCAAGGCAACAACGGGTAGCCGGCCTGAGA GGGTGACCGGCCACACTGGGACTGAAACACGGCCCAAACTCCTACGGGAGGCAGCAGTGG GGAATATTGCACAATGGGCGCAAGCCTGATGCACCGACCCCCCGTGAGGGATGACGGCCT TCGGGTTGTAAACCTCTTTCAGTAGGGAAAAAG…
SS130	SSEHD + light	X2.2	X2.2	white, transparent, shiny	30	Arthrobacter oryzae strain KV-651	NR_041545.1	98.04	Arthrobacter sp.	Arthrobacter	TGCAAGTCGAACGATGAAGCCAGCTTGCTGGTGGATTAGTGGCGAACGGGTGAGTAACAC GTGAGTAACCTGCCCTTAACTCTGGGATAAGCCTGGGAAACTGGGTCTAATACCGGATAT GACTCCTCATCGCATGGTGGGGGGTGGAAAGCTTTATTGTGGTTTTGGATGGACTCGCGG CCTATCACCTTGTTGGTGAGGTAA
TS154	TSA	X3.1	X3.1	yellow, bumpy, round, irregular edge	35	Nocardioides alpinus strain Cr7-14	NR_108845.1	97.49	Nocardioides sp.	Nocardioides	TGCAGTCGAGCGGAAGGCCACTTCGGTGGTACTCGAGCGGCGAACGGGTGAGTAACACGT GAGTAATCTGCCCCTGGCTTTGGGATAGCCACCGGAAACGGTGATTAATACCGAATATGA CTCATGACTGCATGGTTGTGGGTGGAAAGTTTTTCGGCCAGGGATGTGCTCGCGGCCTAT CAGCTTGATGGTGAGGTAATGGCTCACCATGGCTTCGACGGGTAGCCGGCCTGAGAGGGT GACCGGTCACACTGGGACTGAGACACGGCCCAGACTCCTACGGGAGGCAGCAGTGGGGAA TATTGGACAATGGGCGGAAGCCTGATCCAGCAACGCCGCGTGAGGGATGACGGCCTTCGG GTTGTAAACCTCTTTCAGTACCGACGAAGCGCA…
TS155	TSA	X3.1	X3.1	yellow/white	35	Streptomyces glomeroaurantiacus strain NBRC 15418	NR_041436.1	97.69	Streptomyces sp.	Streptomyces	TGCAGTCGAACGATGAACCACTTCGGTGGGGATTAGTGGCGAACGGGTGAGTAACACGTG GGCAATCTGCCCTTCACTCTGGGACAAGCCCTGGAAACGGGGTCTAATACCGGATAATAC TTCCACTCGCATGGGTGGGGGTTGAAAGCTCCGGCGGTGAAGGATGAGCCCGCGGCCTAT CAGCTTGTTGGTGAGGTAGTGGCTCACCAAGGCGACGACGGGTAGCCGGCCTGAGAGGGC GACCGGCCACACTGGGACTGAGACACGGCCCAGACTCCTACGGGAGGCAGCAGTGGGGAA TATTGCACAATGGGCGAAAGCCTGATGCAGCGACGCCGCGTGAGGGATGACGGCCTTCGG GTTGTAAACCTCTTTCAGCAGGGAAGAAGCGAA…
TS158	TSA	X3.1	X3.1	orange, very irregular	35	Friedmanniella lacustris strain EL-17a	NR_028884.1	96.85	Friedmanniella sp.	Friedmanniella	TGCAGTCGAACGGTAAGGCCCCTTCGGGGGTACACGAGTGGCGAACGGGTGAGTAACACG TGAGCAACCTGCCCTTGACTCTGGAATAACAGTTGGAAACAGCTGCTAATACTGGATATT CATCGCCTCCTTCCTGGGGGGTGGTGGAAAGCTCCGGCGGTCAGGGATGGGCTCGCGGCC TATCAGCTTGTTGGTGAGGTAATGGCTCACCAAGGCTTCGACGGGTAGCCGGCCTGAGAG GGCGACCGGCCACACTGGGACTGAGATACGGCCCAGACTCCTACGGGAGGCAGCAGTGGG GAATATTGCACAATGGGCGCAAGCCTGATGCAGCAACGCCGCGTGCGGGATGACGGCCTT CGGGTTGTAAACCGCTTTCAGTAGGGACGAAGG…
TS159	TSA	X3.1	X3.1	Balnca, round, irregular edge, dense y shiny	35	Arthrobacter subterraneus strain CH7	NR_043546.1	97.49	Arthrobacter sp.	Arthrobacter	TGCAGTCGAACGATGATCCCCAGCTTGCTGGGGGGATTAGTGGCGAACGGGTGAGTAACA CGTGAGTAACCTGCCCTTGACTCTGGGATAAGCCTGGGAAACTGGGTCTAATACTGGATA CGACCTTTCACCGCATGGTGGGGGGTGGAAAGCTTTTGTGGTTTTGGATGGACTCGCGGC CTATCAGCTTGTTGGTGGGGTAATGGCCTACCAAGGCGACGACGGGTAGCCGGCCTGAGA GGGTGGACGGCCACACTGGGACTGAGACACGGCCCAGACTCCTACGGGAGGCAGCAGTGG GGAATATTGCACAATGGGCGCAAGCCTGATGCAGCGACGCCGCGTGAGGGATGAAGGCCT TCGGGTTGTAAACCTCTTTCAGTAGGGAAGAAG…
TS31	TSA	X4.1	X4.1	yellow, dense, round, shiny	6	Arthrobacter tumbae strain LMG 19501	NR_042078.1	99.56	Arthrobacter sp.	Arthrobacter	TGCAGTCGAACGATGATCTCCAGCTTGCTGGGGGGATTAGTGGCGAACGGGTGAGTAACA CGTGAGTAACCTGCCCTTGACTCTGGGATAAGCCTGGGAAACTGGGTCTAATACTGGATA CGACCTTCCATCGCATGGTGGTTGGTGGAAAGCTTTTGTGGTTTTGGATGGACTCGCGGC CTATCAGCTTGTTGGTGGGGTAATGGCCTACCAAGGCGACGACGGGTAGCCGGCCTGAGA GGGTGGACGGCCACACTGGGACTGAGACACGGCCCAGACTCCTACGGGAGGCAGCAGTGG GGAATATTGCACAATGGGCGCAAGCCTGATGCAGCGACGCCGCGTGAGGGATGAAGGCCT TCGGGTTGTAAACCTCTTTCAGTAGGGAAGAAG…
TS97	TSA	X4.1	X4.1	red/pink shiny, round, white edge	11	Clavibacter michiganensis subsp. tessellarius strain ATCC 33566	NR_118871.1	96.51	Clavibacter sp.	Clavibacter	TGCAGTCGAACGATGAACTCCAGCTTGCTGGGGGGATTAGTGGCGAACGGGTGAGTAACA CGTGAGTAACCTGCCCCTGACTCTGGGATAAGCGCTGGAAACGGCGTCTAATACCGGATA TGACAATCGACGGCATCGTCTGGTTGTGGAAAGAATTTCGGTTGGGGATGGACTCGCGGC CTATCAGGTTGTTGGTGAGGTAATGGCTCACCAAGCCTACGACGGGTAGCCGGCCTGAGA GGGTGACCGGCCACACTGGGACTGAGACACGGCCCAGACTCCTACGGGAGGCAGCAGTGG GGAATATTGCACAATGGGCGCAAGCCTGATGCAGCAACGCCGCGTGAGGGACGACGGCCT TCGGGTTGTAAACCTCTTTTAGTAGGGAAGAAG…
