# Supplementary material for: A Round Trip to the Desert: In situ Nanopore Sequencing Informs Targeted Bioprospecting
Source: Front Microbiol. 2021 Dec 13;12:768240. doi: 10.3389/fmicb.2021.768240 (PMC8710813; doi:10.3389/fmicb.2021.768240)
Supplement: Supplementary file 1 [file Data_Sheet_1.zip › Supplementary Table S4.XLSX]

## Sheet: All-Genera
Supplementary Table 4. Genera isolated from each combination of samples.
Samples	Number	Genus
C1 & X1.1 & X2.1	2	Arthrobacter Pseudarthrobacter
X1.1 & X2.1	5	Kocuria Clavibacter Methylorubrum Mycolicibacterium Blastococcus
C1 & X1.1	2	Staphylococcus Bacillus
X1.1	17	Lentzea Planococcus Herbiconiux Nocardioides Okibacterium Aeromicrobium Roseomonas Belnapia Labedella Agrococcus Patulibacter Planomicrobium Agreia Paenarthrobacter Curtobacterium Skermanella Cellulomonas
X2.1	1	Leifsonia
C1	9	Terrabacter Sphingomonas Promicromonospora Streptomyces Sinorhizobium Brevibacterium Saccharothrix Inquilinus Kribbella
