# Supplementary material for: A Round Trip to the Desert: In situ Nanopore Sequencing Informs Targeted Bioprospecting
Source: Front Microbiol. 2021 Dec 13;12:768240. doi: 10.3389/fmicb.2021.768240 (PMC8710813; doi:10.3389/fmicb.2021.768240)
Supplement: Supplementary file 1 [file Data_Sheet_1.zip › Supplementary Table S5.XLSX]

## Sheet: Hoja1
Supplementary Table 5. Radiation- and desiccation-resistant genera isolated from each combination of samples.
Samples	Number	Genus
C1 & X1.1 & X2.1	1	Arthrobacter
X1.1 & X2.1	2	Methylorubrum Kocuria
C1 & X1.1	1	Bacillus
X1.1	4	Planomicrobium Cellulomonas Nocardioides Curtobacterium
C1	1	Sphingomonas
