# Supplementary material for: A Round Trip to the Desert: In situ Nanopore Sequencing Informs Targeted Bioprospecting
Source: Front Microbiol. 2021 Dec 13;12:768240. doi: 10.3389/fmicb.2021.768240 (PMC8710813; doi:10.3389/fmicb.2021.768240)
Supplement: Supplementary file 1 [file Data_Sheet_1.zip › Supplementary Table S6.XLSX]

## Sheet: Hoja1
Supplementary table 6. Genera isolated from each combination of culture conditions.
Culture Media	Number	Genus
TSA	27	Lentzea
		Klenkia
		Planococcus
		Herbiconiux
		Nocardioides
		Kocuria
		Okibacterium
		Terrabacter
		Clavibacter
		Mycetocola
		Cellulosimicrobium
		Promicromonospora
		Cryobacterium
		Diaminobutyricimonas
		Kineococcus
		Agrococcus
		Friedmanniella
		Patulibacter
		Planomicrobium
		Agreia
		Saccharothrix
		Paenarthrobacter
		Staphylococcus
		Cellulomonas
		Leifsonia
		Microbacterium
		Kribbella
SSE/HD	4	Aureimonas
		Rhodococcus
		Frondihabitans
		Methylobacterium
SSE/HD + light	4	Aeromicrobium
		Sphingomonas
		Roseomonas
		Brevibacterium
TSA & SSE/HD	6	Methylorubrum
		Streptomyces
		Labedella
		Skermanella
		Curtobacterium
		Bacillus
SSE/HD + Light & TSA	2	Mycolicibacterium
		Pseudarthrobacter
SSE/HD & SSE/HD + Light	4	Belnapia
		Sinorhizobium
		Pseudomonas
		Inquilinus
SSE/HD & SSE/HD + Light & TSA	3	Arthrobacter
		Blastococcus
		Modestobacter
